# Supplementary material for: Comparative mitogenomics of Cheiracanthium species (Araneae: Cheiracanthiidae) with phylogenetic implication and evolutionary insights
Source: PeerJ. 2025 Feb 14;13:e18314. doi: 10.7717/peerj.18314 (PMC11831973; doi:10.7717/peerj.18314)
Supplement: Supplemental Information 11 [file peerj-13-18314-s011.txt]

>Seq1 [organism=Anyphops barbertonensis] PP626053
ATATATATATATATATATATTGATTTTAAAGAATACTCTTATAAACTGCTTTCAAAACAATTATAATAAAATCACACAACAATTAAATCCTGTAATTTATATATAAATCAAAACAATACAAATATTAAAAAATATACAACACTAAAATGAGCTCCAAAAATTCTATACGGAATCTCAACCACACACGCCCCGATCCAAGTCAATAAAACCCAATTAATAACAAATAATCAAAAAAAATACTTTACAAAATAATACATATTAGTTCTCCGAAATTTCTGATGTAAAAAAAAAGGTAAAAAATATAATACCAATACAGACATTAATAATGCAATCACTCCTCCAATCTTTCTAGGTACTGATCGTAAAATAGTATATGCAAATAAAAAATACCATTCAGGTTGAATATGAACTGGAGTCACTAAAGGATCAGAACAAATAAAATTTTCAACATCTATAAAAATATATGGACTCATAAAACAAATAGCTAAATAAATAAACAAAAAAAAAAGAAATCCATAAATATCTTTAATTCTATAATAAGGATGAAAAACCACCTTATCACAATCAGATCTTAATCCAATAGGGTTTCTAGATCCCGTTTCATGAAGAAAAAGTAAATGTAATAAAACCAAAAACAAAATCACAAAGGGCAAAATAAAATGAAAAGCAAAAAACCGAGTTAAAGTAGGATTCCCTACTGCAAAACCCCCTCAAACTCACTCTACCAACAAAATACCAATATAAGGAACCGCTGACAATAAATTAGTAATAACAGTAGCTGCCCAAAAAGACATTTGCCCCCAAGGTAAAACATATCCTAAAAAGGCAGCAGCCATTGACAACAATAAAATAGTAACACCTCTTATTCAAGTTTTCCTATACCGATAAGAACCATAATATAAGCCACGACCAATATGAATATACATTAATAAGAAAAATATTCTTGCCCCATTTGCATGAATAACCCGCAACAATCAACCACAGTTAACATCACGCATTATATGAACAATTCTATCAAAAGACAAATTTACATCACCTCTAAAATGAAAAGACAAAAACAATCCTGATACAATCTGAATTATTAAAAAAATCCCCAATAAAGATCCAAAATTTCAAAAATATCTCAATCTAGAAGGAGAAGGTAAATCAACTAAAGATCCATTAATAATATTAACTAACTTATCTTCTTTTCGAAGAGACATTAAAATAATATAATTATTAACTTAAAGGTTAACTTCAAAATAATTATTAATTACTCAACACGAAAAGCCCCATTTCCTAAACATCTTAACCAAACAACAATCAATATAATACTCAATAAAAATCCCACTATAAATATATTAAATATACTAAAATACGACTTTCATAACCCCAAAGCCATGTAACTTATATCCTCTATATATATATTAAAAAAAAAATCAATTACTATTATTATAAAAACAAAAACATATACTAAATTATAATTTTCAAATCTTTCATTAGGAATTAATCTTACTATATAAGTAAATACAACCAAAACCCCTCTTAACATTACCATTATCAACAAATATCTAAACCAATATCCACCCATTACACTATAAATAATATAAGAATATACTAAAACAATTAAAATTAAACTTCTCACTATAAATATAGGTTGAATTCTACTAACAAAAAATATTCTCAACAATATTATCATAATTATCAATAGTTATATCTATTTTTAAAAATAGAACAAATATGAATGTTTATAAAAACAATAATTATAATTAGAATCATAAGAATATGTTGATGACGAAAAAACATCATTATAATATTACTAAGACTTGAACTAATAATTATATCTCTATTTACAACCATAACAATATCATCCTCTTCTTTATCTTTACCATCACTATTAATTATACTAGCCATAATAGTAAGAGGCTCTAGCACAGGATTAAGCCTATTAGTTTCTATATCACACTCTCATAACTCTTCCAACTCCACCCCAATTAACATATTAACTTTTGATAATTTATATATAATATATATATATACATAAATAATCACTAATATATATATATATATATTTAATTTAATTAAAATAATAGTTTGTGGAACTATAAATCCAAAAATTACATTAACCTTTCTATTTATCCTAATTTCATCATTAATCCCACTAATTATAAGAATTTTAATACTAATTAATAATATATTTATTTCAATAAAATTACCACTATACAATCTATTATCATTTAACATTTCAATCGACATAATAATAGACTGAATATCTATATTATTTTTAAGAACTGTAATATTTATCTCGAGATGAATTATTATATTTAGAATATACTATATTCCTAAAAAAGAACATAATTTATTCCTAACATTACTTATAATATTTATTTTATCAATAAGAATCTTAATTANNNNNNNNNNNNNNNNNNNNNNNNNNNNNNNNNNNNNNNNNNNNNNNNNNNNNNNNNNNNNNNNNNNNNNNNNNNNNNNNNNNNNNNNNNNNNNNNNNNNTAAATAGAATATATAGCCAAGATATATCTAATCAAAGTATATTATAATACTTTTGAGTGTAGGATTAATTTCTGGCAAAGGTTACTGCGATGTAAATATTAAAATAAGCACTTAAAATGAAAGTTATGATTCACTTTTGCCGTCTTTCGGGCATTATAAGTAAAGATCGCATGGAAATCGGATTATCTATATTAATAAGAAAGTGAGTGTCATATGATAGTTAAATTGTGTTAGATATCGATTGGAACATTTGATTTACTTGAATTTTATTTTTTAAATAGAATATATAGCCAAGATATATCTAATCAAAGTATATTATAATACTTTTGAGTGTAGGATTAATTTCTGGCAAAGGTTACTGCGATGTAAATATTAAAATAAGCACTTAAAATGGTGGAGTTGGAGGGTATTATATATATGTAAATATTTACATTTAATTATCCACTGATTGTATTTAATAGTAAATCGAAAAATTTAATTAGATTGAAGTATTACATAGTGTAAAATACAAACCGTTAGGGGAGGCCCCAGTCCCCAGTAAAAACTGGGGCCTCCTGAAAAAAAAATAAACTGTTATCCTATAGACAAATAAGATTTATGGAAATGAATTCCCCCTAAATCACTTTTCACATTGGACAAATATACATGTTATGTTATTTAATTAAAATGTATGTGATAATATATTATTATTTTGCTATGTAGTCATGCAAAATATAATGATAATAATTTATAATTTAAACGTTATTTCTATAGTGTAGGATATATTTCCGGCAAAAGTTAAAGTTACTGCGATGTAAATATTAAAATAAGCACTATATTAGGATTTGTGTTAATTATAATAAGTAGTTATTAGGTTAAAAATTAATAATATTATAAGCTGTGAGCGATTTTATTGTTAATAAAATAGAAGGTGAATAGTTTAATAAAGCTGCTAACTTTAGAATAGCGTTCTGCTACTATTAATAGTAGGAGCTTTAGGCAGCTTAATTTCGACTTAAGTTTTGGTTTGTTAGGTGAATGCACGTCATTGTTTCATGATGAAGATGTTTAAGTGATTATTTCTATTTTTATTAATATTATAATTAAAGGGGTTAGGTGAATGAATAATGATAGAAAGGTTTTTTGTTGTGTATTGAATGAAGGTAGTATGTAATTTTTATTATGGGAAATGTTAATATATATAGATATTGAAAATGAGGCTGCTATTAAGGATGAGATGAAGATTAATAATATTGAGTAGTGGTTTCAAGAAATTAGTCTTGATATTAAAAGGATTTCTCTAATTGTATTAATTGAGGGGGGTGCGGAAATGTTTACAGCTATAAATATAAATCATCAGAAAGAAATATTTGGAATAAGATTAATTAATCCTTTAAATAATATAATGTTACGTGAATGATATTTTATGTATATATCATTTACTAGAAGAAATAAGGCTGATGAAGCTAGTCCGTGAGCAATTATTATTATAATGGCTCCTGTTAATCCAATATAGTTTAATGAAAATAATCCACATAAAACTAGTCCTATATGGGCTACTGAAGAGTATGCAATTAGGGATTTGAGGTCTTTTTGTCGAATACAGTTTATTCTTGTGGCGGTGGCTCCAATTAATCTAATTCTGATGATTCAGTAGTTTATTTTGTTAATGTTTATGAAACATAAAGGAATGAAGCGGATTAATCCATATCCTCCTAGCTTTAAAAGGACAGCTGCAAGAATTATTGATCCTTCTAGTGGTGCTTCTACGTGCGCTTTTGGTAATCATAAGTGAGTAAAGTATATTGGTATTTTAACTAAAAATGCTAGTGATATGAATAGGATAAAGTTAAATTTGATTAAGGTAATATTAGATAAAATAAATGAGAAATTGTATTTTATAAAGATGATTCTTGTTAAAAGGGGTAATGATGCTGTGATTGTATAAATGATTAGATAAATTCTTGCTTGTAATCGTTCTGGTTGTTTACCGGATATTGTAATTAGGATTATTGTTGGAATGAGTACGATTTCAAATATAATATAAAAGTTTAGTATGTTTGAAGTTGTAAATAATATTATTAAGATAATGAAAATGGGGATAATAGTTTTTGAAATTTCTTTTAGTGAAGATGAAGATAAGATGATTAAAATGGTTCTGATGATAGATAATAATATTATTATTGAAGATAAAGTGTCTATGGAGAATATAATATTCAATATTGTAAATTTCAAGTTTGTTATAATTGTTATGTTAATAAGGATAATGAGAGAAAGGATTATAATTAGTCTAGTTAAGTGTTTGGTTGAATAAATAATTAAAATTCTTGGGATTATAATTTTTATTATAAATGAATTTTCTACATCCAAAGTAGGTATTTTAGTTAAATTATTTAGAATTTAGTGCCTGAATAAAGGGTTAATTTGATAGATTAAATCATGGATAATAGTTATTGTAGTTATGTAAGTTTTACGAATTTATTAACGATGATTGGTATATTATATTTTAGGAAGATCAATATTTTTAATGATTGTAATTTATGTATTGTTTTATGTAATTTTTTATAGGAATATAATAGATATGGAAAGAATAAGATCTTATGAGTGTGGATTTGATCCTAATTCGTTGACACGATTAACTTTTTCTTATCGTTTCTTTTTGATTTCTATTTTATTTATTATTTTTGATGTTGAGATTTCTTTAATGTTGCCTCTTCCTTATTTAATAAGAAGAATTGTAGGGTTGTGGATTTTTTTAGGATTTGTATTGGTTTTAATTGTGGGTGTTTTATATGAATATATATGTGGATCGTTGGATTGATTAGATAATATTGGTAATGTTGTTAGAAGTAATTAAATTTTACATCATATATATATATATATATGTCAGCTAAATAAGCTAGTGAGTTCATATCTCATAGATGAATATATTTTTGTTCCTTCGGTTATAGTTTTTGTGATATTGTATTTTGTTAGATTTATTTTTGTTATAAGAGGAGATAGATGATTTTTGGTTTGGTTAGGTTTAGAAATCAATATAATGTCTTTTTTAGTATTGATTTATCGACGATATAGAATGTATGCTATTGAATCTTGTTTAAAATATTTTTTTATTCAGAGTTTAGGTTCTGCAGTATTTATGAGAATATTTTATTTAAATCAGGTTAATTTGAGTTTTATTTTGGTTTTAGTATTAAGATATAAGATTGGGGCTGGTCCCTTTTTTTTTTGATTTCCCTCTGTTTGTATAGGTTTGGATTGGATATCTTGTTTTGTTTTAATGTCATTTCAAAAAGTTATTCCTTTAATGTTAATAAGAATATTTGTAAATTGGGTTGTGTGGTTAATTATTATTATAAGATTGGTTTTTGGGGTGTTTGGATCATTTAGTCAGAGTGATATTAAACAGTTGTTGGCTTATTCGTCTGTTCATCATTTAGGTTGAATTTTGTTAAGTATAGTAGTGAGTGATAAATTTTGAATAGTTTATTTATTTATCTATAGAGTAATATTATTTACGATTATATTGTTATTGATGGGTTATGAGGTGATTGATTTTTCGGTAATAGAAAAATGGAAAAATAAATGATTATTTATAATTAATATGTTAAGAATAGCTGGGATACCGCCTTTGTTAGGGTTCTATTTGAAATGGATGGCTTTTTTGTGTATTTTTGAAATGAATTATTTTTTTATTATGTTTTTGATTTTAATGTCTGTAATTATGTTTTATATTTATCTTCGTTTATTATATGATATAATAATGAGTAACGGAGATATATTAATTTGAGGAAATTTTTGTTTGATGGGTGAGATGGGTTATAAAATAGATGTTTTTGGAGTTTTTGGAATTTTATTAGGATTAATTTTGGGTGTATTTTTAGTATTTTTAGATATTAGGATAAATATTCTGTTAATTTTCAAAGTTAAAGGTGCTCGGATGTGAGTTTACAGCTCACCATCATAATGATTTTAATGTTAAATTTGCAATTTAATGTTTAATAAACTAATTGAAAGATACTGCGATGATTATATTCTACAAATCATAAGGATATTGGAACTTTGTATTTAATTTTTGGTGCTTGGTCTGCTATAGTGGGTACAGCTATAAGAGTATTAATTCGTATAGAGTTAGGTCAAACGGGAAGATTGTTAGGAGATGATCATATATATAATGTTATTGTTACTGCTCATGCTTTTGTAATGATTTTTTTTATAGTTATACCTATTTTAATTGGGGGTTTTGGTAATTGATTGGTTCCTTTAATGTTAGGAGCACCAGATATAGCTTTTCCTCGGTTAAATAATTTAAGATTTTGATTATTGCCTCCTTCTTTATTTTTATTATTTATTTCTTCTATAGTTGAGATAGGAGTGGGAGCAGGATGAACTGTATATCCTCCTTTAGCATCTATTATAGGTCATGCTGGGAGAGCTGTAGATTTTGCTATTTTTTCTTTGCATTTAGCTGGTGCTTCTTCTATTTTAGGGGCTATTAATTTTATAACTACAGTTATTAATATACGTTCTACTGGTATAAGTATAGAAAAAATTCCTTTATTTGTTTGGTCTGTTTTTATTACGGTTGTATTATTATTATTATCATTACCTGTATTAGCAGGTGCTATTACTATATTATTAACTGATCGAAATTTTAATACTTCTTTTTTTGATCCGGCTGGAGGTGGAGATCCAATTTTATTTCAACATTTATTTTGATTTTTTGGTCATCCGGAAGTGTATATTTTAATTTTACCAGGATTTGGTATTGTTTCACATGTAATTAGTTCTTCTGTAGGAAAGCGTGAACCTTTTGGTTCATTAGGTATAATTTATGCTATGGTTGGTATTGGTGGGATGGGATTTGTTGTGTGGGCTCATCATATGTTTTCTGTTGGAATGGATGTAGATACTCGGGCTTATTTTACTGCTGCAACTATAGTAATTGCAGTTCCTACTGGAATTAAGGTTTTTAGATGAATAGCAACTCTTCATGGATCTTATTTTAAGGTGGATACTCCTTTAATATGATGTATTGGGTTTGTGTTTTTGTTTACATTAGGTGGTATTACTGGAGTGGTTTTATCTAATTCTTCATTGGATATTATTTTGCATGATACTTATTATGTAGTGGCTCATTTTCATTATGTATTAAGAATAGGTGCTGTATTTGCTATTTTGGCTGGTATTAATTATTGATTTCCTTTATTTTTTGGTATGGTTTTAAATGAAAAAAAGGCTAAGTTGCAGTTTTATATTATGTTTTTGGGTGTTAATATGACTTTTTTCCCACAACATTTTTTAGGTTTAAATGGAATGCCTCGACGATATTCTGATTATCCGGATGTATTTTTGTTTTGAAATATAATTTCATCATTAGGTTCTATATTATCTTTATTTGCTGTTGTTATATTTATTTATATTGTTTGGGAGGCTTTAGTTATGAAATATTCTTTTTTTAACATATATTATGTTAGTTCATCTTTAGAATGAATTAATAATATTCCGCCTTTAGATCATACTTTTAATCAATTAAATGTATTGAATGTTGAATAGTGTCAGTTTGAGGTTCGTTATATTTTCAAGATGGAGTTTCGGCTGTGATGGAGCATTTAATTTTTTTTCATGATTATAGAATGATTATTATAATTATAGTTATAGTATTAGTAGGTTATATACTTGTTAGATCTTGTATTAATATATATTATAATTTAGGAATATTTGAGGGTCAAGAATTGGAAAGAATTTGAACAGTTCTTCCGGCGGTCTTTTTACTGTTTATTGCGTTTCCTTCTTTGCGTTTATTATATTTAATAGAAGAAACTGAGGTTTATGATATAACTATTAAGATTTTAGGTCATCAATGATTTTGGTCATATGAGTATAGAGATTTTGATGTAAAGGTTTTTGATTCTTATATGAAACAGGATAGGGAGAGTATATTTCGTTTATTAAATGTAGATAATTCTTTAGTACTACCTTATAAAACTAATATTCGTATGTTGATTTCTGGAGTAGATGTAATTCATTCATGAACAATTCCTTCAATAGGGGTGAAGGTGGATGCTGTGCCTGGACGTTTAAATCAGTTATTATTAAATTTTGATCGGATAGGGATATATAGAGGTCAGTGTTCTGAAATTTGTGGTGCGAATCATAGATTTATACCTATTTTGTTATCAATTGTTCCTCGAATTGAATTTTTAAATAGATGAATTTAGGATATGGGTGGCCGATTAAGGTGTTAGTCTCTTAAATTAATTATGTATAATGTAGTTAAGTTAATATTAATTTGTCAAATTAAAGATGATTAAATTCCTCAATTAATACCTTTATTTTGGAGTTTTTCTTCATTTATATCATTGTTTGTAATAGTTATATTGGTGGAGATATTTTTTTATAAGGAAGTTGAAGTTGTTTTTAGTAATAGTATTGAATGTAATCCATTTATATATAATTGAAGATGATAATAAGTTTATTTTCAGTGTTTGATCCTACTTCTTATTTTAGTTTATCATTGAATTGAGTTATTGTAATTTTAGTTTTTATAATTATTCCTATTAAGTATTATTTAGTTGAGAGCGGGTTGTTTTTGGTTTTTAAATTTGTTTTTAAGGGTGTAAATAAAGTTTTTGTAGAGGTTTCAATACCTAATCATTTTGCTTTAAGTTTTCTTTCTGTTATAGCTTTTATTTATTTGGTAGTGAGAAATTTAATAGGGCTATTTCCTTTTGTTTTTACAGCTACAGCTCATCCTATGGTGACTTTAGGGATAGGGTTAGTATTATGATTATCTTTTTTTTTTATAGGGTGAATTAGGAATTTTAAAAATAGTGCGGCTCACTTAGTTCCTGAGGGAAGTCCTATTATACTTGCTCCTTTAATAGTATTAATTGAAAGAATTAGACATTTAATTCGTCCTTTTACTTTATCTATCCGTTTAGCCGCTAATATAATAGCAGGTCATTTAATTGTTGGTTTGTTATCTAGTATTAGATTAATTAGCGTTTTTGGATTTGTAGGGTCTTTAGTTTTGCAAAATGTTTTGTTGGTATTAGAGTTTAGTGTAGCGGTGATTCAAGGGTTTGTATTTAGAATTTTATTATTATTATATGCTACAGAATATTATTAATACATTTGGAAAAATTTTATCATCCTTATCATATAGTTAATATATCTCCTTGACCTTTAGTTGTTGGATTTGGGGCTTTGAGAATTGTAATTGGAATAATTAAAATATTTGTATTATATGAAATTAATTTATTATTTTTTTCTTTAATATTAACAATTGTAGTATCGTTGATTTGATGACGAGATGTTATTCGTGAGAGAACTTTTCAAGGTTATCATTCTAGTGTAGTGTTAAGTGGTTTAATTGTTGGTATAATTTTATTTATTGTTAGAGAGGTTTTTTTTTTTATTTCTTTTTTTTGAGCTTTTTTTCATTCAAGATTAAGTCCTGTTATTGAATTAGGATCCTTATGGCCTCCTTGTGGTATTTTTCCGTTTAATCCTTTTCAGGTACCTTTATTAAATACTATTATTTTATTGGCTTCTGGTGTAAGAGTTACTTGAGCTCATCAGTTAATTTTGAATAATAATTGAAAGGGTGTAAAAAATTCATTGATGTTAACTTGGTTATTAGGATTATATTTTTTATCTTTACAAGGGTTTGAATATTATATAGCTTCTTTTGGTATTAGAGATTCTGTTTATGGTTCAGTTTTTTTTATGGCTACTGGATTTCATGGGTTTCATGTGATTGTGGGGACTTTGTTTTTATTTATTATTTGAATTCGTATATTAAAAATACATATATCTAGAAATCATCATTTTGGTTTTGAGGCTGCAGCCTGATATTGGCATTTTGTTGATGTAGTTTGGTTATTTTTATTTTCAGTAGTTTATTGATGAGGTACTTAACATATAAATTATTAAGTATAATGTACATTTAATTTCCAATTAAAAAGAGAGATTTAATTAAGACTTAAACTTAATGCATTATCTGCCAAATAGAGGAGGGAAAGGAGGAGAGGTTCCCCCTTTTCGGATCCCAGGGGGAACCGGAAGTGCTTGGTTATGTTGGTTAGGTAGTTTTAATTGATTTGCAATCAGTTGATATGGATATCCATACTTTAGTTATTTTTAGTTCTCTTTATCTTCAGTAAATTGCTTTTATATAAGCTATATAATTTGATTAATTAGTTTAAGTAAAATAAAAGTTTTGTAAGCTTAAGATCTATTAGATATTGTAAAATATTATGTTTATTGAAATAGGAATAATAAATAAAGATGTAGGAAGTAAGATTTTTCATCTTAAATTTATTAATATGTCATATCGAAATCGTGGGAAGGTACCTCGTACTCATAATAATATAATTGTAATTGAGATTATTATAGTGAAAGATAAGGGTGAGTTAGGTGAGGTAAAGAATATAATTGTGGTGATAATTCTTAAGATTAGTATTCTTATGTATTCTGCTAGGAAAATTAAGGCGAATCATCCTCCTATATATTCCACGTTGAATCCTGATACTAGTTCAGATTCACCTTCAGCGAAGTCAAAAGGTCTTCGATTAGTTTCTGCTAAGCATGTAATTATTCATATGATAAAGATTATAATATTTCCTCATAAAAATATTAGTAGTATTTGAGATATTGAAATTTCATTAAAAGAGTAAGAGTATGATATTAAAGTAATGAATAGAATAATTATGAAGAATGATACTTCATAGGAGATTATTTGGGCTACTCTTCGGATTGAACCTATGTTACTATATTTTGAGTTGGATGATCATCCAATTAGTAGAATAAAGTAAACAGATATTGTTGATAGAATGAAGAATAGTAAAATGTTATGTTTATTGTCGTATAATGGGTATGAATTGAATGTAATAATGGGAATTATTATTGTAATAGTGAATAAAGATAATGTTGGTGTTAGGTATGATAATAAAGAATTTATTATTTCTGATGAGATTAAGTTTTTGTTAAATAGTTTTAAAGCATCTCTAAATGGTTGAAGAATTCCTATTAATCCTACTTTATTAGGTCCTTTTCGAATTTGAATATAGCTTAGAATTTTTCGTTCTAAGATAGTGTAAAATGCTACTCTAATTAAGATTCTAATGGTGATTGTTAGATAGGAAATGATTATTGTAATTATATCTTTGTTAGATTCTAATTCTAATACATTTTCTGTCAATTAAATTAATTAAATTATTTTTTTGGGTCCTTTCGTACTGCAAAGATTTAATTAGAAGATGGAAACCGACCTGGCTTGTACCGGTCTGAACTCAAATCATGTAATTTTTTAAAAGTCGAACAGACTTCCTTTAGTAACTTTTGCGTTAGTTAGGTGATTAATTCAACATCGAGGTCGCAATCTTTTATTTGTATAAGGTCTTTAGAAATTTATTACGCTGTTATCCCTATGGTAACTTGATTATTTAATCAATGTTATTGGGTCTATTTGATTTTAGAATTTTAATTAAAATATTAATTAATTAACTGCCCCAGTTAAACTATAGTGAAGTTCAATAGGGTCTTGTCGTCTTTCTTTTATATAAATGTCTTTTTACATTTAGGACAATTTTGAAAATTTGAATTTGGGAAATTAATTGAAATGTTTTATCTTTTGTTCTGGTCTTCATTTAAAAGACAAATTATTATGCTACCTTAGCACAAATTTGCGGCTATTTATTTTTACATTGAGCAGATATTACTATTAATTAGATCTAATAGAAATGTTTTTGTTAAACAGTCATTCAGTTGTTGGCGAGTTTTTAAATTTAAGTTTTATATCTAATTATATTATCATTATTTATTTTATTTAGTTTATTTCAATAGTAGTATTTGGGTTAATAATTTATAAGGTTGTGAAACTTTTTAAATACTATTATTTTTTATGGGTATTGATGTATAGTTTAATGTATTATACAATTTGTATTGTATAATTTGGATTAAAACTTATTTTTTTTTGAAAAACTAGATATAATTATATTCGTTAAACGTTTAATTT

>Seq2 [organism=Castianeira sp GFA0249] PP626054
CTTTCGAATTTGAATATATCCAAGAATTTTACGTTCTAGGATTGTGTAGAATGCTACACTAATTAAAATTCTAATAGTTATTGTTACTATGTTAATAGTAAATATTGTTATAATTATTGTTGGTTTATTAGATTCTAATTCTAATGCATTTTTCTGCCAAGTTATATAATTAAATTAATTTGATAGGTCCTTTCGTACTATATTGAAATTATTAGAAGATAGAAACCGACCTGGCTTACACCGGTCTGAACTCAAATCATGTAATTTTTAAAAAGTCGAACAGACTTCCTTTTTTTACTTTTGCGTAAAAGAGGTTATTAATTCAACATCGAGGTCGTAATCTAATTTTTGTATTAGGTCTTGAAAAATTAATTACGCTGTTATCCCTATGGTAACTTGGTCTTTTGGTTATATATAATAGATCATATTTTTTTTAAAAAAAATTAAAATAATAATTAATTAACTGCCCCAGTTAAAATTTCAATTAAGTTCGTTAGGGTCTTGTCGTCTTTCTTTATATAAGTGATTTTTTACATTTAAAATAATTTTGGAATTAAGTTAAGGATATTGATTTAAACATTGAATCTTTTATTCTAGTCTTTATTTAAAAGACAAATGATTATGCTACCTTAGCACAGAGTTTGCGGCTATTTAATATTCATTGAGCAGATTGTACTATTAATTAATTCTAATAGAAATGTTTTTGATAAACGGTTGTTAAATTATAGTTGAATTTTCGTAATTTAAGTGAAAGTCTAGTTGTATAACTATTATTTTAATGAAAAAAATGATATTCTTTTGAAGTTTTTAGGGATATATATGTATATATATATAGTAATATATTGTGAATACTGTTAATACTAAATGATTTTTTAGAAGTTACTAAAGAAATTTATATATTAAGATATAAATTATAATAATATGATGTTTTAAAAGAAGACCAGATATTATAATGATCGTAAAACGTTTAATATCTATATTTAATTAATATTATTTTTGTAACAAATGGTATAATAATTATAGATCTCATTATTTCGGGATATTTTTTTAGTAAAAAGTTTAGTAATTCCTGATACTAAAGGAAGCTAAAAGTCTTTTTAAAAGCAAATGGTTCCTTTTCAGTTTAATTTTAATTTTGTAAAAAGTCATTTAAAATAATTGTGTTTATTAAATAAATTTAATAAAATTAGTTTGAGATTATTTTCAGTGTAAATGAAATGCTATAAAGCTTATTGAAACTTGATACTTTTTCCAAAATATCAACTGTGTTACGACTTACCTTATTTTGGAATAAGGGTGACGGGCGATATGTACACTTTTATTATCTTGTTCAGATGATATTAATATTATAATATTACTAATAAATCCTATTTTATTTATATTTTTATATATAAAATTCATAAATTTTATTTATTGTAATTCATTGTTGCCTTTAATGTTGATTACACCTTGACCTAATTTTTTATTTGTTATTTAGAGAAAATTTAAAAATTAATTCTTGTGATGGAGGTATATAAATTTTAAATTAAAGTGAAAATTAACGTGGTGTATCGATTATATAACAAATTCCTCTAGGAAGATAAAAGCCGCCGTTATAAATTAGTTTTAATATTACTACTTTAAATGTTCAATAATACTAGGGTTTCTAATCCTATTTTTGTATATGTTTTGTTTTAGAAAAAAATTTTTATCTATACATATATAAATTTCACTTAAAATTATTTTTAAATAAAAAAAAAATTGCTATTTTAAGAAAATATAATAAAATAAAAAGTATAACCGCAACTGCTGGCACTTTGAATTAGATTATTTTTAAAAAATTTTCTTAAATATTGTATATATATATTAGGATTTTTAAGATTATTTTATTTTCATATCTTGAAATTAGTTTAGTATATTGATAAGATTTATTTTTTATTCTATTAGATGTATTACATCTCTTTAAAAATCAAATTTTTATGTGCGAAACACTTTAAATAGAAGGTTATTTTTTTTTTTTCCAGATATGGTTTTTGGGTGAGGTTCTAAAATTTTTACCCAAAAACTTTTGAAAGGATCTTCTAAAGATAACATCGGGTTTCTGAGGACGTTCATCAGAAAGTTTTGAAAAAAAAACGGAGAGAGTCTGAAGCTCGTATAATGTAATTTTATATAAATCAATAAAAGATTTATCTTAGAGTGTTCTTTGAATTTTTTCTTTTTCGTATACATATTTCATACTGATTGTGATCCCTTTAGTCTTGTCGACAGGAGGCCCCAGCCCTTAAAAGGGGCCTCCTGGGAAGAAAATAGACTGTAGACGACAAAGTGTCAAGATCTACGAGGGACTGTTTGATAATGGGATTAAATGGTGGAATCATAAGTATTAATAATGGATGTCGCATATATACATCCTGTATATATTCCATATATACTGATTATTAGTACTCATTGATTTATATTCAATATAATGAAATTCATGAGTACCTTATTTATTCGTAAACAAGTAGATATACTTCGTATATTCATATCCATACTGTATAATACATATTTCATACTGATTGTGATCCCTTTAGTCTTGTCGAGGTCAGCTAATTAAGCTAATGAGTTCATACCTCATATATGAATATATTGTACCATCTTTGTTATATTTTATATCTTTGTATTTTACAAGATTTTTAATAATTATTAGTTCCGATGATTGATTTATGGTTTGATTTGGATTAGAGGTTAATATAATTAGTTTTATTATGTTAGTGTATGAACGTTATAATTATATTTCTGTAGAGTCTTGTATAAAATACTTTTTTATTCAGAGTTTAGGATCAGCTGTTTTTTTATGTAGTTTTCTATTTAGAATAAATTTAAATATAATAGTTAGAGTAATTTTAAGATTTAAAATTGGAGCAGGCCCTTTTTTTTTTTGATTTGTTTCAGTTTGTAGGCATATAAAATGATTTTCATGTTATTTTTTAATAACATTTCAAAAAATTATTCCTTTAAGATTGATATCGTTATTTTTGAATAATGTTTTATGATGATTCGTGTTTATGAGATTGATTTTTGGTGCTTATGGTTCGATAAATCAAAGTAATATTAAGCAATTAATTGCTTACTCTTCTGTTCATCATCTTGGGTGAATTATTAGATGTATATTGATTAATAAGGAGTTTTGATTTGTTTATATAATTATATATATATGTGTTTTATTAAGAATAGTATATAGACTTGTATGATATGAAATTGTTGATTGGGGGAATTTGAGAAAATGAAAAGGAAAAATATTATTCTTAGTTAGAATATTGAGAATAGGAGGAATACCACCTCTTCTCGGTTTTTTTTTGAAATGAGCTGCGTTTATTTGTATATTTAAGGTGAGATATATCTTGGTTTTGTTTTTTTTATTAATATCTGTTTTAATATTTTATGTTTATGTTCGTATTGTATATGATGTTATATTGGATGTTGGAGTATCCAGTTGTATGGTTGATTCTATATTAAGGGATAGATATGAATATAAAATTGACTTGTTTGGTGTAATTGGGGTTGTATGAGGAGTAATAATGGGGACATATTTAGTTGTATATAATATTAAGATATTAATTCTATTAGTTTTCAAAACTAAAGGTGTCTAATGTGAATTTACAGTTCACCATCTAAATGATTTTTTAATAAAATTTGCAATTTAATGTTTTAAATAAACTATGAAGTTACTGCGATGATTATATTCTACTAATCATAAGGATATTGGAACTTTATATTTAGTTTTTGGAGCTTGATCTGCTATGATTGGAACTGCTATAAGTGTATTGATTCGTATAGAATTAGGACAAACTGGAAGTTTTTTAGGGGATGATCAGTTGTATAATGTGATTGTGACGGCACATGCATTTGTGATAATTTTTTTTATGGTTATACCTATTTTAATTGGTGGATTTGGTAATTGATTAGTTCCATTGATATTAGGAGCTCCTGATATAGCTTTTCCTCGGATAAATAATTTTAGTTTTTGACTTCTTCCTCCTTCTTTGTTGTTATTGTTTATTTCTTCGATAGTGGAAATAGGAGTAGGAGCTGGATGAACTATTTATCCTCCCTTAGCTTCTTCTATAGGACATGCTGGAAGTGCAGTTGATTTTGCAATTTTTTCTTTACATCTAGCTGGGGCCTCCTCTATTATAGGGGCAGTAAATTTTATTTCTACAATTATTAATATACGAATGATTGGAATAAGAATGGAAAAAGTGCCACTTTTTGTGTGATCTGTTTTAATTACTGCAGTATTATTATTACTTTCTTTACCAGTATTAGCTGGTGCAATTACTATATTGTTAACTGATCGTAATTTTAATACTTCTTTTTTTGACCCTGCAGGGGGTGGTGATCCAATTTTATTTCAGCATTTATTTTGATTTTTTGGACATCCTGAAGTATATATTTTAATTTTACCAGGATTTGGAATTGTTTCTCATGTGATTAGATCATCTGTTGGAAAACGGGAACCGTTTGGATCATTAGGGATGATCTATGCGATGGCGGGAATTGGAATAATAGGATTTGTTGTATGAGCACATCATATATTTTCAGTAGGAATGGATGTGGATACTCGGGCTTATTTTACTGCTGCAACTATAGTAATTGCAATTCCTACTGGAATTAAGGTGTTTAGATGAATAGCGACGTTGCATGGATCTTATTTTTATATTACATCATCTTTGATATGATGTATTGGATTTGTATTTTTATTTACGTTGGGAGGAATTACTGGGGTAATTTTATCTAATTCTTCTTTAGATATTGTATTACATGATACATATTATGTGGTTGCTCATTTTCATTATGTTTTAAGAATGGGAGCAGTATTTGCTATTTTAGCTGGAATTACTTATTGGTTTCCTTTATTTTTTGGTGTTGTTTTAGATGAAAAAAAGACAAAGTTACATTTTTATCTTATATTTTTAGGTGTAAATCTTACATTTTTCCCTCAGCATTTTTTAGGTTTAAATGGAATACCACGACGGTATTCTGATTATCCAGATATATTTTTTATATGAAATATAGTATCTTCGCTTGGTTCTTTATTATCGTTGTTTGCAGTAATATTCTTTATGTATATTATTTGGGAAGCTTTTGTAACTAAGTATAATTATTATGGAAGATATTATGTAGGACCTTCATTGGAATGAATCAATAATGTACCTCCATTGGATCATACATTTAATCAATTGAATTTATTAAATATAGAATAAATGTCTGTATGAGGGTCATTATATTTTCAGGATGGAGTATCTCCAGTTATAGAATATTTGATTTTTTTTCATGATTACACTATAATTATTATAGTAATAATTATAGTTATAGTGGGATACATATTGATAAGTTCATGCTATAATAGGAGATATAATTTAGAATTGTTCGAAGGACAGGAATTGGAAAGAATTTGGACGGTTATGCCTGGTATCTTTTTGTTGTTTATTGCTTTTCCATCGCTTCGTTTATTATATTTGATAGAGGAATCGGAATTATATGATATAACTATTAAATTGTTTGGACGGCAATGATATTGATACTATGAGTATAGAGATTTTGATTTACAGGTTTTTGATTCTTATATGAAAGAGGATAATTCAATTTTTCGTTTAATTAATGTTGATAATTGTTTAGTAGTTCCATATAAAACTAACATTCGTATGGTTGTGAGAGCTGCAGATGTAATCCATTCTTGAACTATTCCTTCTTTAGGAGTTAAGGTTGATGCGGTTCCTGGACGATTAAATCAACTATTACTTTTATTTAATCGTGTGGGATTATTTAGAGGACAATGTTCTGAGATTTGTGGTGCAAATCATAGATTTATACCTATTTTAATAATAGTAGTCCCACGTAAGAGTTTTTTGGAAATGTGAATTTAATGTTTAGTGGCCGAGTTAAGGTATTAGTCTCTTAAATTAATTATGAATAATGTAGTTAAATTAATATTAATTTGTCAAGTTAAAGATGAATTAATTCCTCAGTTGATACCATTATTTTGAATTGTCTCTATATTTATAGTGTTGTATATTATTATGGTTCTTGTAGATCTATTTTATTATAAAAGAGTAGAAATAATAAAAGGTATAAAATATTTTTTTGTTTTTGAAAAATTTAAATATGAAGATTACATATGATAATAAATTTGTTTTCTGTATTTGATCCTACTTCTTATTTTATAATTTCTGTTAATTGAATTGTGATAATTGTAGTATTTCTATTTTTTCCTATTAAGTACTATTTAGTGAAAAGAGGATTAATATTAATGTTTAAATCTTCTTTTCTAACAGTTAGAAAAGAATTTAAGGAGATTTCTTATCCTAGTCATATGGCTTTGAATTTTTTAGTAGTAATAGTTTTTATATATTTAGTGGTTAGAAATTTATTAGGATTATTTCCTTTTGTATTTACAACTACAGCTCATCCAATAGTGACTATTGGATGAGGTGTAGTTTTATGAATATCTTTTTTTATTATAGGATGATCTAAAAATTTTAAAAATAGAGCTGCTCATTTGGTTCCTGAAGGAAGTCCTTTAATGTTGGCCCCTTTGATAGTGTTAATTGAAAGAACCAGTCATGTAATTCGTCCTTTTACGTTGTCTGTTCGGTTGGCTGCAAATATAATGGCTGGACATTTAATTATTGGATTATTATCAATAATTAGATCTATTAATTTTTTAGGTATAGTGAGATCTTTACTATTACAAAGTATTTTAATAGTTTTGGAGTTTGGAGTAGCTGTAATTCAGGGTTTTGTGTTTAGAATTTTATTATTATTGTATGCATTAGAATATTATTAATAATTGGAAAAGTTTTATCATCCATTTCATATAGTTAATATGTCTCCTTGGCCATTGATGATAAGACTTGGCAGATTAGGTTGTGTAATTGGAATAGTAAAAATATTTGTATATATAGAGTTTGATCTATTATTTATAAGAGTAATTTTAATTGCTTTTATTTCTGTAGTATGGTGGCGAGATGTAATTCGGGAAGGAACCTTTCAAGGTTATCATACTAGAGTAGTATTGGATGGATTAATGTATGGAATAATTTTATTTATTGTTAGAGAGGTTTTCTTTTTTATTTCTTTCTTTTGAGCTTTTTTCCATTCAAGTTTAAATCCTACAGTTGAATTAGGATCGGTTTGGCCTCCAAATGGTATTTTTCCGTTTAATCCGTTTCAAGTTCCAATATTAAATACAGTAATTTTATTAACTTCAGGAGTAACTGTTACGTGATGTCATCAGATGATTTTAAATAATAATTGGAAGGGCGCAAATTTATCATTAATGATAACATGAATATTAGGTTTTTATTTTTTATTTTTGCAGGGGCTTGAGTATTATACAGCTTCTTTTGGAATTAGAGATTCTGTTTATGGTTCCACTTTTTTTATAGCTACTGGATTTCATGGATTTCATGTGATTGTAGGAACTTTATTTTTATTTGTAATTTGAAATCGTTTATTGATAAAGCAGATTTCTAGAAATCACCATTTTGGATTTGAGGCTGCAGCCTGATATTGACATTTTGTAGATGTAGTGTGGTTATTTTTATTTTCTGTTGTTTATTGGTGAGGAACTTTAATATTAAGTATTATGTACGGTTGATTTCCAATTAACTAGACTCTAGAATTATTAGTAATATAATTTATACTTCAATATTATTTGTAATAATAGTTTATTTTCTTTTTTTTTTATTATGTTTAAAAAAAAAAAGAGATATTGAATCTATTAGATCCTATGAATGTGGATTTGAACCTAATTCACATACTCGATATGTGTTTTCATATCGATTTTTCCTTATTTCTATTCTTTTTATTATCTTTGATGTTGAAATTTCATTATTATTACCTGTTCCATTTTTAATAAAAGGAATTTTAGGATTGTGAATTTTTTTAATATTTATATTTGTCTTGAGAGTAGGATTATTATATGAATATTTTTGTGGTTCATTAGATTGAATAGAAAGAGTAATTCGTAATTAAGACTTAAACTTAATGCATTTATCTGCCATTAGATATAAGCATTTGCGATTTCATTGTTAATGAAATAGAACTGGTTTAGACATGTTTATTGGGCTAGGTTCCCCCTTTTTCCGGTTCAGGGGGAACCGGGAAAGCCTGAATAATTTGTTGGAAATTATTGTTAGTAAGTTTATAATTGATTTGCAATCAGTTGATATGTTATTCATACGAATAGTTAATAAAAGCTGCTAACTTTTTTTAAGCAATATGCTACTAAGGTAGTGAGCTTGTTGAGCGGCTTAATTTCGACTTAAGTGATGATAAATTTAGTGAATTTCACGTCATTATTTCATGATGGAGATGTAGTTCTTTTTATCTTCAATAAATTGCTTTATATAAGCTATATTATTGTTATGATAATAATATGGTAGGAATAATTGTAATTATTATTATAATAAATATTAGGGATTTTTTTGAAATTTCTGGAAGAAGGGAGAAGGTTTTTGATAATTGATAAGAATTTTGTGGTCCATATATTTCTTGTCATATTCTATCGTTTTTTAGAAGGTTAGATATTGTAGGGGTAGAAAATTTTAATGGAATAGTGGAGATGAAATGTATAAATCATAATGAAGTTGATGATTGTCCTAATGAAATGTATGTGTAATTTTTGAAGTTAAATAAGAATCCTATAAATATTCCTGATAAAAGTAGTATGATAATTGTTCATTTGTAATTATTGTTAATTATGAAGATTTGTTCGGGGTTTAAAGTTCAAGTTAATCATGTACCGGATATGATAGCTGGAATGATTATTATTATGATGGGAATTATACATTTTATGTTAGTGTGATTTGATGAATTTGGTTTAGATTTTATAGAGGATTTGTTTGAGGAAAATGTTATTCGTAGGGAATATGAGGCTGTTATTCCAATAGATGTAATTATTATAATTGATGTAAAGGATTCTAATTTCGATGAGATTAGTTTCTCGATAATAGCGTCTTTTGAAAAAAATCCTGATATGAAAGGAATTCCTATAAGAGCTATGGTGGTGATTCCTAATGTTGAGTTGGTGATTGGAATTATATTGGAATTTATTCCTATTATTCGTATATCTTGATAAGATGTTTCATGAATTATTACTCCTGCGCATAAGAATATGGTAGATTTAAATAAGGCGTGAATGATAAGGTGAGAGAATGCGAGGAGAGTGGAGTTAATTGAGATGGCAAATATTATTATGGCGATTTGGCTGAGAGTTGATAGGGCAATAATTTTTTTTAAATCTTGTTCTCAGTTGGCTGATATTCTTGCGTAGATGGTTGTTAATCTTGAGATAATTATTATTATTAATAAAAAATTATTATGAATATTGTTTGTAATTCGAAGGGATAGAAATACACCTGCGGTTACTAAGGTTGATGAGTGTACTAGTGCAGAAATAGGGGTGGGGGCTGCTATTGCCATAGGAAGTCATGCTGAAAAAGGAAGTTGTGCTCTTTTAGAACAGGCTGCAATTAGAAGGAAAATTAATACTGTAATAGGAAAGTTTTGATTTATTAAGAAGTTTCAGTTTATATTTATTATAAGAATTCCAATTGATATTAGAATTATAATATCACCAATTCGATTTCTAATCAAAGTAATTGAGCCGCTTGCGGCTGAATTGTAATTTTGATAGTAGACTACTAGTACGTATGAAGATAAACCTAAACCATCTCATCCGAGTAAGATTAAAATAATATTGTTACTGATGATTAGAATTAGTATTGATAGGACGAATATTAGTAATAGGATAATGAATTGATTGTGTTTTTTATTCGGAATATAATATACTCTGAATATAATGATTAATCTTGAAATTAGTATGACGGTTCTTATAAATAGTATTGATATTCAATCAAGTATCATGTCTACTGATATGGAGGTAGTTAAAAAGTTAATAAATGGAATTTTTATGTGGATGAATGTATTGGATGATAGTATGAAAATTCTTAATGAGATTGGAAGTAATATAATTTTAATTAAAAGAATAGATATATATATTATTGTTGAAATAATAGTTCCACAAACTATTGTTTTAAATAAACTAGAATAATTATATTATTGTAAATATTTCTATTTTTATGATAAGAATAATTAGTGGAATTAGATGGATGAATATAGATGAAAATAGTTTTTGTTGAGTGGGGATAGATGGAAGTATTTCGTTTTTATTATGATTAATATTAATAAATATTAATATTGAGAATGATGCGGCTAATAAAGATATTGTAAACAGTGTAATTATTGATGAATTGTTTCATGATAAAAGGCTAGATATTAAAAGAATTTCTCTTATGGTATTAATTGTAGGAGGAGCTGAGATGTTTGTTGTTATAAATATAAATCATCAAAAAGTAATGTTTGGTATTGTTGAGATAATGCCTTTGAATAGGAGAATGTTGCGTGAGTGATATTTAAAGTAAAGGTCGTTTACTATTAAAAATAGTGCTGATGAAGATAATCCATGGGCAATTATTATTGTAATTGCTCCAGTAATTCCAATAGAATTTATTGAAAATAATCCTGCTAAAACGAATCCTATATGTGCTACTGATGAATATGCGATTAGTGATTTTAAATCTTTTTGTCGTATACAGTTTAGTCTTGTAGCGGAGGCTCCAATTAATCTAATTCTAATGATTCAGGAATTTAATTTGTAGATAGATTTTATACATAATGGTATAAATCGAATTAATCCGTATCCTCCTAGTTTAAGTAGGACTGCTGCTAAAATTATGGATCCTTCTAAGGGTGCTTCTACGTGGGCTTTTGGTAATCAGAGATGTATAAAATATATTGGTATTTTTACTAAGAAGGCAAGTGTTATGAATAGAATTAAATTGTATTTGATTAAAAGGGTTCTTGAAATTAAAAATGAAGGATTATTATTAAGTGAGATAATTCTAATAAGTAAAGGGAGAGATGCGACGATTGTATAGATGATTAAATAAATTCCAGCTTGTAATCGTTCTGGTTGTTTTCCAGATATAGTAATTAAAATTATAGTGGGAATGAGTACGATTTCAAATAGAATATAAAAGTTTAATATGTTAGAGGAGGAAAATGTAAGAACAAGGATAATTAGAATAGAAGTAATTATTGAAGTAATTTTGTTTAAAATGGATGTTGAAATGATAATTAAAATAATGCTAATAATAGTAAGAATTAATATGATTAAGGATAGGTCATCAGAGGTAAATATTTCATTTGTAATGGGAAATTGGGTTGTGGAGATAATAATTAAAATTATTATTAATAGGTTGGATAATATTATAATATAATTTTTGCAAGATTTATAAAAGGTAAAGATAATAGAAATTATGATTAGTGATTTTATCAAAGGTTATTATGTTAATATGAGTTGAGTTTGAGGAGTTGTGGGTGTGTGATATTGAAACTAATAATCTAAGTCCTATTCTTGATCCTCTTACTATTGTAGCTAGTATAATTAAAAGGGTTGTTAATGATGAAATTGATAAGGATAAAGATAATGAGGTGAAGAGTGATATAATTATTATTTCTAATCTTAGAAGTATTGGAATAATATTTTTCCGTCATCAACATATTGATGTAATTCTTATAATGATTATAGTGTTTATCAAATGGATCTGAGTAATTTCTACACCCAAAGTAGATATTTTTATTAAATTAATTAGAACATTTGGAAATATTAATAATAATATTGGGAATTTTTTTTGTAAGTATTGTCCAACCAGTTATTATAGTTGGAGTATTAATTGTTATGGTAATTTTATACTCTTATATAATTTATGGATTTTTAGGAGATTATTGATTTAGATATGCTTTGGTAATAGTAATATTAAGAGGAGTGTTGGTAGTATTTACTTATATAGTAAGTTTAATTCCTAATGAAAGATTTGAGAGTTATAATTTGTCTTTTGTTTTTGTATTTATAATTTTTTTTATTGGAATTTTTTTTTTTAAATTTAGCGGAAATATAAATTTGGTTTCTTTGGGATTATGAAATTCTTATTTTGGTTTATTTAATTTATTTATGGTCAGATTTTTGTTAGGAATTATGTTAATAGTAATTTGATTAAGATATATAGGGGATGGAGCTATACGAATTAGATAATTAGATGCCTGATTAAAGGGTTAATTTGATAGATTAAATAATGAGTAATTTTTATTTCTGCTCGTAAAAAGGATTATTTGGTGAAAATTGTTAGAGAATCGTTGGTAGATTTACCTTCTCCTTCTAGATTGAGATATTTTTGGAATTTTGGATCTTTGTTAGGAATTTTTTTGATAGTACAAATTTTTTCTGGTTTGTTTCTTTCTTTTCATTTTAGAGGAAGAGTATATTTATCTTTTGATTCTGTAATTCATATGATGCGTGATGTTAATTGTGGGTGATTTTTGCGAATTATTCATGCTAACGGAGCGAGAATGTTTTTTTTATTGATATATATTCATATTGGTCGTGGAATATATTATGGATCATATTGTTATGGAAAAGTATGATTGAGTGGAGTCACTATTTTTTTATTGTCAATGGCTGCTGCCTTTTTAGGGTATGTATTACCGTGGGGCCAAATATCTTTTTGAGCTGCGACTGTAATTACTAATTTGTTGTCAGCGGTTCCTTATATTGGGGTTATATTGGTGGAGTGAATTTGAGGGGGTTTTGCGGTTGGTGATCCGACTTTAACTCGATTTTTTGCATTTCATTTTATTTTGCCTTTTGTTATTTTATTTATAGTACTTATTCATTTATTTTTTCTTCATGAAAAGGGATCGAGAAATCCTATAGGATTAGAAAGAGATTATGATAAGGTTGGATTTCATCCTTACTTTAGAGTAAAAGATGTTTATGGATTTGGAATTTTTTTTTTATTTTATTTAGTAGTTTGTTTGATGGGGCCTTATATTTTTATGGATGTTGAAAATTTTATTTGTTCTGATCCTTTAGTTACACCGGTTCATATTCAGCCTGAATGATATTTTTTATTTGCATATACTATTTTACGGTCTATTCCTAGAAAGATTGGTGGGGTTGTTGCTTTATTATTGTCTGTAATTATTTTTTATTTTTTACCTTTTTTTATGAAACGTAAATTTAGAAGATCTTATATATACATAATATTGAAAGTAATATTTTGGGTATATGTTACTAATTGATTTCTATTAACTTGGATTGGGGCTTGTGTGGTTGAAATTCCTTATAGAATATTGGGATTTTTTTTTAGATTTATTTATTTTATAATATATTTTATATTTTGGATAATTTGTGAATTGCAGGATTTAATTGTAGTTTGGCTTTATATTGTTGTTTTGAAAGCAGCTTAAAAGATAAGATCTTTAAAGTCTGTTTGATTAGTTTAAGTAAAATAGAAACTTTGTAAGTTTAAGATCTATTAAATATTTATATATATTAGGTTTATTGAAATTGGAATAATAAGAATTCTGATTGGTAAAAAAATTTTTCAATTTAATTTTATTAATATATCATATCGAAACCGAGGAAAAGTTCCTCGGATTCATAATAAAATAATTGTAATAAAGATAAGAGTAATTGAATTTGAAAAATTATATTTTCCTAAAAATATAATAGTTGAGATTAGTCTTAAAATTAATATTCTTATATATTCTGCTAGAAAGATGAGGGCGAACCATCCTCCTATATATTCTACATTAAATCCTGACACTAATTCTGATTCACCTTCGGCAAAGTCAAATGGGCTTCGGTTTACTTCTGCTAAACAGGTTATTAATCATATTAATATGATTAATATGTTACCTCATAAAAAATGTAAAAAATATTGAGATATTGAAATTTCTTGAAATGAATATGAATATGTTATTACTCTAATGAAGAGAATAATTAGGAAAAAAGAAATTTCGTATGAAATTATTTGTGCAACTCTTCGAATAGAACCTAGGTTTCTATATTTAGAGTTTGTAGATCATCCGATCAATAAAATAAAGTATACAGAAATGCTGGAGATAATAAAAAAAAGAAGAATATTATGTTTGTTATCGAAAAGTGAATAGTAATTAAATGTGATTAATGGAATTATCAGAATAGAGGAGAATAGAGCTAGGGCTGGGGTTGAGTAAGAAATATAATAATTTATTATTTCAGTTGAAAGAAGATTTTTGTTAAATAGTTTTAGTGCATCACTAAAAGGTTGAAGAATTCCTAGTAAACCTACTTTATTAGGCCC

>Seq3 [organism=Cheiracanthium auriculatum ZYL315] PP626055
TTTTTTATCATAACCATTCTTATAAATATATCTTCAAACTCATCATTATTAATTATACTAGTAATAATAGTAAGAGGATCAAGAATAGGATTAGCATTAATAATTTCATTATCCCATTCTCATAAATCTTCAAATTCATTATTTATTATAATTCTAACATTTGATAAAAGTCTTTTTAATATCATGAATAATTATTATAGTATTAAAATCTTTTCCAATAATTATAATAACTCTATTTATATTAGAAATTTTAATAATGTTATATATATCTAATTATAGAAATATAAATTTAATTAATAATAATCTATCTATAGATATGTTAACAATAATTATAATTCTACTTTCTATTACTAGAATCATATTAATTTTATGTTCAACTTCAAATTTTAATAATATTTATTCTACAATTAACCCTATCTTTTTAATTCTTATAATAACATTTTTAATATCCTCTACATTAAATTTCTATATTATATTTGAAATAATTCTAATTCCTACATTAATTTTAATTACTATACAAGGAATACAACCAGAACGACTTCAAGCAGGAATTTATTTAATAATTTATACAATTACAGCTTCATTACCTCTTTTAGCTAGAATTATTATTATAAAAATTAATATATCATTTATAATTTTAAATATCCTAACTTTCAAATCTAATATTATTTTATTTTTAATTCTAGCCTTTTTAATTAAATCACCTATATATTTAACTCACCTATGATTGCCTAAAGCTCACGTAGAAGCCCCTTTAGAAGGATCAATAATTTTAGCTTCCATTTTATTAAAATTAGGGGGATATGGATTAATTCGCTTTATTCCATTATGTATAAAAACCATTAATAAATTAAATTTTTGAATCATTAGAATTTCATTAATTGGAGCATCAGCCACCAGATTAAATTGTATTCGTCAACAAGATATAAAAGCGCTAATTGCTTATTCCTCTGTTACTCATATAGCTTTTGTATTAATAGGATTATTTTCTATAAATTCAAATGGATTATCAGGAGCAATTATTATAATAATTGCTCACGGTTTATCCTCCTCTGCTCTTTTTTTTTTAGTAAATGAAATATATCACAAATATCACATTCGAAATATCATATTATTTAAAGGAATATTAATTTTATTTCCTAATATTATATTTTGATGATCAATTTTTTTAGCAATCAATATTTCAGCCCCCCCAACAATTAACACATTTAGAGAAATTTTACTAATACATTCAATAACTTTTTGATCAAATTATACAATTCCAATTATTTTTATTATAGCAGTAGCTACCGCATCATTTTCACTTACTTTATTCATTAATACATTTCATAATAAAAACAATCTAAAATATATAAAATCCAATTCAAAACAAAAAACCTTTATTTCATTAATTTTCCACTCCTTTCCATTAATTCTACTTATTTCAAAAATAGATTTAATAATATAATATTCTAGTTTATAAAACAATAACTTGTGGAGTTATAAATACAAAAATTCTTCAAATAACTATATTAATTATATTATTATCTATAACATCCTTAATTTTAGCAATCTTTATATTAAATAATAACATATTTTTAATAATAATTATACCAATAATTAAAATTAATACATTTATAATATCAGCTGATATTATAATAGATTGAATTTCAATACTTTTTCTAAGAACCGTAACTATAATCTCTAGATTAATCTTATTTTATAGAATTTATTATATTAAAATAAAAGATCAATACAAATTTATATTACTAATAATACTATTTGTAAGCTCAATAATTATTTTAATTATTAGAAACAATATATTTTTATTACTTTTAGGATGGGACGGATTAGGTCTATCTTCATACATTTTAGTAATTTTCTTTCAAAATCATATATCAGCAGCATCCGGATCAATTACTTTAATTAGAAATCGAATTGGAGATATTTTAATTCTAATTTCCATAGGAATAAACATAATAATCATAAATTGAAGATTCTATATAAATAATGAATTTATACTTTTACCAATATTATTTATTATATTAGCTGCATGCACAAAAAGTGCACAATTCCCTTTTTCCGCATGATTACCTATAGCAATAGCAGCCCCTACCCCAATCTCAGCCTTAGTGCATTCATCAACCTTAGTCACAGCAGGAGTATTTATTCTTCTACGATTAATAAATAACTATTCAAGTATACATCTAATTTTAATAATTATCGCTAGAATAACTGCTATTTATTCCAGAATAACAGCTTGTTGAGAACAAGATCTAAAAAAAATTATTGCCTATTCTACTCTAAGCCAAATTGCAATAATAATATTTGCTATTTCAACTAATACACAATTATTAGCTTTTATACATTTAATTATCCATGCATTCTTTAAATCCACTATATTTCTATGTGCAGGAATTATAATTCATGAATCAACTTATCAAGATATACGAATAATAGGAATAAATATAAATAATATAATTATTCCATCATCTACTCTTGGAATTACTTCTATAGCTTTAATAGGAATTCCATTTAGATCAGGATTTTTCTCAAAAGATTCTATCATTGAAAACCTAATATCATTTAATCTAAATTGTTTAATAACAATTTTAATAATTTTATCAATTGGAATAACAGCTTTATATTCAATTCGAATAATTTCCCTATCCAATAAATGAATAATTAAATCTAATCCTAATATATCAAATCATATTAATTTATTTTCAATCTTTCCATTAATTTTTATAACCCCATTATCTATTTCAATAGGTTCTTCATTATCATGAATACTAAATCCAGAACAAATTTTTATAATAAATTTTTATTATAAAATAATTATTATTTTAATTTTATTAACTGGAGTACTAATAGGAATACTAATACTTTTCAAAAACATTTATTTCTTTAAAATAGGAATAATATCTATTTCAATTTGATTTATTCATATTTTATCCCTATTTATAAATAATAAATACTCTTCAACAATAATAATTTATCTAAAAAATGACAAAGAATGACAAGAAAATTATGGACCCCAAAATATCTTTCATATTAATATAAAAACATCAAACTTAATAATAAAAATAAAAAAAAATTCAATACTTTTTATTATAATAATCTTACTAATAATACCTATTTCAATTATAATATTTTTATATAGCTTATATAAAGCAATTTATTGAAGATAAAAAAAACTATTTTCATCATGAAATAATGATGTGACTACACTATATAAATCATATTTTGAGTCGAAATCAAACCGCATATGCACCTAATATAGTAGCTTGTGACTAATAAAAAGTTAGCAGCTTTTAAAAACTATTCATATATGATTTCCATATTAATTGATTGCAAATCAATCTAAATATACTAATTTTTTTTTTCCGGTCCCCCCCCTGACCGGAAAAAGGGGGGGGACCTATCCCCTCGTCTTCTCATTAACAATGAGATACCCCCTTGCTTCATTCTATTTGGCAGATTTTTATGCATTAAGTTTAAGTCTTAATTAAAATATTTAATCAATCTAAACTTCCATATGAATATTCATATAACAATCCTACAATCAAAATAAAAATAAAATACATAAAAATCCAAATTCTTAATTCCTGTTCTATTAAAAATGGAACAGATACTAATAATGAAATTTCAACATCAAAGATAATAAATAAAATAGAAATTAAAAAAAAACGATAAGAGAATATAAATCGTGTTAATGAATTATAATCAAATCCACATTCATAAGCTCTTATTATTTCTATATTCTCTTCGTTTTTTATTGAAAAAATAATAAATAAAATATATACTACTACTACTAAAATAAATGAGCATATAAAAATTATATATCTTATATAGTTTTCTTTTAATTGGAAATTAAATGTAATTATACTTTATTATGATTATATACCTCATCAATATACTATAGAAAATAAGAATAATCAAACAACATCAACAAAATGTCAGTATCAAGCAGCAGCTTCAAATCCAAAATGATGAGAATTAGATATTTCTGATTTTAATATTCGAAATCACATAAAAAATAAAAATAAAGTACCCAAAATTACATGAAATCCATGAAATCCAGTAGCTATAAAAAATACAGAACCATAAACTGAATCCCCAATTCCAAAAGATGCTATATTATATTCAAATCATTGAAGTATTAAAAAATATAATCCTAATATTCAAGTAATTATTAAAGAATTTTTACTAATATTTATTTTATTTTGTATTAATGCTTGATGACACCAAGTAATAGAAATTCCAGATCCTAATAAAATAATAGTATTTAATAAAGGAACTTGAAAAGGATTAAAAGAAATAATACCACAAGGTGGTCATAATACCCCTAATTCAATATTAGGACTTAATCTAGAATGAAAAAAAGTTCAAAAAAAAGAAACAAAAAAAAAAATTTCGCTAATAATAAATAAAATTATTCCAACTATTAATCCATTTAAAACTTCTCTAGAATGATACCCTTGATAAGTTCTCTCTCGAATAACATCTCGTCATCAAAAAATTATAATTATTAAAACTATAAATAATGAATATAAAAATATATCAATTTCAAAAAATGAAAATAACTTAATTATTCTTATTATAATTCTTAATAACCCAAATCCAATTATTAAAGGTCAAGGAGATATATTTACTATATGATAAGGATGATAAAATTTTTCCAAATGTTAATAATATTCTAAAGCATATAATAATAATAAAATTCTAAATACAAACCCTTGAATTACTGCTACTCCAAATTCTAACAATAATAAAATATTTTGAAGAAATAATGAGCTAGAAAAACCTAAAAAATTAATAGTTCTAATTCTAGATAATAACCCTACAATCAAATGACCTGCTATTATATTAGCAGCTAATCGAATAGATAAAGTAAAAGGACGAATAATATGACTAATCGATTCAATTAATACTATTAATGGAGCTAATAAAATTGGAGCACCCTCTGGTACTAAATGAGCTGCTCTAGCTAAAAAATTTTTATTTCAACCTATTATAAAAAAAGATAACCATATAACAAATCCAAATCCTAAAGTAATAAATGGATGAGCAGTCCCAGTAAAAATAAATGGAAATAATCCTAATAAATTATTTAAAATCAAATATAAAAAAGTTATTGTAGCTACAAAATTCAATCCTATATAATTAGGTATAGAAACTTCTTTAAAAACTTTTCTAACTCCTAAAAATACAGATTTAAATATCAAAAAAAATCCACTCTCAACTAAATAATATTTTATAGGATAGAATATTATAATAATTATTAACACCATTCAATTAAATGAAATTATAAAATAAGATGTAGGATCAAATACTGAAAATAAACTTATTATCATTCAAAATTTATATTTAAAATTTTAAATTGAATACAATTTTCTATAAAATAATTATAAATATTCTTATAAAAATATGAATTAATAGTTATTAATAATAATAATATTACAATAAATGTTGAAAAAATTCAAAATAAAGGTATTAATTGAGGAATAAACTTATCTTTAATTTGACAAATTAATATTAATTTAACTATATTTATCATAATTAATTTAAGAGACTAATACCTAATGGTTTCTATTCTATAATATTAATAAAAACTTTATTTGAGGTATAACTATTAATAAAATTGGTATAAATCTATGATTAGCACCACAAATTTCAGAACATTGACCAGAAAACAATCCAACACGATTAAATAATAATATTAATTGATTTAGTCGGCCAGGAACAGCATCAGCTTTTACCCCTAAAGAAGGAATTGTTCAAGAATGAATAACGTCTTCTCTAGCTACAATTATTCGAATTATAATTTTATAAGGAACTGCTAAACAATTATCTACTCTTAATAAACGAAAGATTCTATTATCTTCTTCTTGTATATAAGAATCAAATATATTTTTATTAAAATTTCTATATTCATAAGATCAATACCACTGATGACCTATAACCCTAATAGTTAAATCATAATCTCCTGATTCCTCTATTAAATATAATAAACGAAGAGAAGGAAAAGCAATTAATAATAAAAATACTGCTGGAAGTAATGTTCAAATTCTTTCTAACTCTTGACCTTCAAATAATTTTAAATTAAAATATTTATTTATACAAGATCTAAATAATATATAACCAACCAATATTATAATTAAAATTATAATAACTATAGTATAATCATGAAAAAAAATTAAATATTCTATTACATAAGATACTCTATTCTGAAAATATAATGATCCTCAAACAGACAAAAACTAAATAAATTATATTCAATTGATTAAAAGTATGATTTATTGGAGGAACATTATTAATTCACTCTAATGAAGAATTAACAGAATATCTATTATATAAAGAAAATTTTATAACCAAACTTTCTCAAATAATATAAATAAATATAATAACTCCAAACAAAGATAAAATTGAACCTAAAGACGATACTAAATTTCAAAATAAATAAACATCAGAATAATCTGAATATCGACGAGGTATACCATTTAAACCTAAAAAATGTTGAGGAAAAAAAGTTATATTTACTCCAATAAATATAATATAAAATTGTAACTGTGATTTTTTTTCATTTAAATAAGATCCAAAAAACAATGGAAATCAATAAGTAATTCCAGCTAAAATTGCAAAAACCGCTCCTATTCTTAATACATAATGAAAATGAGCTACTACATAATAAGTATCATGTAATACAATATCTAAAGAAGAGTTAGATAGTACTACACCAGTAATACCTCCTAATGTAAATAAAAATACAAAACCAATACTTCATAATATAGGAGTATTAATTTTAAAATAAGAACCATGTAAAGTAGCTATTCAACTAAATACTTTAATTCCAGTTGGGACAGCAATAATTATAGTTGCAGCCGTAAAATATGCCCGAGTATCAACATCCATTCCAACAGAAAATATATGATGAGCTCAAACAACAAATCCTATTCCCCCAATTCCAACTATAGCATAAATTATTCCTAATGATCCAAAAGGTTCGCGTTTACCAACTGAATTTCTAATAATATGAGAAATAATTCCAAATCCAGGTAAAATTAAAATATAAACCTCAGGATGTCCAAAAAATCAGAATAAATGTTGAAATAAAATAGGATCTCCTCCTCCAGCAGGATCAAAAAAAGAAGTATTAAAATTTCGATCAGTTAAAAGTATAGTAATTGCTCCTGCAAGTACAGGTAAAGATAATAACAATAAAACAGCAGTAATTAAAACAGATCAAACAAATAATGGAACTTTTTCTATAGTTATTCTATAAAAACGTATATTAATAATTGTTGAAATAAAATTAATAGCCCCTATAATAGAAGAAGCTCCAGCTAAATGAAGAGAAAAAATAGCAAAATCTACAGATCTACCAGAATGTCCTATTAATGAGGCTAAAGGAGGATATACTGTTCAACCTGAACCAACTCCTATTTCAACTATAGAAGACATAAATAATAAAAATAAAGAAGGAGGCAACAATCAAAATCTTAAATTATTTATTCGAGGAAATGCTATATCAGGTGCCCCTAATATTAAAGGAACTATTCAATTTCCAAAACCTCCAATCAAAATAGGTATTACTATAAAAAAAATTATAACAAAAGCATGAGCAGTTACAACAACATTATATAATTGATCATCACCTAAAAAAGATCCAACTTGTCCTAATTCTATTCGAATTAATATACTTATAGCAGTTCCAACTATAGAAGATCACGCTCCAAAAATAAAATATAAAGTTCCAATATCTTTATGATTTGTAGAATATAATCATCGCAGAAATTAGTTTAATAACATTAAATTGCAAATTTAATAAAATCATTAGATGGTGAATTGTAAATTCACATTCGAGCACTTTTAACTTTGAAAATTAACAGAACAAATCTTTATATCTTAACAAATTATTATTAATCCTATTCCTGATATTAATAATAATCCAATCATTCTAATTATATCTAATTTTAAATAATTTTTTTTTATAAAATTTCATTCCCATATAATTTCATAATTAAAACTCATAATTACATCATAGATCATACGAAGATATACATAAAATATAATTACGGATATAATTAGTAAAATTATAGAATAATAAATATCAATAAAAAAAATATAATAAAAAGCTATAATTTTTAAAAAAAAACCTAACAATGGAGGTATTCCTCCAATTCTCAAAATACATAAAAAAAACCATAATTTTCCCTTTATCTTATTAATTATAGAAATTATAATTATTTCTTCATCAACTAATACATAAACAATTCTTAATAACAATACTCTATAAATTATTAAATATAAAACTCAAAATAAATTATCAATTATTATACATATAATTATTCACCCTAAATGATGAATTGATGAATATGCTAATAATTCCTTTACATTAATCTGATTAAAAATTCCTACTATTCCAATAAATAATCTAAAAAATCTAATTCTTCATAAATACTTATTAACAAATATTGATATAATTATTAAAGGAATAAATTTCTGAAAAGATATTAATATATATCCAGATACTCAATTTAATCCTTTCAAAACAGAAGGAAACCAAAAAAAAAAAGGACCAGCTGCTATTTTCAATCTTAATAGTATTAAAATTAAAAATTCAGCTTGCACTTTTATTATTAATATTCTAAGAAATAAAGCCGATCTTAAAGATTGTAAAAAAAAATATTTATAACAAGACTCCAAATTTCATAAATTATATCGTTTATAAATTAACATAATAAAACAAACTATATTAATTTCTAAACCAAATCATAATAAAAATCAATCTTTACAGCCAATTACTAAAAAAAAACTTATTAAATATAAAATAAAAAACAAAATAATGGATGGAATAAATATATATCATCATTTATGAGGTATGAACTCATTAGCTTATAAAGCTTATTATATGCTCCTATATCTTAACATTTTTACAAACAAAAATCGAGCTTAAGAAAAAATCTTTATAAACATATTAAATAAATATTAATATATATATATATTTTCAAAAAATAAATAAATTTAAAAGGAATTTCTTAAAAAGAAGTAGGGAGAATTAAAACCTTTTTAAAAACTGTAAAAGGGTGGAAGTTATGGAGGCCCCTTTTTTGAGGCCAGGGGCCTCCAAAACTCCCCCCATATATTTAAACAGATTTATGTATTAAAATAGATTTAATACAGTTTTAATCTCTGTTTTAATATTATTTTATTATTTAATAAAAATTAAAATGTTAAATATTTTTATATTTTGTTTTAATATTATTTTATTATTTAATAAAAATTAAAATGTTAAATATTTTCATACGACATCTATTATGTTTTTCTTATATAAGTGAGGTGTCGAAATAAATTGGATACCTTTCAAAATTTTTCATGTTGAACAATTTTTTCGTGTTTTTATAGAGCCGAATTTTATAATAGCAAAATTTAAAAATAATTGAAAAATCATATAGCTAAAATAGATAGTAAATTTTAAATGAATATATATCATCATCATTTATGAGGTATGAACTCATTAGCTTATAAAGCTTATTATATGCTCCTATATCTTAACATTTTTACAAACTAAAAAGGTGTATAAGCACATAAAAATTTGATTTTTAAAGAGATGAAATCATCTAATAGTTAAAAAATAAGACAAATTATATGTTAAATTAATATTAGGACTAATAAATAATTAATTCTTAATAATACTTTACAATATATAAAATATTAAAGATAATTAATTTTTAAATAAACAAATTAACGTGCCAGCAGTTGCGGTTAAACTTTATATAAATTCATATATTAATATATTAAAAATTTTTTCTTTATAAAATCCTAATTTTAAGTAAAATTTAATTATTTTATACTAAAATTTATTTACAATTTAAATCAAACAAAAAATAGGATTAGATACCCTAGTATTTAAGATCATTTAAGGTAATAATAAAATTTAAACCTACTTAAAACGGCGGCTTTACTCTAATTAGAGGAATCTGTTATATAATCGAAAATACACGATAAATTTTACTTATAAATAAAATCTATATATCACCATCAAGAATTTATAAAATTAATAATTCTTAATAAAAAATAAAAAGTTAGGTCAAGATCTAATCAAAATTTAAGAAATCAATGGATTACATTAAATAAATTTAAGGAATAAAATAAAAATATTTTAAGAAAAAGGATTTATAAGTAATTTTACAATAATATTATATTATGAATAAGATAATTAAAGTGCACATATCGCCCGTCACCCTTATCTCAAGATAAGGTAAGTCGTAACATAGTTGATATTTTAGAAAAAGTATCATGAATATATAAGCTTTATAGCACTTCACTTACACTGAAAAAAAAACATATAAATAATTATATTATATTTTTAATGTTAAAAATATATATTAAATAAAAAAAAGTTTTTCTTATAACTAAACTGAATAGGAAAATTATATTATTTTAAAGAAATTTCCTTTAGTATCAGGAATAGATTAAAATTTTAAATATATTAAATCTCGAAAAAAAAAGATCTATCATCTTTTATAATCTTTTTTTCATAAAAGTAATTAAACTAATGATAGTTATTAAACATAATCGAATTTTTTATTATCTAGTTTTCTAAAAAATAAAAATAAAATAAATTTTAAAAATTTAAGTTTTTAAAAAAATTTTTTAAATAAAAAAATTAAAAAAACCTAATAGTAGTTACATGTTTAAAAACTAATTTTAACTTATTAAAAATTATAAAATTAGAATATTTTTATTAATTACATAATAATATTTATATAAATAAATAACAAATTTAATTAAATGAATTCAGCTATAATTGAATGACTGTTTATCAAAAACATTTTTAATTGATATAATAATTAATAAAATCTGCTCAATGATAATTAAATAGCCGCAGAATATGTGCTAAGGTAGCATAATCATTTGTCTTTTAAATAAAGAATAGAATGAAAGATTTTACATTTCAATTTCTTTATTTAATATATTATTTGAATTTATCCTAAATGTAAAAAGACATTTATATAAAAAATAGACAATAAGACCCTATTGAATTTTATTATGATTTAACTGGGGAAGTTAAATAATTATTACTTTATATTAATTAATATAAAATTAACCTAATTAAATTAAATAACTATTAAATTACCATAGGGATAACAGCATAATTAAAGTAAAAAGAACTTATAAAAACTTTAGCTTATGACCTCGATGTTGAATTAATTACCTAAATTAAGTAAAAGAAATTAAAGGAAGTCTGTTCGACTTTTAATCTTTTACATGATTTGAGTTCAGACCGGTGTAAACCAGGTCGGTTTATATCTTTTTAACTATTTTTTACAGTACGAAAGGACCTAAGAAATTAATATAATTATAAATATAGCAAATTAATGCATTAGAATTAGAATCTAATTATGATATTATTTTTATAATAAATTTTATTATTATTTCAATTAGTATATTAATTAGAGTAGCATTTTATACTATCTTAGAACGAAAAGTTCTAAGATATATACAAATTCGAAAAGGACCAAACAAAGTAGGAATAATAGGAATTCTTCAACCATTTAGAGATGCCTTAAAACTTTTTAATAAAAACCTAAATAACTCAGAAATAATAAATAAATTACTATCAATTAGAACACCAGCAATATCTTTATTTATTTCATTATTAATTATTCCTACAATTAACTTTAATTTTTACTCAATATATGATAATAAACATAATATATTATTATTTTTTATTTTATCAAGAATAATAGTTTATATTTTATTAATTATTGGATGATCAGCTAATTCTAAATATAGAAACCTAGGATCTATTCGAAGAGTAGCCCAAATAATCTCTTATGAAGTATCCTTTTTCATAATCATTTTATTCATTTCAATCTTATCCTTTTCCTATTCCTTTTATGAAATTATAATATCACAAAATATTATAATTTTTTTAATAGGTAATTTAATATTATTTATTATTTGAATTTCATCTTGTTTAGCAGAAACTAACCGAGCCCCATTTGATTTCGCTGAAGGTGAATCTGAATTAGTATCAGGATTTAATGTTGAATATATAGGAGGATGATTTGCATTAATCTTTCTAGCAGAATATATAAGTATGATTATTCTTAGAATAATCTCTGCTATTTTATTCTTTGGATTTCCAAAAATTATTATATCATTTACAATAATAATTATAATTTCAATTATTTTATTATGAGTACGAGCCTCATATCCTCGTTTTCGTTATGATATACTAATAAAATTAAGATGAAAAATATTTCTTCCAATATCACTATTAATTATTATAATTCCAATTAATATAATATATACATATATTTAATAGTTTTTAAATTTACAAAATTTATGTTTTACTTAAACTAATTAATAAATTTTAAAGAACATTCTTAATATCTGTTTTCAAAACAAATAAATAAAATCATAATAAAATTTTATCTTGAATTTCATAAACAATTCAAAATAAAAATAATATATAAAAATATAAAAAACTAAAAATCATTCCTATATACATATAAGGCGATTCAACAATACAAGCCCCAATTCAAGTCAATAAAAATCAATTCACTACATAATATCAAAATATATACTTTATATAATTATATATAAATATTCTACGAAACTTATGAATTAAAAAAAAAGGAAAAAAATAAAAAACAAAAACTGATATAATTAAAGAAAAAACTCCTCCAACCTTACTAGGAATTGACCGTAAAATAGTATAAGCAAACAAAAAATATCATTCAGGCTGAATATGAACAGGAGTAACTAAAGGATCAGATATAATAAAGTTTTCAACATCCATAAAAATATAAGGATATATTATACAAATTATAAAATAAAAAATAAAAAAACAAAAAAATCCAAAAAAATCTTTTATAGAAAAATAAGGATGAAATCAGACCTTATCATAATCACTTAATAATCCTAAAGGATTTCTAGAACCCGTTTCATGAAGAAAAAATAAATGTAAAATCACTATAAATAAAATAATAAAAGGTAAAACATAATGAAATGCAAAAAATCGAACTAATGTAGGATTTCCTACAGCAAAACCCCCTCAAACCCACTCTACTAAAATTAATCCAATATAAGGAACAGCAGATAACAGATTAGTAATTACTGTAGCAGCTCAAAAAGATATTTGTCCTCAAGGTAAGACATAACCTAAAAAAGCAGCAGCTATAGATAATAAAAAAATAGAAACTCCTCTTAACCAAGTTTTTTTATAAAAATAAGATCTATAATAAATTCCACGTCCAATATGAATATATATTAAAAGAAAAAACATTCTCGCTCCATTAGCATGAATAATTCGAAATATTCAACCATAATTCACATCCCGTATTATATGAATTACAATATCAAATGATAAATTAACTTCTCCTCTAAAATGAAAAGCTAAAAATAATCCTGATAAAATCTGAATTATTAAAAAAATTCCTAATAAGGATCCAAAATTTCATAAATATCTTAATCTAGAGGGAGATGGTAAATCAACTAATGAATTATTAATTATATTTAATAATTTATCATCCCTACGAATCATCTTAAAAATATTTCATAATTTAATCTATCAAATTAACCCTTTACTCAGGCACCTTTATAAATACGAATAGATCCTTCATTTATTGATCTTAATCAAACCACAACTAACAATATTAATAATAAAAACACTACAATAAAAATATTATACATTCTAAAACACGAAACTCATATTAATAAAGTTATATAAAAATCACCTATTTTATATAATAAAATTTCAATTTCAAATATTAATAATAATATTATTATTATTGAATATATAACATTATTTCTTTCAAAATTTTCATTTGGAAATAAACTAGCTATATATATAAATAACACTATCACTCCTCTTAATATTACTATTATTAATAAATATCTAAACCAATATCCTATTATTATTATTATATATTCAATATATATATATATATTATTAATAGGATATTGGTTTAGATATTTATTAATAAT

>Seq4 [organism=Cheiracanthium digitatum ZYL318] PP626056
TAAGAATTATAAAAATTGGAATAATTATATTTGTAATTTTTTTAAAATTAGAAGATGAAATAATAATTAGAATAATTCTAATAATAGTAAGTATTAATATAATTATTGAAATTATATCTATTGATGAGTTTCTATTAGTAATATAAAAATAATCATAATTAGAAATATTGTAAGTTATTATTGTTAATAATAATAATAATATAATGGTTATTATAGGAAATGATTTAATTATAATTAAAGTAATAGATGATATTAAAATTATTTTTATCAAATGTTAATATATTAATATATGAAGAATTTGATGATTTATGAGAATGAGATAATGATACTATTAATGCTAATCCTATTCTTGAGCCTCTAACTATTATTACTAATATAATTAGTAATGATGTATTTGAAGATATATCTATATATAAGGATAGAGATAAGAATAATGATAATACTATTAGTTCTAGTCTTATTAATATTAAAATAATGTTTTTTCGTCATCAACATATTCTTATTATTCTTAAAAATATTATTGTTAGAATTAAATTAATTGTAAGATTTTTCTACATCCAAAGTAGATATTTTTATAAATTATTTAGAACATTTGAGAATAATATTAGTTTTGTTGGGAATTTTTTTTGTTATTAGAGTTCAACCTATATTTATAATAAGAACATTAATTTTTATTATTATTTTATATTCTATTATTATATACAATAAATTAATAGGGTATTGATTTAGATATTTACTTATAATAGTAATGTTGAGAGGTGTAATGGTTTTATTTACTTATATAGTGAGTTTAGTTCCTAATGAATGATTTGAGGGATATAATGTAATATATATATTATTAGTAATATTAATAGTAATATTTATGGTTGATATTATGTTATATAATAATGGAAATTTTTATATATCTTTGTTTTTGTGAATGTCTGCTTTGAGAATTTTTACTATTTTTTTGGTAATTTTTTTATTAATAATAATATTGATAGTTGTATGATTAAGTCAAATAAATGAGGGATCACTTCGTATTTATTAAAGTGCCTGATTAAAGGGTTAATTTGATAGATTAAATAATGAATTATTTTTTTAATAATTCGAAGGAAAGATAAATTAATTAATATTGCTAATGGTTCTTTAGTAGATTTACCTTCTCCATCAAGATTAAGATATTTATGAAATTTTGGTTCGTTATTAGGAGTATTTTTAATAATTCAAATTTTGTCAGGGTTATTTTTATCATTTCATTTTAGAGGTGATGTGGATTTATCTTTTGATGTTATTATTCATATAATGCGAGATGTAAATTATGGGTGATTGATTCGTATTATACATGCTAATGGAGCTAGAATATTTTTTTTATTAATATATATTCATATTGGTCGAGGATTATATTATAGATCTTATTTTTATAAAAAGACATGAATTAGTGGTGTTAGAATTTTTTTATTATCAATGGCTGCTGCATTTTTAGGATATGTTTTACCATGAGGTCAGATGTCTTTTTGAGCTGCTATTGTAATTACTAATTTATTATCAGCTATTCCTTATGTAGGAGTGTTGTTAGTAGAATGAGTATGAGGAGGATTTGCTGTAGGGAATCCTACATTAACTCGATTTTTTGCTTTTCATTTTGTATTACCTTTTTTAATTTTATTTATAGTAATTTTGCATTTATTTTTTCTTCGTGAAACAGGTTCTAATAATCCAATAGGAATATTAAGAGATTATGATAAAAAAAATTTCCATCCTTATTTCAGAATTAAGGATATTTTTGGATTTTTTATATTTTTCTTTTTTTTATGTATGTTATGTCCTTATATATTTATAGATGTAGAAAATTTTATTACATCTGATCCTTTAGTTACTCCTGTTCATATTCAACCTGAGTGATATTTTTTGTTTGCTTATACTATTCTTCGTTCTATTCCTAGAAAGATTGGAGGGGTATTTGCATTAATTATATCTGTATTAGTTTTGTATTTTATTCCTTTTTTTTTAATTCACAAGTTTCGAAGTATAATAATATATTGTTACGAATTTTCTCTTCAACTAGAACGACTCGAACACGTTTGCTGAACACAGACTTTTATTTCTCTTGATTAGCAACAAAAATGCAGAGAACACACAGCTCTACTCGCACAGCAAGAGCATACAAATTAAAAACAGCGAATTAACNNNNNNNNNNNNNNNNNNNNNNNNNNNNNNNNNNNNNNNNNNNNNNNNNNNNNNNNNNNNNNNNNNNNNNNNNNNNNNNNNNNNNNNNNNNNNNNNNNNNTTCCAATTTTAAAAAAATTACAAATACAATTACTCCAATTTTTATAATTCTTATATTAACCTTTATAATATCAAGAATATTAAGATTTTACATTTTTTTTGAAATCGTTTTAATTCCTACACTAATTCTAATTACTATACAAGGAATACAAGCAGAACGATTACAAGCTAGAATTTACTTAGTGATTTATACAATTACAGCATCCTTACCTCTATTAGCAAGAATTATTATTATTAATAACAATTTATCATTCATTATTATAAATATTCTTATATTTAAATTTAATATAATTATTTTTTTAATAATAGCCTTTTTAATTAAATCCCCAATATATTTAACCCATTTATGACTCCCTAAAGCTCACGTAGAAGCACCACTAGAAGGTTCAATAATCCTTGCCGCAATTCTCTTAAAATTAGGAGGATATGGAATTATTCGATTTATACCTTTATGTATCAAACAAATTAACAAATTAAATTATTGAATTATTAGAATTTCATTAATTGGAGCCACTGCAACAAGAATAAATTGTATCCGTCAACAAGATATAAAAGCTCTTATTGCCTACTCATCAGTAGCACATATAGGATTTGTATTATTAGGATTATTTTCATTCAATTCCAATGGTTTATATGGAGCTATCATAATAATAATTGCTCATGGTCTTTCATCATCTGCACTTTTCTTTCTAGTAAATGACATTTACTTTAAATATCATTCTCGAAATATTTTAATATTTAAAGGATTAATAATAATTTTTCCAAATATTATTTTTTGATGATCAATTTTTATAGCTATTAATATTTCAGCACCTCCTACAATCAATACATTTAGAGAAATTTTATTAATATCATCTATAATTATATGATCAAATCAAACAATTATTATAATCTTTTTAATATCATTAGCCGCAGCTTCATTTTCATTATCCTTATTTATTAATTTATCCCATAATAACAACAAAATAAAATATTCTATCTTCAATTCAAATCAAAAAACCTTTATATCTTTATTTTTCCATATAATTCCACTTATTATTTTAATTTCAAAAATAGACATAATAATATAATATTATAGTTTATAAAACAATAGTTTGTGGAACTATAAAAGATATAATAATACTAATAACTAAAATAATTTCATTAATTTCAATAATATTATTTCTACTTTCTATTTTTATAATTATAAACAATATATTTATTATTATAAAAATTCCTTTAATTAAATTTAATTTAATTATATTATCAGCCGATATAATATTAGATTGAATTTCAATACTATTTATAAGAACAGTTTTATTTATTTCAAGACTAATTCTACTTTTCAGTATTTATTACATTAATAAAAAAGAACAATATAAATTTATATTAATAATAATACTATTCATTTTATCAATAATAATTTTAATTATTAGAAATAATATATTTTTATTATTATTAGGATGAGATGGATTAGGATTATCATCATATGTATTAGTAATTTATTATCAAAATTATTCATCAGCAGCATCAGGATCAATTACCTTAATCAGAAATCGAATTGGAGATATTATAATTCTTATATCAATAGGAATAAATATAATAATTATAAATTGAAGTTTTTCCATAAAAACTGAATTTACTTTAATCTCACTTATATTATTAATCTTAGCAGCATGTTCAAAAAGAGCACAATTTCCTTTCTCAGCATGACTTCCTATAGCAATAGCAGCACCCACTCCTATTTCAGCTCTAGTTCACTCTTCCACATTAGTTACAGCAGGTGTATTTATATCCTTACGTCTAATAATAAATCAATCCTTCCTTTCAAATATTATAATAATTATTACAAGTATAACTGCTATTTATGCAAGAATAACTGCATGTTGAGAAAATGATATAAAAAAAATTATCGCATACTCTACACTTAGACAAATTGCCATAATAATATTTGCAATTTCAATAAATGCTCACATACTAGCATTCATTCACCTAATTATTCATGCATTATTCAAATCCACTATATTTATATGTGCTGGAACCATAATTCATGAATCATCTTATCAAGATATACGAATAATAGGAATAAATATAAATATACTTCTTATTCCTTCAATAACCTTAGGAGTCACATCAATAGCATTAATAGGAGCTCCATTTAGATCAGGATTTTTTTCAAAAGACCTAATTATTGAAAACTTATTATCATTAAAATTAAATTCACTGATAACAATCTTAATAATTTTATCAATTGGAATAACAGCATCATATTCAATTCGAATAATCTCAATATCTAATAAATGAATAATAAAATCTTACTCTAATCTTTCAAATCACTTAAATTTTCCCTCAATTATTCCAATAATTATTATATCTCCATTATCAATTTCAATAGGAACAATATTAATATGAATTTTAACTCCAGACCAAGTATTTATTATAAATTTTTATTTTAAAATATATATTATTATAATTCTCTTAATAGGAATTATTATAGGAATATTTTTATCTTATAAAAACTACAATTGAATAAAAATAGGATTATCTGCTATTTCTATCTGATTTATTCATATTATATCTATTTTACCAAAAAAACTCTTATCTCCTCCAATAATTTTATTTTTAAATAATGATAAAGAATGACAAGAAAATTATGGTCCTTATAAAATTCATTATTCTAATATAATTTCATCAACAAACCTCCTAAATTTCAAAAAAAGTACTATAATATTATTTGTATTAACTACCATTATAATTCCAACCATATTACTAATTTAATATATATATATATATATTAATATAGCTTACATAGAGCAATTTATTGAAGATAAAAAGGAATACATTTTCATCATGAAATAATGATGTGATTTACACTATTTAATTTTCATTCACCTTTTGAGTCGAAATCAAATTGCATAACTGCTTCCTTCAATTACTTTTATCTAATAAAGTAGTTCATCACTATTAAAAAGTTAGCAGCTTTCTAAAAAACTTTTCATTATAATATATGAGAAAACTCATGTCAACTGATTGCAAATCAATCAAAAATATTCTATCTTAAATTTAAATATTCTGTTTTTTCCGGTCCCCCCTTGGACCGTAAAAAGGGGGGACCTCCCTCCTACTCTCTTCTTTCTTTTCATTAACAATGAAATACATTTATGCTAATATCTATTTGGCAGATCAGTGCATTAAGTTTAAGACTTAATTACAATATTTAATCAGTCTAAAGAACCATATATATATTCATATAATAAACCAATAATTAAAATTAATACAAATAAAATAAATATTCAAATTCCTACTTCATTTTCCATTAAAAATGGAATAGGAATTATTAATGAAATTTCAACATCAAAAATAATAAATAAAATAGAAATTAAAAAAAATCGATAAGAAAATATATGTCGAGTTAAAGAATTATAATCAAAACCACATTCATAAGCTCTTATTATTTCCATATCTATATTTTTTTTATAATATAATATTAAAAATAATAAATAAACAATCATCACTAATATTATAGAACCTAATAAAACTTTATAAACTATTTATAGTCTCTTTAATTGGAAATTAAATGTACATTATACTTCTTAAATTATAATCCTCACCAATATACTATTGAAAATAAAAATAATCATACTACATCTACAAAATGCCAATATCAAGCTGCTGCTTCAAATCCAAAATGATGTGAATTAGAAAACTCTATATTTATTATTCGAAGTCATATTAAAAATAAAAATATAGTTCCTACAATTACATGAAAGCCATGAAATCCAGTTGCTATAAAAAAAATAGAACCATATACAGAATCACTAATTCCAAATGAAGCTATTTTATATTCAAATCATTGTAATATTAAAAAATATAATCCTAATACTCAAGTTATTGCTAAAGAATTTTTAGCAATAATCATATTATTTTTTAAAATTGCTTGATGACATCAAGTAATAGAAACTCCTGAAGCTAATAAAATTACAGTATTTAATAATGGAACTTGAAAAGGATTAAAAGCAATAATTCCAGAAGGGGGTCATAATGCTCCTAATTCAATACCAGGACCTAATCTTGAATGGAAAAATGTTCAAAAAAAAGATACAAAGAAAAATACTTCTCTTACAATAAATAAGATTATTCCAACTATTAATCCATTTAATACTACTCTAGAATGATTTCCTTGATATGTTCTTTCTCGAATAACATCTCGTCACCAAAATATTGATACAAATATTATTATTACTATAGATAATATAAATATATCTATTTCAAAAAAAGAAAATATTTTAATTATTCTTATTATGATTCTAAGAATTCTAAATCCAGCTATTAATGGTCAAGGGGATATATTTACTATATGATAAGGATGAAAAAATTTTTCCAAATGTTAATAATATTCTAGAGCATATAATAATAATAAAATTCTAAATACAAATCCTTGAATTACTGCCACACCAAATTCTAATACTAATAAAATATTTTGTAAAATTAAAGAACTAGAAAATCCTAAAAATCTTATAGTTCTAATTCTTGATAATAACCCTACAATTAAATGACCTGCTATTATATTTGCTGCTAATCGAATTGACAACGTAAAAGGACGAATTAAATGACTAATTGATTCAATTACTACTATTAAAGGTGCTAATATTATAGGAGCTCCTTCAGGAACTAAATGAGCAGCTCTATTCATAAAATTCTTAGATCATCCTATTACAAAAAAAGATACTCATAATACAACACCAAATCCAAGATTAATAATAGGATGAGCAGTTCCAGTAAATACAAAAGGAAATAAACCTAATAAATTATTAATTACTAAATATATAAAAGTTATAGTTACAACAAAATTTAAACCAATATAATTAGGTATAGATACATCCTTAAATACTTTTCTTACTCCTATAAAAACAGATTTAAATATTAAAAAAAATCCACTTTCAATAAAATAATACTTTATAGGATAAAAAATAAAAATTATAATTATAATTATTCAATTTAAAGGTAATATAAAATAAGAAGTTGGATCAAATACAGAAAATAAACTTATTATCATTTAAAATCAATTTTAATTAAATTTATTTTTTTTATTTTTTTAATAAAAAAATTATATATTATTTTGTAATAATATA

>Seq5 [organism=Cheiracanthium eutittha] PP626057
AATAAAAAAAAAAAAAAAAAAAAAATATATACGCATTTAATATCACAAAATTCTTTATTTTGCTTGTTTACAGTTCAGAAAATATATTACAACTTAAAATATACAATTTATTTTATAGCACATAGTTCTTGATAAACACATAATTAATTAAACACACAAAATTGATAATTAAGAAAATACATTCATTTTATCATAATACTTTTGTCAAGAGTCATGAAAGTTTACAGTGTTAATAAATTAAAATTTTGTCATTCAACATTTTCATTCTTTTCATTTAGTTTCGATCCATGTTTTTGGGATTATCACAATCTACTTGCACATCAATGGCGCCTGACCCAGATGAAGTTCTAGTTGCAAATAGTGATGAAGAACAAATCTGAGTGGATATGCTGAAAATAAAGGCTCGATTCGTTTATTTTTGTAAATATTTTGACTGAACAAATGCATTTTAAATGTAAAATTTATATTTGTTATTTATAATACATTCATAATTTTATTAATTGTGTTGTGCATTTTTAAAGAATTGTTATTTAACATGGTGATTACCAGGAAACAAATTTTTAGATTATTACCATTTATTTGGCATAGAGACGAGCATGTTAGAATTTGGTATTGAAATATCTGTCACATCCAATATTATGTTAAGCTAGCAAATAGGATAATAAAATTAGCTAAATCAAAATTATTTACAGGTCAAAGAACTCATACATTATCATCCTCTAAAAGAAAATTTATGGTAACTAACCTACATGGTTCTGAAAAGAAAAAGTGACTAGACCATATTTCGAATGAGAATGAAGAAAGGCATTTCTGTATGTACTTAGCTCTAAATAGACCGTAACAATGATAATAAGACATAGATTTCTATTATTATTAATTTGTAGGCAGCTTTAGAGCTTAAAGTATTTTTGGTAAAAGTTCAATAGCATTGAACATATGAAGTGAGTGGTGTACACAATATAAAATTAGTTGATATAAATGTGTTATATTGCATAACGATCAAATAAAGTTAACTCTGGGTGAAACTAAAAAATCTATAAAGAAGCATTTGTCAGCCTCCTTTCCCCAAGCAAAGACTGGTTCCATTTAAACAATAAATAAACTTTAAAATAGTTACTGTATATAGCATACTTCAGTAAAGCTTTTGTTAAAAAGATTATTTAAAGAACTCTTTCTCTCTCTCTCTCTTTTTTTTTTTAAATAGGGTTTTATTTTATTTATTTATTTTTTCATGGTAATTCTTTAAAGTACTGAACTATGTGAAGCTTTGGCAATCAACATGTCAAGATTACTTATTTTACTCATATGAAACAGTCACTAATAAAAATTAACTATTCTATGGCAGCTACAGTATTATATATGAAAAATGAAACTATTTCTCTTTTAGATTATGAGTGAAGCAATATACAAATGATGAGACTAATACATGCAAAATGCATAACAATGAACACATTGTTTATTTCATAAATAGAATTACCAGAAATATGCAAGAAAATAATGTACAGAACTGTTGAGGTTACCTGGAGAAAAATATATTCAGCTAAACTATTGTTAATTTATGAACCTTGCACTGTTCTCAGTTACTGCCATTGAAAACATAAATATTGCACAACTTGAGCATGAATACTGAAAAGTATTCTATTGGTCCCTGTGTGCCTCCTTATTTGGAAAAATAAATAAAAAAGAAAGAAAAGCTTAACACACATACAAGCAAAAAAAAAAAAAAAAAAAAAGTTAAATAATAAATACAATTTATATAATTTATAATTTAATATAATTAAATTATATATATAATTTAATAAATATGGACATATTCTTTTAGGTCAATATACATCCACAATGCTCCAAAAACTTAAATTTTATTTTGATTAAAGCAAAAAATTAAACACCAGTACAAATTTTTAATCTCCTTTATTAATTTTTTAACTGTTTGATTATTTATTTATGAAGTTTTCTATTTAAGTTACTTTCACAGTTTCTTTAAATTTAAAACTAAACACATCCAATCTATAACTATTTGTAATTTCTGTAAAAATAACCTCACGTTTTAGCTTCAGAGCATCACAATTTTTTATTGGCAATTTTTGTCAAATTAAAATACAGGCAGAGTTATTTACTGTGCCCATGTTTGATTGGATTTGTTTAAAATTTTTTTTTTTTTTTTTCAATGTTTTCCTGAAGAAAAAGAACACTTGTAGCTCAAAAGATACATAGAACAATTTTAAGTCTTCTGGTGTGTTAAACAGAGTTTTTTAAAATACCTGACTATGATAGTCATAATTTTAAAAATAGTGTAAAAAAGAATAACAAACAGTATAACATTTGAAAAGGCAAAGGTTCAAAGCCTAGAATTATACTAATGGAAAAAAATTAAAATTTTATCTACAGACATTAAAAAATGCAAAATAATAAAAATAATGGTTGCACGATCGTGCAATTGAAAATATTTTTAGAATTATTTAAATAACATGCATGTTCTTAATATTGCACTACTTCAATACACTGTATAAAATGCAAATAAATTTATCAAAATGCAGGACAATGAGTTCTAAATAATAATTTCAGTAATATATAATGGTTAATATTTTATGGATAAAAAAAATTCAGTTTTTCTGTTAGGCTGTAAAATTTATTATGAATTTATTAGTCAGATCATGGTATTTTCAGTGATAATATATGTTGAATGCCTCAATATTTTTCAAACATATGAATATGTCACCAAAAACAATTTCAGACAAATTCTCAAGACTTCGAATATGAAATTACTGAAACTCATACACAGTATTGTTTAGAGTTCAGCAGCATACTTACGTGTATGCATAATACACACACATGCAGATATAATACAATAACACAAATATACTAATATCACATATCAAAAGACAAAAATTTTATGATAGGTATAATTACTCTGTTCGCATTAGATACATCACTGTTGACACAAAACTTAAATAAAGGAAAAATTCTCATTTGTTTCCTTCAATTTATGTTATGTGATTTGACTATTCACAAAACATCACCGGGAAAACCACAGTAACTTTTAGAGTTACTTGCAGTTTTTAAATAAAACTACTTTTCATAAAAAGGAAAACACAGGATCATACCTTTTCCTGTCGCAACTAGATAATTATTCAGCTCTCCCATGAATTCCTAATCTTATAATAGTACATTTAATAATTAATTTTATATCACTCGAACTCATATTCTTTGATTAATAAAAATAATTTTTGATTAGTTATTTTTTTGAAAGTGCATCTGAAACACAGTTGAACTCTATTGTATCATCAATCTGGGGATTGGGTCTTTTTTTAATATAAATGTCTTTTTACATTTAAGATAATTTAAAAGATTAAATTTAAATATATTAATTGAAATGTAATATCTTTTATGCTAGTCTTTATTTAAAAGACAAATGATTGTGCTACCTTAGCACAAAGTGTGAACTCTGCGGCTATTTAAATGATCATTGAGCAGACTATATTAATAATTATATACTATTAAAAATGTTTTTGATAAACAGTCATTCAATTTAGGTGAATTCATTTAATTTAAATTATTGATTTATTTATATTAAAATTGTTATTATAATTTAAGAATTATTCTAATTAGAATATTTAGATATTTTAATAATTTAGTTTTTAAACTTTATGAATACTATTGGTTCTAATAATTTATAAAATAAATTAAATATTAATAATAACTTAAATTATTATTAATTAATATTAATTATATTTTTAGAATACCAGATATTAAAAAGTTCGGAAATGTTTAGTAACTATTATTAATTAAATTAATTTTATGAAACAAATATTATTATTAATAATAATTCACTTTATTTCGGGAATATTCATTAGTAAATAATTTTTTAATTCCTGATACTAAAGGAAAATTATATTTCTATATAATAATTTAGATTTCCTTTTCAGTTTTTATTTTAATATAAGAATATTTAATAAAATTTTTATTTTAAATAAAAAAAAATAATAAAATTATATTTAGTTATTTTCAGTGTAAGTGAAATGCTTAAAAAGCTTTTAGATTCTTGATACTTTTTCCAAAATATCAACTATGTTACGACTTACCTTATCTTATAGATGAGGGTGACGGGCGATATGTGCACTTTATTAATCTTATTCAAATTATAATATTATTATAACATTACTTATAAATCCTTTTTCTTAAAATTTTTAAGTTTTATTTCTTAAATATTTTTAATGTAATCCATTATTTCTTAAATGTAGACTAAACCTTGACCTAACTTTTTATTTATTATTATGAGTAATTAATGATATTAATTCTTGATGGTGATATATAAATTTTTAATTTAAGTAAAATTTATCGTGTGTTTTCGATTATATAACAGATTCCTCTAATAAGAATAAAAGCCGCCGTTTTAAGTAGGTTTATATATAGTAATATTACCTGAAGTTTTAAAGAATACTAGGGTTTCTAATCCTATTTTAAATAATAAATTTTTATTAATTTTATATTTTTAATATAAATTAATATTTAATTTCACTTAAAAAATAATTTTTATTAATTATATTAATATTAATATAATTTTATATGAATTTATATAAAGTATAACCGCAACTGCTGGCACGTTAATTTGTTTATTTAAATATTAATTATCTTTAATATTATAAATATTTATAAGTGTTGTTAAGATAAATTTATTTTTTTAAATCCTAATATTAATTAAACATACAAAAATATCTTAATATTTTTACTATTGAATGGTTTCATTTCTTTAAAAATCAAATTTTTATGTGCATTTTACACCTCAGATAGTAAGAAAGTGATTCTTTTTACCCCCCGTAGCGATTTTTTTGCTTTTTTTTTGAAATTCGTGATTCAGATTTTCAAACAACATCAAAAATTTTGTGCTAAAGTTTTTGAAAGGTATCCATTTTAATTTTTTTAGACGTAATATTTTCATAAAATAGTAAAAATCCTGCAAAAAAGAAAAATATTAATATATATATATATATATATATATAATTATATATTGTTCTGAACCTCTTTGAGGAATTCAGAACAATATATAATGATACATTCAACATTTAGTATTATAAAAATCATTAAAATTTTTAATTTAATGAAATTTTAAGTAATGTTTTTAATTTAAAAAAATTAATTAGTAATGATAATATTTACATTAAAATATAAATATAAAGTATAGTATTGTAGTTCTGTGAGATCCTCATAAAAAGGATCTCTAAAGAACTACAGATAAATAAATAAAAATACATAAAATAATAATTTATTTAAATTATTAAAATTATAATACTTTAGAATTAAATACTTATTTTATGGAGGGCCCCTGGCCTCCATAAAAGGGGCCTCCATAATATCCCTAGTATAATACTTTTTATGAGATCTATTTATTAAAAATATTAAAAATTATTTTAATCCAATTTAATAATAATATTATATAATATAAATATGTAAATGTTACACTATATTTATAATATATGTGCTCGATAATAATCTTTAAAAATAACATTTTATTAGAGCACATATGCTTAGCTTAATTATTTTAAATACTAAAGTATTTAGAAGTTTATAATTATTTATTAAGATCAGCTATTTAAGCTAATGAGTTCATACCTCATATATGAAATTATATTAATTCCTTCTTTTTTATTGTTTTTTTCTTTATATTTAATTAGATTTATATTGGTAATAATATGTAATGATTGATTTATATTATGAATAGGTTTAGAAATTAATATAGTTTGTTATATTATATTAATTTACAAGCGTTATGATCTATGAAATTTGGAATCTTGTTATAAATATTTTTTTATTCAAAGAATTAGATCAGCTTGTTTTTTAAGATTATTATTTATTAATATATATAATATAAATTATTTAGTAATAATAATATTAATATTAAAAATAGGAGCTGGACCTTTTTATTTCTGATTTCCTTCAGTGGTAAAAGGGCTTAACTGATTATCTGCTTTTTTGTTAATAACAATTCAAAAATTTATTCCATTAATATTGAGTGCAATATTTATTAATTCTATTTTTTGAAAAATAGGATTATTAAGAATATTCATTGGTATATTTGGATCATTTAATCAATTAAATATTAAAGAATTAATAGCATATTCTTCAATTCATCATTTAGGTTGATTATTAATTTGTATAATAATTGATAATTCATTTTGAATATTATATTTACTTATATATTCATTATTATTATTAGGTGTAGTAATTATTTTAATTGATGAAGAAATTATTAGAATAATAATAATTAATAAAATAAAAGGGAAATGGTGATTTTTTATAGGAATATTAAGAATAGGTGGAATACCTCCATTTTTAGGATTTTTTTTAAAGGTTATTACATTATATTATATTTTACAAGTTGATGTATTTTATGTTTTATTATTATTATTAATATCGGTAGTAATATTTTATGTTTATATACGATTATTATATAATTTAATTATAGGTTATAATGTAGAGATATTATGATTAAACACAAATATGAATAAGATTTTTTATAAAAAAGATATTTATAATTTAGTTGGAATATTTTTGATATTATTAGTTAGTTTAATAATATTATTTTATTTTAATAAGATAAATATTCTGTTAACTTTCAAGGTTAAAAGTGCTCTAATGTGAATTTACAATTCACCATCATTTGATTTTTTATTAAATTTGCAATTTAATGTTTAATAAACTAATAGATACTGCGATGGTTATATTCTACTAATCATAAGGATATTGGAACTTTATATTTTATTTTTGGAGCTTGATCTGCAATGGCTGGGACTGCTATAAGAGTATTAATTCGAATAGAATTAGGACAAGTTGGATCTTTTTTAGGTGATGATCAGTTATATAATGTTGTTGTAACTGCTCATGCTTTTGTAATAATTTTTTTTATAGTAATACCAATTTTAATTGGAGGATTTGGAAATTGATTAGTACCTTTAATATTAGGAGCACCTGATATAGCTTTTCCTCGAATAAATAATTTAAGATTTTGATTATTACCACCTTCTTTATTTTTATTATTTATATCTTCTATGGTGGAGATAGGTGTTGGTGCTGGTTGAACAGTTTATCCTCCATTAGCTTCTGTTATGGGACATGCGGGTAGTTCAGTTGATTTTGCTATTTTTTCATTACATTTAGCTGGTGTTTCATCAATTATAGGTGCTATTAATTTTATTTCTACAATTATTAATATACGTTTATTTAGAATAACAATAGAAAAGGTACCTTTATTTGTATGATCTGTTTTAATTACTGCTGTATTATTATTATTATCTTTACCTGTATTAGCAGGTGCAATTACTATACTATTAACGGATCGAAATTTTAATACTTCTTTTTTTGATCCTGCTGGTGGAGGAGATCCTATTTTATTTCAACATTTATTTTGATTTTTTGGTCATCCTGAAGTATATATCTTAATTTTACCTGGTTTTGGTATTATTTCTCATATTATTAGAAGATCAGTTGGAAAGCGTGAACCATTTGGTTCATTAGGAATGATTTATGCTATAGTTGGAATTGGAGGAATAGGATTTGTAGTTTGAGCTCATCATATATTTTCTGTTGGTATAGATGTTGATACTCGTGCATATTTTACTGCTGCTACTATAATTATTGCTGTACCGACAGGTATTAAGGTATTTAGATGAATAGCTACATTACATGGATCTTATTTCAAAATTAATACTCCTATATTATGAAGAATTGGATTTGTATTTTTATTTACGTTAGGAGGAATTACGGGTGTAGTTTTATCAAATTCTTCTTTAGATATTGTTTTACATGATACTTATTATGTAGTTGCTCATTTTCATTATGTATTGAGAATGGGTGCAGTTTTCGCAATTTTAGCTGGTATTACATATTGATTTCCTTTATTTTTTGGAATTTTTTTAAATGAAAAAAAATCACAATTACAATTTTATATTATATTTATTGGTGTAAATATAACATTTTTTCCTCAACATTTTTTAGGTTTGAATGGAATACCTCGTCGTTATTCAGATTATCCAGATGTATATCTGTTTTGAAATATGATTTCTTCTTTAGGTTCATTATTATCTTTATTTGGTGTAATAATATTTATTTATATTATTTGAGAAGGGTTGGTTATGAAATTTTCATTATATAATAGTTATTCAGTAAATTCATCATTAGAATGAATTAATAATGTTCCTCCTATTAATCATACTTTTAATCAATTAAATTTAATTTATAATGAATAGTTGTCTGTTTGAAGTTCTTTATATTTTCAAAATAGAGTATCTCCTGTAATAGAATATTTAATTTTTTTTCATGATTATACTATAATAATTATAATTTTAGTTATAATTTTAGTAGGATATATATTATTAAGTTCATGTATTAATAAATTTTTTAACTTAAAATTATTTGAAGGACAAGAATTAGAAAGAATTTGAACAATTTTACCGGGATTATTTCTTTTATTTATTGCATTTCCTTCACTTCGTTTATTATATTTAATAGAAGAATCTGGAAATTATGATATAACTATTAAAGTAATAGGACATCAATGATATTGATCTTATGAATATAGAAATTTTGATTTAAATGTTTTTGATTCCTATATAAAGGATGATGAAGATAGAATTTTTCGTTTATTAAATGTTGATAATTGTTTAGCTGTACCTTATAAAAGAATAATTCGAATAATTATTGCAAGTAATGATGTAATTCATTCTTGAACAATTCCTTCATTAGGAGTAAAAGCTGATGCAGTACCTGGTCGTTTAAATCAATTAATATTATTATTTAATCGTGTAGGAATTTATACTGGGCAGTGTTCTGAGATTTGTGGTGCAAATCATAGATTTATACCTATTTTAATATTAGTAATACCTCAAATAAAATTTTTATCTATATTATAAATAATATAGTGGCCGAATAGGTGTTAGTCTCTTAAATTAATTATGATATAAGTAGTTAAATTAATATTAATTTGTCAAATTAAAGATGGTAAAATTCCACAATTAATACCTTTATTATGAATTATTTCAACATTTATAGTTTTATTATTATTATTTGTTATAGTAGATTTTTTTTTTTATAAATCTTTATTTAATTTTATAATTAAAAAGTTAGATGAATCTAAAATAATTAAAATTGGTTTTAAATGATAATGAGTTTATTTTCTGTATTTGATCCTACATCTTATTTTATAATTCCTTTAAATTGAATGATTATGTTTATTGTAATAATATATTATCCTGTTAAATATTATTTTATTGAAAGAGGTTTTTTTTTAATATTTAAATCTGTATTTATAGGAGTTAGAAAAGTATTTAAAGAAATTTCTGTTCCTAATTATATAGTGTTGAATTTTATTGGTACTATAACATTTTTATATTTAATTTTAAATAATTTATTAGGTTTATTTCCATTTAATTTTACAGGAACAGCTCATCCTATTATTACTTTAGGTTTTGGATTAGTAATATGATTATCTTTTTTTATTATAGGTTGATCTAAAAATTTTATAAATAGAGCTGCTCATTTGGTTCCTGAAGGGGCTCCTATAATATTGGCCCCTTTAATAGTATTAATTGAATCTATTAGTCATTTAATTCGACCTTTTACTTTATCTATTCGATTAGCAGCTAATATAATAGCTGGACATTTAATTGTTGGATTATTATCAAGAATTAGAACTATTAGATTTTTAGGTTTTTCAAGATCTTTAATTTTACAAAATATTTTATTAATCTTAGAGTTTGGTGTAGCTATTATTCAAGGTTTTGTATTTAGAATTTTATTATTATTATATGCATTGGAATATTATTAATATATTTATAACATTTGGAAAAGTTTTATCATCCTTATCATATAGTAAATATATCACCTTGACCTTTAATAGCAGGATTTGGAGTATTAAGAATTATAATAAGAATAATTAAGATATTTTCTTTTTTTGAAATAAATATATTTCTATTGTCTATAATTTTAATAGTATTGATTTCAATATCTTGATGGCGAGATGTAATTCGTGAAAGAACTTATCAAGGTAATCATTCTAGAGTAGTTTTAAATGGGTTAATAGTAGGAATAATTTTATTCATTATTAGAGAAGTCTTTTTTTTTATTTCTTTTTTTTGAGCTTTTTTTCATTCAAGATTAAGTCCTGGGGTTGAATTAGGTGTATTTTGACCTCCTAGTGGAATTATTTCATTTAATCCTTTTCAAGTTCCATTATTAAATACTGTTATTTTATTGGCTTCTGGAATTTCTATTACTTGATGTCATCAAGCAATATTAAAAAATAATATAAGAGTATCTAAAAATTCATTAATGATTACTTGAATACTTGGATTATATTTTTTGATACTTCAATGATTTGAATATAGAATAGCTTCATTCAGAATTAGAGATTCTGTATATGGATCTGTATTTTTTATAGCTACTGGTTTTCATGGATTTCATGTTATTGTAGGTACATTATTTTTAATAATTATATGAACACGAATATTGAAACAAGAATTTAGAAATTCACATCATTTTGGGTTTGAAGCTGCAGCTTGATATTGACATTTTGTAGATGTAGTATGGTTATTTTTATTTTCTATAATTTATTGATGAGGAATATACTAATAAAGTATAGTGTACATTTAATTTCCAATTAAAAAGTCAATAAATTATTTATATAATCTTATTTTGTTCTTTATTAATTGTATTATTAGTATATATATTATTTATATTATTTTATTACAAAAAATGTAATGATATAGAAATAATAAGAGCTTATGAATGTGGTTTTGATTATAATTCTTTAACTCGTTATATATTTTCATATCGATTTTTTTTAATTTCAATTTTATTTATTATTTTTGATGTCGAAATTTCATTAATAGTTCCAGTTCCTTTTTTGGTGGAGAGAGAATTAGTAATATGATTATTTATTTTATTTTTAATAATCTTAATTGTTGGTTTATTATATGAATATATATATGGTAGATTAGATTGATTAAATATCATAATTAAGTCTTAAACTTAATGCATTTATCTGCCAAATAGATAGTAGCATATAAATGTATTTCATTGTTAATGAAATGATGGTAAAAAAAAGTAGGAAAGGGAGAAGAGAGGGGGTGGAGGTCCCCCCTTTTTTCGGTCCAAGGGGGGACCGGAAAACTAATAATAATCGACAGTATTTATATTATATTTTTAATTGATTTGCAATCAGTTAGTATGGAAATTACCATATATGAAAAGTATTTAGAAAGCTGCTAACTTTTTAATAGCGAATAGCTACTTGTTTAAGTGCGATTGAGGCGGTTTGATTTCGAATTAAATAGTGAAATTAAGTAGTGAAGATCACATCATTATTTCATGATGAAAATGTATTCCTTTTTATCTTCAATAAATTGCTCTAATATAAGCTATATTAATAAATTATTAATGTTATAGGTAATATAATTAATGTTAAGATAATTAATATTGTAGTTCTTTTTTTTATTCTTACTAGGTTTGAGGATATTAATATGTTTAAATAAAATAATTTATTAGGTCCGTATATTTCTTGTCATTTTTTGTCATTTTTTAGTATAATTATTATAATAGGAGAGGAAAATTTTTTTGAGATGATAGAAATAATATGAATAAATCAAATAGAGATTGATGCTATACCTAATTTATTATTAAAGTAGTTTTTATTTGATAATAACATTCCTACAATTATTCCTAGTATAAGTATAGATAAAATATATATTTTGAAATTAAAACTTATTAGAAAAATTTGATCTGGAATTAATATTCAAGTAAGTATAGATCCTGATGAAATAGATAAAGGGGATATAACTATTATAGGTATGATTGCTGGTAAATTTAGATGATTTGATGAATTAGGGTATGATTTGATATTTCATTTGTTTGAAATAGAAATTAATCGAATTGAATATGAAGCTGTTATTCCAATTGATATAATGATTAATATGGTTATTATGGAGTTGATTTTTAATCTTATTAGATTTTCAATAATAGAATCTTTTGAAAAAAACCCTGATGAAAATGGTATTCCTATTAAAGCTAATGATGTAATTGCTAAAGTGGTGGATGGAATTAAAAGAAAATTTATATTTATTCCTATTATTCGTATATCTTGGTATGTAGATTCATGAATTATGGTACCTGCACATAAGAATATAGTAGATTTAAATAAAGCATGAATAATTAAATGTATAAAAGCTAGTATAAAAGCATTTATTGAGATTGCAAATATTATTATTGCAATTTGTCTTAAAGTTGAGTAAGCAATAATTTTTTTTATATCTTGTTCTCAGCAAGCAGTTATACTTGAAAAGATGGCGGTTATTCTGGCAATAATTATTAGAGAATTTGAAAGAATGTTATAATTTAATATAATTCGTAATAATATAAATACACCTGCTGTTACTAATGTTGAAGAATGAACTAAGGCTGAAATAGGAGTTGGGGCTGCTATAGCTATAGGGAGTCAAGCTGAAAATGGAAATTGTGCTCTTTTTGAACATGCAGCTAATATTATAAATAATATTGATATATATGGATAATATATTCTTCTATTAAAATTTCAGTTAATAATAATTATATTTATTCCTATAGATAATAAAATTAAAATGTCACCTATTCGATTTCTAATAAGAGTGATTGATCCTGAGGCTGCTGATGTGTAGTTTTGGTAAAAAATTACTAATATATAGGATGATAAACCTAAGCCATCTCAACCTAATAATATTATAAATAAATTATTACTAATAATTAAAATAATTATTGATGATACAAAAAGTATTATTAATAATATAAATTTATATTGTTCTTTGATATCAATATAATAAATTCTATATAATAAAATTAATCCAGAGATTAAAGTGACTGTTCTTAGAAATATTATTGAGATTCAATCTATTAATATATCTGCAGATAAAATATAAATATTAAATTTAATAAGTGGAATTGAAAATGAAATAAATATATTATTTAATAATATAAATATGGTTATTATAAATGAAATAAATGAAATAATTAAAATTAAATTTGTTATTATTATTATTAAATTTAATTATAGTTCCACAAACTATTGTTTTAATTAAACTATATTAATAAAATATTATTAAATCTAATTTTGTAATTAATAGAATTAAAGGGATTATATGAATGAAAAGTGAAGTAAATGTTTTTTGATTAGAATTGATAAATGTAAGCTTTATTTTATTATTATTGTGTGAAATGTTAATAAATAAAGATAAACTAAATGAAGCAGTAAATAATGATATGAAGAATAGTATAATAATAGTATAATTAGATCAAGTTAATATTGAGGATAGAAGTAAAATTTCTCTAAATGTATTTATAGTAGGTGGTGCTGAAATATTAATAGCTATAAATATAGATCATCAGAATACAATATTTGGAAAAATAATTAGTATTCCTTTTAATATTAAAATATTTCGTGAATGATATTTTACATAAATATCATTTACTAAAAAGAAAAGGGCTGAGGAGGATAAACCGTGAGCAAATATTATTATGATAGCTCCGAATAAACCATTTTGATTTATTGAAAATAACCCTATTAATACAAATCCTATATGAGCTACTGATGAATATGCAATTAATGCTTTTAAGTCTTGTTGACGAATACAATTTAATCTAGTTGCTGTAGACCCAATTAATGAAATTCTAATAATTCAATAATTTATTTTGTTAATATTTTTTACACATAAAGGTATGAATCGAATTAGACCATATCCTCCTAATTTTAATAAAATTGCAGCTAAGATTATTGATCCTTCTAGGGGTGCTTCTACATGAGCTTTTGGTAATCATAGATGTGTTAAATATATAGGTGATTTAATTAAAAATGCTAATATTAAAAATATAATTATATTAAACTTAAATATTAGTAGATTTATAATAATAAAGGATGTTCTTGAATTTATTATAATAATTATGGTTAGTAGTGGAAGAGATGCTGTAATTGTATATATAATTAAATAAATTCTTGCTTGTAGTCGTTCAGATTGTATTCCTTGTATTGTAATTAGAATTAATGTAGGAATTAAAACAATTTCAAATAAAATATAAAATTTTAATGAGGTGGGTATTATAAATGTAAAAATTAAAATTAAAAAGATTGGTGTGATTGTGTTGGTAATTTTATTAAATTTGGAAGAGGATATAATAATTAAAATAATTCTTATAGTAGTTAGGATTAATATAATTATTGTTAATATATCGATAGATAAATTAATAGATGTAATGTAATGTTCATTATAATTTGAAATGAAATATATTAATATAACTGTTATACAAAACAAAATTATAATTAATAATGGAAATGATTTAAATATAATTATAGCTAGTGATGATAAAAGAATTATTTTTGTCAAAAGTTATTATATTAATATAAATAGAATTTGATGATTTATGGGTGTGTGATAATGAAACTATTAAAGCTAATCCAATTCTTGATCCTATTACTATAATTACTAATATTATTAAAAGGGATGTATTTGATGATATATTTATAAATAAAGATATAATTGAAAATAAGGATAGGATTATTAATTCTAATCTTAATAATATTATAATAATATTTTTTCGTCATCAACATATTCTTACTATTCTTAATATAATTATTATTATTATTATATTGATTAAAGATTTTTCTACATCCAAAGTAGATATTTTAATAAATTATTTAGAACTTTTGAGAATAATATTGATATTATTTGGAATTTTTTTTGTAATTAGAATTCAACCTATTTTTATAGTAAGAATATTAATATTAATTATTATTTTTTATTCGGCTTTTATATATAAGGTTTTGAGAGGCTATTGATTTAGATATTTATTAATAATAGTGATATTAAGAGGAGTTATAGTATTATTTATATATATAGTTAGATTAATTCCTAATGAATTGTTTGAAGGATATAGAAGAATATATATAATTTTTATATTATTTATAATAATATTTGGTTTTGGTTTAATATTTTATAAAAGAGGTATTTTTTATAATTCTTTATCTTTATGGAGATCTTTATTTGGAATATTTACTATTTTTTTAGTAGTTTTTTTGTTAATATTAATATTGATAGTAGTTTGATTAAGTCAAGTGAATGAAGGTTCACTTCGTGTATAATAATGTGCCTGATAAAAGGGTTAATTTGATAGATTAAATAATGTATAATTATAATAATAATTCGAAGGAAAGATAAATTATTAAATATTATGAATGGATCTTTAGTTGATTTACCTTCTCCTTCTAGATTAAGATATTTATGAAATTTTGGATCTTTATTAGGAGTATTTTTAATAATTCAAATTTTATCAGGATTATTTTTGTCTTTTCATTTTAGAGGAGATGTAGATTTATCTTTTGATGTAATTATTCATATAATACGGGATGTAAATTATGGTTGATTTATTCGAATTTTACATGCTAATGGTGCTAGTATGTTTTTTTTATTAATATATATTCATATTGGCCGTGGAGTTTATTATAGTTCTTATTTTTTTAAGAAGACTTGAATGAGAGGTGTAACTATTTTTTTACTTTCAATGGCTGCGGCTTTTTTAGGATATGTGTTGCCATGAGGTCAAATATCTTTTTGAGCTGCTACTGTAATTACTAATTTATTATCTGCTATTCCTTATGTGGGAATTTTGTTGGTGGAATGGGTTTGAGGTGGTTTTGCAGTAGGAAATCCTACTTTAACACGATTTTTTGCTTTTCATTTTATTCTTCCTTTTATTATTTTATTTATAGTAATTTTACATTTATTTTTTCTTCATGAGACTGGATCTAGAAATCCTGTAGGATTGAGAGGGGATTTAGATAAAGTTTGATTTCATCCTTATTTTAGAGTGAAAGATTTTTTTGGATTTTTTATATTTTTTATAATATTTTTTGTATTATGTATATTACTTCCTTATATTTTTATGGATGTCGAGAATTTTATTGCTTCAGATCCTTTAGTTACTCCTGTTCATATTCAACCTGAATGGTATTTTTTATTTGCTTATACTATTTTGCGTTCTATTCCCAGTAAAATTGGAGGAGTTTTTGCTTTATTAATATCTGTTTTAATTTTATATTTTATTCCTTTTTTTTTAATTCATAAGTTTCGAAGAATAATAATATATAATTATATAAAATATTTATATTGAATATACGTAGTAAATTGATTGTTATTAACTTGAATTGGAGCTTGTGTAGTTGAAATACCTTATATAATAATAGGTATAATTTTTAGATTTTTATATTTTTTTATATTATTGTTATTTTGATTTATTTATATATTTCAGGATCATTTATTGTTATGATTTTATTTATAGTTGTTTTGAAAACAATTATTAAGAATTTTCTTTAAAGTCTTATTAATTAGTTTAAGTAAAACATAAATTTTGTAAATTTAAGAAGATTATAAATATATAAATAGAATGTTCATAGCGATAATAATAATATATAAGGATACAGGTAAAAATATTTTCCATCTTAATTTTATTAATATATCATAACGAAATCGTGGGTATGTTGCTCGTACTCATAGGAGAATGATTGTAATGATAACTATAATTAATGATGATGTAACTATTTTAGGGAATGAAAAAAATATAATAGTTGTAATTATTCTTAGAATTAATATTCTTATATATTCCGATAAAAAAATTAAAGCAAATCATCCTCCTATATATTCTACATTGAATCCTGATACTAATTCAGATTCACCTTCTGCAAAATCGAAAGGGGCTCGATTTGTTTCTGCTAGACAGGATATAATTCATATTAGAAATAAAATAAAATTACCATAAAAAAATGATATTATAACTTGTGAATTTATAATTTCATTAAATGAATATGAGAATGATATAATTGAGATAAACAAAATAATTATGAAAAATGAAATTTCATATGAAATTATTTGTGCTACTCTTCGAATAGAACCAAGACTTCTATATTTAGAATTAGCAGATCATCCTACTATTAAAATTATATAAACAGTTAATCTTGAAATGATAAAGAATAGTAAAATATTATGTTTGTTATCATATATTGAATATATATTGAAATTGATAAATGGAATAATTAATATAGAAATAAATAAAGATATGGCTGGGGTACTAATAGATAAAAATTTATTTATTATTTCTGAATATGTTAAGTTTTTATTAAAAAGTTTTAAAGCATCACTAAATGGTTGTAAGATTCCTATTAGGCCTACTTTATTAGGTCCTTTTCGAATTTGTATGTAACTTAAGATTTTTCGTTCTAAAATTGTATAAAATGCTACTCTAATTAAAATTCTGATGGAGGTTAGGATATAATTCAATATGAAGATAATTATTAGTTATTTAGATTCTAATTCTAATGCATTTATTTGCTATATAGTTAATATAATTAGCTATTTAGGTCCTTTCGTACTGTAAAAAATTATGAAAAGATATAAACCGACCTGGCTTACACCGGTCTGAACTCAAATCATGTAATTTTTTAAAAGTCGAACAGACTTCCTATTAAAACTTTTGCTTAATATAGGTTATTAATTCAACATCGAGGTCATAATCTAATTTATCTATAAGGTCTTTTTAAATTTATTCGATACTTTCACAAAAGATATCTTACGGTTATACCAGTTCCTTCATTTTGACGAAAAGGTGCACTGAAAGCATTCCAAGTCAGAAGATGTCAGCTCATATCCGTTTACTTGCACTTGTCAAGTTGGAATTTGATGAATCCTCCGTCAAACTCTTCTTCAGTTTTGCACTCAGTTCCCTGGGCACAGGGGCATCCAAGCTCGTATACGCCATTCTTGTCTTGCTTCAGATCTTTCAGGCACAGTTTGTCTTGTTCTGGACGTTTCCTGCACCTGGCTGGAACAAATCTGACCAGCTGGGCACAGCATTCATCCTCCCCGCACTCATCTTGGCTCTTGCAGACTTTTGCACTCGAAAGTGCAAAAATAGCGCAGAACAGAAATGCAACCAAGATAAAAGACTTCATTATGTCGCGACTGTATAAGTTGTCACATAATGAAGTCTTTTATCTTGGTTGCATTTCTGTTCTGCGCTATTTTTGCACTTTCGA

>Seq6 [organism=Cheiracanthium exquestitum ZYL203] PP626058
ATTCTTATTATAATTATTATTATTATTATATTAATATTAGATTTTTCTACATCCAAAGTAGATATTTTTTATAAATTACTTAGAACATTTGAGAATAATGTTAGTTTTATTTGGTGTTTTTTTTGTTATTAGAATTCAACCTATTTTTATAATTAGAGTATTAATATTAATTATTATTATATATTCATTATTTATATATAATATTATAGGTGGTTATTGATTTAGATATTTATTAATAATAGTAATATTAAGAGGAGTAATAGTTTTATTTATATATATAGTTAGATTAATACCTAATGAATTATTTGAAGGTTATAGTAGAATATATATAGTATTTATTTTATTAATAATATTTGGATTTGGAATATTATTTTATAAGGAAGGGGTTTTTTTTAATTCTTTATCTTTATGGAGATCTATATTTGGAATATTTACTATTTTTATAGTGGTATTTTTATTAATAGTAATATTAATAGTTGTATGATTAAGTCAAATAAGTGAAGGTTCTTTTCGTGTATTGTAATATGCCTGATGAAAAGGGTTAATTTGATAGATTAAATAATGTTACATTAATATAATAATTCGTAAGAAAGATAAATTATTAAATATTGTAAATGGCTCATTAGTGGATTTACCTTCACCTTCTAGATTAAGATATTTATGAAATTTTGGATCTTTATTAGGAGTATTTTTAATAATTCAAATTATTTCTGGATTATTTTTATCTTTTCATTTTAGTGGTGATGTAAATTTATCATTTGATGTAACTATTCATATAATACGTGATGTAAATTATGGCTGATTTATTCGAATTTTACATGCTAATGGTGCTAGCATATTTTTTTTATTAATATATATTCATATAGGACGGGGAATATATTATAGTTCTTATTTTTATAATAAAACTTGAATAAGTGGAGTAACTATTTTTTTATTATCAATAGCAGCTGCTTTTTTAGGATATGTATTACCTTGAGGTCAAATGTCTTTTTGAGCTGCTACTGTTATTACTAATTTATTATCTGCTATTCCTTATATTGGAACTTTATTAGTGGAGTGGGTTTGAGGTGGATTTGCTGTTGGAAATCCAACTTTAACTCGATTTTTTGCTTTTCATTTTATTTTACCTTTTATTATTTTATTTATAGTAATTTTACATTTATTTTTTCTTCATGAAACTGGTTCTAGAAATCCTATTGGGGTTAGAGGTGATTTAGATAAGGTTTGATTTCATCCTTATTTTAGAATTAAGGATTTTTTTGGTTTTTTTATATTTTTTATTATATTTTTTGTATTATGTATAATTTTTCCTTATATTTTTATAGATGTTGAAAATTTTATTGCCTCTGATCCTTTAGTAACTCCTGTTCATATTCAACCTGAGTGATATTTTTTATTTGCTTATACTATTTTACGTTCAATTCCTAGAAAAATTGGTGGAGTATTTGCTTTATTAATATCAGTATTAATCTTATATTTTATTCCTTTCTTTTTAATTCATAAGTTTCGTAGAATATTAATATATAATTATATAAAGTACTTATACTGATTGTATATTGTAAATTGATTATTATTGACTTGAATTGGAGCTTGTGTAGTGGAATTACCTTATATAATAATAGGAATAGTATTTAGTTTCTTATACTTTTTTATATTAGGAATATTTTGATTTTTTTATACTTTTCAAGATAATTTATTATTATGATTTTATTTGTAATTGTTTTGAAAACAGTTATTAAGAATTTTCTTTAAAGTCTTATTGATTAGTTTAAGTAAAACATAAATTTTGTAAATTTAAGAAGATTATATATATATAAATGAAATATTTATTGCTAAAATAACAATATATAAAGATGTTGGTAGGAATATTTTTCATCTTAATTTTATTAATATATCATAGCGAAATCGAGGATATGTGGCTCGTACTCATAGTAAAATAATTGTAATTATAATTATAATAATAGGTGAAAGAATTAATTTTGGATATGAAAAAAATATAATAGTTGTAATAATTCTTAAAATTAGTATACTTATATATTCTGATAAAAAAATTAAAGCAAATCACCCTCCTATGTATTCTACATTAAATCCTGATACTAATTCAGATTCTCCTTCGGCAAAATCAAAAGGTGCTCGATTTGTTTCTGCTAGACAAGATGTAATTCATATAAAAAATAAAATAATATTTCCATAAAAAAAGATTATTATATGTTGTGAATTAGTAATTTCATTAAATGAATATGAAAAGGCTATAATTGAAATAAATAAAATAATTATAAAAAATGAGATTTCATATGAAATCATTTGTGCTACTCTTCGGATTGATCCTAAATTTCTATATTTTGAGTTGGCAGATCAACCTACTATTAGAATTATATATACAGCTATTCTTGAAATAATGAAGAATAGAAGAATATTATGTTTATTATCATATAGTGAATATAAATTAAAATTAATAATAGGAATAATTAATATTGAAATGAATAGTGATATGGCTGGGGTTCTAATTGATAAAATTTTATTTATTATTTCTGAGTAAGTTAAATTTTTATTAAATAATTTTAGAGCATCACTGAATGGTTGTAAAATTCCTATTAAACCTACTTTATTTGGTCCTTTACGAATTTGTATATATCTTAAGATTTTACGTTCTAAAATTGTATAAAATGCTACTCTAATTAAAATTCTAATTGAAATTAAAATATAATTTAAGAAAAAGGTTATTATTAGGTAATTAGATTCTAATTCTAATGCATTTATCTGCTATATTAATAATATTATTAGCTTTTTAGGTCCTTTCGTACTGTAAAAAATTATGAAAAGATATAAACCGACCTGGTTTACACCGGTCTGAACTCAAATCATGTAATTTTTTAAAAGTCGAACAGACTTCCTATTAAAACTTTTGCTTAATTTAGGTTATTAATTCAACATCGAGGTCATAAACTAATTTCTTTATAAGATCTTTTTAAATTTATTATGCTGTTATCCCTATGGTAATTTAATTTTTTAATTATATTAGGTTAAATTTTAATTATAATAATTAAAATATTAATTAATTTACTGCCCCAGTTAAATTATAATAAAATTCAATAGGGTCTTATTGTCTATTTAAAAAATAAATGTCTTTTTACATTTAAGATAATTTTAAATATTAAAATTAAATAAATTAATTGAAATGTAATATCTTTTATGCTGGTCTTTATTTAAAAGACAAATTATTGTGCTACCTTAGCACAAAGTATAAACTTTGCGGCTATTTAAATATTCATTGAGCAGACTATATTAATAATTATTTTCTATTAAAGATGTTTTTGATAAACAGTCATTCAATTTAGGTGAGTTCATTTAATTTAAATTATTAATTTACTTATATTAATATTAGTAATATAATTTTAATAATATTCTAATTATAAAATTTATAAATATTATAGTTTAGTTATTAAACTGTATGAATACTATTGGTTCTTATAAATTTAAAATAAGAATAAATTTTAATAATAACTTAATTTAATATTATTTAATATTAATTATATTTTTAGAATACCAGATAACAAAAAGTTCGTAAATGTTTAGTAACTACCATCAGTTGAATTAATTTTATGAAAAAAGAATTGTAAATTGATAGTAATTCACTTTTTTTCGGGATATATAAATTATTATATTATTTATTAATTCCTGATACTAAAGGAAAATTATATTTCTATTGTATATTTAAAATATCCTTTTCAGTTAATAGAAAAATAATTGATTATTTAATTAAATATATATATTTATAATAAAAATTATTTTAAGTTATTGAATAGTTGTTTTCAGTGTAAGTGAAATGCTTGAAAAGCTTTTAGATTCTTGATACTTTTTCCAAAATATCAACTATGTTACGACTTACCTTATCTTGAGATAAGGGTGACGGGCGATATGTACACTTTATTAATCTTATTCAGATTATAATAATATTATAATAATACTTATAAATCCTTTTTTTTAAAAATTTTAATTTTTATTCCTTAAATATTTTTAATGTAATCCATTATTTCTTAAATGTAGATTAAACCTTGACCTAACTTTTTATCTATTATTTAGAATAATTAATAATATTAATTCTTGATGGTGATATATAAATTTTTAAGTTAAGTGAAATTTATCGTGTATTTTCGATTATATAACAGATTCCTCTAATAAGAATAAAAGCCGCCGTTGTAAGTAGGTTTATAAGATAATATTACCTTAATTAATTTATAAATACTAGGGTTTCTAATCCTATTTTTTAATAGAAATTTATATTAGTTTTTTTATTTTAATGTTTAAAATATTTAATTTCACTTTAAATAATATTTTTATTAAAATATATTATTATTAATATATTTTTATATGAATTTATATAAAGTATAACCGCAACTGCTGGCACGTTAATTTGTTTATTTAAATATCAATCATCTCTAATATGGATTATATTAATAAGTGTTATTAAGATAAAATTATTTTTTGAATCCTAATATTAATTAAACATATAAATTACCTTAATTTTGTAACTATTGAATGGTTTCATTTCTTTAAAAATCAAATTTTTATGTGCTTTTAACACTCCAAATAGTAAAATTACTGTTTTTTTTACTCCCCGTAGTGTTTTTTTTGCTTTTTTTTGGAAATTTATGATCTAGATTTTCAGGTAACATCAAAAATTTTTTACTAAAGTTTTTGAAAGGTATCCATTTTAATTTTTTAAAAAATAATATTTTCATTAAAGGGTAAAAAACCTATAAATAGAAATTAAAAAAAAATACATTCATGTATAATTATATATATATATATAATTATATATTGTTCTGAACCTCTGTGAGGAATTCAGAACAATATATAAATTTATATTAATATTAAATACTATAATAGACATTATATAATACTATTTATATTATAAAATTAAATATAATTAATTTTAAAAAAATTAATTAGTAAAGATATGATTTATATAAAATATGTATATCATATATATATATTTAGTAGTTCTGTGAGATCCTCCACAAAGAGGATCTCTAAGGAACTACGATACTAAGTATATAAAATATTTATAAAAATAATATTTATTAAATTATTTACATTATTTATATTCTTAATGCTCCTTATTATCTTTTAATAAATCATTTTATTAGAGCANNNNNNNNNNNNNNNNNNNNNNNNNNNNNNNNNNNNNNNNNNNNNNNNNNNNNNNNNNNNNNNNNNNNNNNNNNNNNNNNNNNNNNNNNNNNNNNNNNNNAATAATAATAATTATAATAAGAATAGTAAGAATATGCTGATGACGAAAAAATATTATTATAATATTATTAAGATTAGAAATAATAATTTTATCTTTATTTTCAATTATATCATTATTTATAGATATATCTTCAAATACCTCATTACTAATTATATTAGTAATTATAGTAATAGGATCTAGAATAGGATTATCACTATTAGTATCCTTCTCACACACACACAAATCATCTAATTCACTATATATTAATATATTAACTTTTGACAAAAATAATTCTATTATCATCAATAGCATTATTTATATATAAATCATTTCCAATATTAATTATAATCTTATTTTTTATAAAAATTATTTTAACATACTTCATTTCAAATTATGATAATTATCTTATTATATCCAGAAATACAACTATCGACATAGTAGCTATAATTATATTAATTTTAACAACAATAAGAATTACTCTAATTATTATATCATCTTCAAAATATAAAGATATTAAAAGTACTATTATTCCTATTTTTTTAATTTTGATTTACACTTTTATAATACCTACCACTTTAAAATTTTATATTTTATTTGAAATTGTATTAATTCCTACAGTAATTTTAATTACAATACAAGGTATACAATCTGAACGACTACAAGCAAGAATTTACTTAATTATTTATACAATTATGGCATCATTACCTTTACTAACTATAATTATTTTAATAAATTCCAGAATAACTTTTATTCTTATAAATATATTAATATTTAAATTTAATATAATTGTATTTTTAATACTAGCTTTTCTAATTAAATCTCCAATATATTTAACACATTTATGATTACCAAAAGCACATGTAGAAGCCCCACTAGAAGGATCAATAATTTTAGCAGCCATTTTATTAAAATTAGGAGGATATGGATTAATTCGTTTTATACCTTTATGTATTAAAAATATTAATAAAACAAATTACTGAATTATTAGAATTTCATTAATTGGAGCTACTGCAACAAGATTAAATTGTATTCGTCAACAAGACCTAAAAGCATTAATTGCTTATTCTTCAGTTGCCCATATAGGCTTTGTACTTATAGGATTATTTTCAATAAACCAAAACGGATTAACAGGAGCTATTATAATAATAATTGCACATGGATTATCATCTTCAGCCCTTTTCTTCCTAGTAAATGATATATATATTAAATATCATTCACGAAATATTATAATATTTAAAGGAATATTAATTATTTTTCCAAATATAGTATTCTGATGATCTATATTTATAGCTATTAATATTTCAGCTCCTCCTACTATTAATACTTTTAGAGAAATTCTTTTATTATCTTCAATAGTAATATGATCTAACTATAACATTCTAATACTATTTATTATATCTTTAATTACTGCTTCCTTTACTTTATCATTATTTATTAATATTTCACACAATAATAATAAAATAAAATTTTCATTAATCAATTCTAATCAAAAAACTTTTAACTCTTTAATAATTCACATATTACCATTAATTTTATTAATTACAAAATTAGAAACTTTAATATTTTATTAATATAGTTTAAATAAAACAATAGTTTGTGGAACTATAATTATAAATATAATAATAATAATAATAAATTTAATTATAATCATTTCATTTATTACATTAATTTTATCTTTATTTATATTATTAAATAATATATTTATTATATTATCAATTCCCATTATTAAATTTAATATATTTATTCTTCCAGTAGATTTAATTATAGATTGAATTTCAATACTATTTTTAAGAACAGTTACACTAATTTCAAGCCTAATTTTAATATATAGAATTTATTATATTGAAAAAAAAGAACAATATAAATTTATACTTTTAATAATATTATTTGTATCATCTATAATTATTTTAATTATTAGAAATAATATATTTTTATTACTATTAGGATGAGATGGATTAGGATTATCATCATATATATTAGTAATTTTTTACCAAAATTATATATCAGCAGCATCAGGTTCTATTACCCTTATTAGTAATCGAATAGGAGATATCTTAATCTTATTATCTATAAGAATAAATATAATTATTATAAATTGAAATTTTAATAACAATATATATTATCCCTATATATCAATATTATTAATAATATTAGCTGCTTGCTCAAAAAGAGCACAATTTCCCTTTTCAGCATGATTACCTATAGCTATAGCAGCTCCTACTCCTATTTCAGCACTAGTTCATTCATCCACATTAGTAACAGCAGGTGTATTTATACTATTACGTATTATATTTAATTATAATACTTTATCAAATATTCTTATAATTATTGCAAGAATAACAGCCATTTTTGCAAGAATAACAGCCTGTTGAGAACAAGATATAAAAAAAATTATTGCTTACTCTACCTTAAGTCAAATTGCAATAATAATATTTGCTATCTCCATAAATGCTTTCATATTAGCATTTATACATCTTATTATTCATGCTTTATTTAAATCAACAATATTTTTATGTGCTGGTAATATAATTCATGAGTCAATATACCAAGATATACGTATAATAGGTATAAATATAAATCTTTTATTAATTCCTTCAACTACTTTAGGAATTACATCATTAGCATTAATAGGAATACCCTTCTCATCAGGTTTTTTTTCAAAGGATTCCATTATTGAAAATTTAATAAATTTAAAAATTAATTCAATAATAACCATATTAATCATTATATCAATTGGAATAACCGCCTCTTACTCAATTCGAATAATTTCAATATCTAATAAATGATATATAAAATCTTATTCTAATTTATCTAATCATTTAAATTTACCTTCTATTATACCTTTAATAATTATATCCCCTTTATCTATTACATCTGGATCAATACTAACATGATTATTAATTCCAGATCAAATCTTTATAATAAATATAAGATTTAAAATATATATTATTTCTATATTATTATTAGGAATAATTATTGGACTATATTTAAGAAATAAAAATTATATAAATAATAAATTAGGATTATCCTCAATTTCAATTTGATTTATTCATATTATATCAATTATTCCTAAAAAATTATTCTCTCCTATTATAATAATTATATTAAAAAATGATAAAAAATGACAAGAAAACTATGGTCCTAATAAATCATTCTATATTAATATAAAAATAGCTACAAATTTTATTAATATGAAAAAAAGAACAATAATATTTATTATTTTAACTATTATTATAATACCTATAACATTGTTATTATATTAATATAGCTTATAGTAGAGCAATTTATTGAAGATAAAAAGGAATACATTTTCATCATGAAATAATGATGTGATATTCACTACTTAATTTCATCTTTTGATTCGAATTCAAACCGCATTCGCACTTAACAGTAGCATACGCTATTAAAAAGTTAGCAGCTTTCTAAAATACTTTTCATATATGAATCTCATAATAACTGATTGCAAATCAATTAAAAATATACTATTAATACTTTCGATTAATATTACTTTTCCGGTCCCCCCCTGGACCGAAAAAAGGGGGGAACCTCCCTCCTCCCTCATTCCCATCCTCTTACACTATATAACCTTCTTTTCATTAACAATGAAATACTTTATGCTTTTATATATCTATTTGGCAGACAAGTGCATTAAGTTTAAGACTTAATTATGATATTTAATCAATCTAAACTTCCATACATATATTCATATAATAATCCTACAATTAAAATTAATAAAAATAAAATAAATAATCATATAACTACTTCTCTTTCTATTAAAAAAGGAATAGGAACTATTAAGGAAATTTCTACATCAAAAATAATAAATAAAATAGAAATTAAAAAAAAACGATATGAAAATATATAACGAGTTAAAGAATTATAATCAAAACCACATTCATAAGCTCTTATTATTTCTATATCATTACACTTTTTATAATAAAATAATATAAAAACCAAATATACTAAAATTACTACTAATAGAGAACAAAACAAAATTATATAAATAATAACTTGACTTTTTAATTGGAAATTAAATGTACTATATACTTCATTAATATATTCCTCATCAATAAACTATAGAAAATAAAAATAACCAAACTACATCTACAAAATGTCAATATCAAGCAGCAGCTTCAAATCCAAAATGATGAGAATTTCTAAATTCTTGCTTTAATATTCGAATTCATATAGTTATTAAAAATAAAGTTCCAACAATTACATGAAATCCATGAAATCCAGTAGCTATAAAAAATACAGAACCATAAACAGAATCACTAATTCTAAAAGAAGCTGTTCTATATTCAAATCACTGAAGAATTAAAAAATATAATCCAAGAATTCATGTAATTATTAAAGAATTTTTAGCTATAATTATATTATTCTTTAATATAGATTGATGACATCAAGTAATAGAAATTCCTGATGCTAATAAAATTACAGTATTTAATAAAGGTACTTGAAAAGGATTAAATGAAATAATTCCACAAGGAGGTCAAAAAACTCCTAATTCAATTCCAGGACTTAAACTAGAATGAAAAAATGATCAAAAAAAAGAAACAAAAAAAAATACTTCTCTTAAAATAAATAAAATTATTCCTACTATTAATCCATTTAAAACTACTCTAGAATGATATCCTTGATAAGTTCTTTCACGAATCACATCTCGTCATCAAGATATTGAAATTAATAATATTATTATTATAGATAATATAAATATATCTATTTCAAAAAATGAAAACATTTTAATTATTCTTATTATTACACCTAATACACCAAATCCTGCTATTAAAGGTCAAGGAGATATATTTACTATATGATAAGGATGATAAAACTTTTCCAAATGTTAATAATATTCTAATGCATATAATAATAATAAGATTCTAAATACAAATCCTTGAATAATTGCTACACCAAATTCTAAAATTAATAAAATATTTTGTAAAATTAAAGAACTAGAAAAACCTAAAATTCCAATTGTACTAATTCTTGATAATAAACCTACAATTAAATGTCCAGCTATTATATTAGCTGCTAATCGAATTGATAGGGTGAAAGGACGAATTAAATGACTAATAGATTCAATTAATACTATTAATGGAGCTAATACTATAGGTGCTCCCTCTGGAACTAAATGAGCAGCTCTATTTATAAAATTTTTAGATCAACCTATAATAAAAAAAGAAAGTCATAATACTAAACCAAAACCTAAAGTAATAATAGGATGTGCAGTTCCCGTAAAAATAAAAGGAAATAAACCCAATAAATTTCTAAAAATTAAATATAAAAATGTTATAGTTCCAATAAAATTTAAAGCTATATAATTAGGCATAGAAACCTCCTTAAATACCTTTCTTACACCTATAAATACAGATTTAAATACTAAAAAAAATCCACTTTCAACAAAATAATATTTTACTGGATAATATATTAATACAACTAATATAATTACTCAGTTTAAAGGTATTATAAAATAAGATGTAGGATCAAATACAGAAAATAAACTCATTATCATTTAAAATTAATCTTAAATATTATAAACTTATCTAATTTTACAATTAGGAAATTAGATAAAACATTATAAAAAAAAAAATCTATTATAATTAATAATAATAATAAAATTATAAAAGTAGATATAATTCATAATAAAGGTATTAACTGTGGAATTAAACCATCTTTAATTTGACAAATTAATATTAATTTAACTACATTTATCATAATTAATTTAAGAGACTAACACCTATTCGGCCACTATATTATTTATAATATAGATAAAAATTTTATCTGAGGTATAACTAATATTAAAATAGGTATAAATCTGTGATTAGCACCACAAATTTCAGAACATTGACCAGTAAATATTCCTACACGATTAAATAAGAGTATTAATTGATTTAAACGACCAGGAACTGCATCAGCCTTTACCCCTAAAGAAGGAATAGTTCATGAATGAATAACATCATTTCTAGCAATAATTATTCGAATTATACTTTTATAAGGAACAGCTAAACAATTATCAACATTTAACAAACGAAAAATACTATCCTCATCTTCCTTTATATAAGAATCAAAAATATTTAAATCAAAATTTCTATATTCATAAGATCAATATCATTGATGACCTATAACCTTAATAGTTATATCATAATTTCCAGATTCTTCTATCAGATATAATAAACGTAAAGAAGGAAAAGCAATAAATAAAAGAAATATACCAGGTAAAATAGTTCAAATTCTTTCCAATTCTTGCCCCTCAAATAATTTTAAATTAAAAAATTTATTAATACAAGAACTCAATAATATATAACCAACCAAAATTATTACTAAAATTATAATTATTATGGTATAATCATGAAAAAAAATTAAATATTCTATTACAGGAGATACTCTATTTTGAAAATATAAAGAACCTCATACAGACAACTATTCACTATAAATTAAATTCAATTGATTAAAAGTATGATTAATAGGAGGAATATTATTAATTCATTCCAATGATGAATTTACTGAATATCTATTATATAAAGAAAATTTTATAACTAAACCTTCTCAAATAATATAAATAAATATTATTACAGCAAATAAAGACAATAATGAACCCAATGATGAGATTATATTTCAAAATAAATATACATCAGGATAATCTGAATAACGACGTGGTATTCCATTTAAGCCTAAAAAATGTTGAGGAAAAAAAGTTATATTTACCCCAATAAATATAATATAAAATTGAAGTTGAGACTTTTTTTCATTTAAATATATACCAAAAAATAAAGGAAATCAATAAGTAATACCAGCTAAAATAGCAAATACTGCTCCTATTCTTAATACATAATGAAAATGAGCAACTACATAATAAGTATCATGTAATACAATATCTAAAGAAGAATTTGATAGTACTACACCTGTAATACCCCCTAATGTAAATAAAAATACAAAACCAATACTTCATAATATTGGTGTATTAATCTTAAAATATGAACCATGTAATGTAGCTATTCATCTAAATACCTTAATTCCAGTAGGTACAGCAATAATTATAGTAGCTGCTGTAAAATATGCACGAGTATCAACATCCATTCCAACAGAAAATATATGATGAGCTCATACTACAAATCCTATTCCACCAATTCCTACTATAGCATAAATTATTCCTAATGAACCAAATGGTTCACGCTTTCCTACAGAACTTCTAATAATATGGGAAATAATTCCAAAACCAGGTAAAATTAAGATATATACTTCAGGATGTCCAAAAAATCAAAATAAATGTTGAAATAAAATAGGATCTCCTCCACCAGCAGGATCAAAAAAAGAAGTATTAAAATTTCGATCAGTTAACAATATAGTAATAGCACCTGCTAATACAGGTAATGATAATAATAATAAAACAGCAGTAATTAAAACAGATCACACAAATAAAGGTACTTTTTCCATTGTTATTCTTAATAAACGTATATTAATAATAGTAGAAATAAAATTAATAGCACCTATAATAGATGAAACCCCAGCTAAATGTAAAGAAAAAATAGCAAAATCAACAGATCTTCCAGCATGACCTATTACAGAAGCTAATGGAGGATAAACTGTTCAACCAGCACCAACCCCTATTTCAACTATAGAAGATATAAATAATAGAAATAAAGAAGGAGGTAATAATCAAAAACTTAAATTATTTATTCGAGGAAATGCTATATCAGGTGCACCTAACATTAAAGGAACTAATCAATTTCCAAACCCACCAATTAAAATTGGTATTACTATAAAAAAAATTATAACAAAAGCATGAGCAGTTACAACAACATTATATAATTGATCATCACCTAAAAAAGATCCAACTTGTCCTAATTCCATTCGAATTAATATTCTTATAGCAGTACCAGCTATTGCAGATCAAGCTCCAAAAATAAAATATAAAGTTCCAATATCCTTATGATTAGTAGAATATAATCATCGCAGTATCTATTAGTTTATTAAACATTAAATTGCAAATTTAATAAAAAATCATTTGATGGTGAATTGTAAATTCACATTAGAGCACCTTTAACCTTGAAAGCTAATAGAATTATTATCTTATTTAAATAAAATAATACCATTACCCCTATTAATAATATTATAAATATACCAATTAATATATAAATATCATTTTTATAATAATTTTTATAAATATTAGTATTTAATCACATTATTTCATCATTATAATTTATAATAATTCTATATATTAATCGTATATAAACATAAAATATTACTACAGATATTAATAATAATATAAAAACATAAAATAAATCAAATTGTAAAATATAATATAAAGCAATTACTTTTAAAAAAAAACCTAAAAAAGGAGGTATTCCTCCTATTCTTATTATTCCAATAAAAAATCATCATTTACCCTTTATTTTATTAATTATTATTATTCTAATGATTTCTTCATCAATAAGAACTATTACTACACTTAATAATAAAATAGAATATATTAATAAATATAATATTCAAAATGAATTATCAATCATTATACATACCAAAAGTCAACCTAAATGATGAATAGATGAATAGGCTATTAATTCTTTAATATTTAATTGATTAAATGAACCAAATATTCCAATAATTATTCTTATTAAACCAATCTTTCAAAAAATAGAATTAATAAATATAGTACTTAATATTAAAGGAATAAATTTTTGAATAGTTATTAATAAATAACCAGATATTCAATTAATCCCTTTTACTACTGAAGGAAATCAAAAATAAAAAGGACCAGCTCCTATCTTTAGTATTAATATTATTATTACTATATATTCTATATTATATAAGTTAATAAATAATAATCTTAAAAAACAAGCTGATCTAATTCTTTGAATAAAAAAATATTTATAACAAGATTCTAAATTTCATAAATTATAACGTTTATAAATTAATATAATATAACATAGTATATTTATTTCTAAACCTATTCATAGTATAAATCAATCATTACATGTTATTACTAATATAAATCTAATAATATATAATATTAAAAATAATATAAAAGAAGGAATAAATATAATTTCTCGACTTTCCGAACAGTGATCGTCACCAACTGTTTAAGTAAATTTTCATTTATGGATAATTTAACAAGAAAATAATATCGAAAATTATAGTTTGGTGCTTGAATATCCCCCCCATCTCTGTCATTATGGCCATGATGTATAAGAATTCTTTTCTGTAACCCAGCAAAA

>Seq7 [organism=Cheiracanthium gracile] PP626059
TTTTTTAATATAAGATCTTTAGAAATTTATTATGCTGTTATCCCTATGGTAATTTAATTATTTTAAAACTTTAGGTAATTTTTCTTGATTTAAATTAAAGTATTAATTAATTAACTACCCCAGTTAAATTTTAATAAAATTCAATAGGGTCTTATTGTCTATTTTTTGTATAAATGTCTTTTTACATTTAGGATAATTTAAAAAAATTTAAATTAAGATATTAATTGAAATGTAAAATCTTTTATTCTAGTCTTTATTTAAAAGACAAATGATTATGCTACCTTAGCACAGATTCTGCGGCTATTTAATATCATTGAGCAGATCTTATTAATAATGATTACTATTAAAAATGTTTTTGTTAAACAGTCATTCAATTATAGGCGAGTTACTTTACTAAAATTTATTATTTATTTATAAAAATATTTATATTAATTTTTTAGAATTATTTTATTTTTAAGATATTAATTGTTGAAATGTTAGTTATTAAACTGTTTGAATACTATTAGTACTCTTTTATTATTTTAATAGTGAAATTATTATAATAATTTATATTATTACTAATTAGTTTTTGAAAATTTATAAAAAACTAGATATTAGAAAATTCGCATATGTTTAGTAACTATTATTAGTTAAATTAGTTTTTTGAAAAAGGAATTGAATATTAATAATAGATCATTTTCTTTCGAGAGTTTAAATTTATATAATAATTAATTTGTTCCTGATACTAAAGGAAAATTACATCTCTTTTATATAATTAAATTTACCTTTTCAGTTTTAAAATTAGAATTTTTAAATTTAATATTATATTTTTTTTTATAAATAGATTTTTAATTTTTTATTTTAGTTATTTTCAGTGTAAGTGAAATGCTATAAAGCTTTATTACTCTTGATACTTTTTCCAAAATATCAACTATGTTACGACTTACCTTATCTTGAGATAAGGGTGACGGGCGATATGTGCACTTTATTATTCTAATTCATTATATAATAATATTGTATATTTACTTTCAAATCCTCTTTTTTAAAGTTTTTAAATTTTATTCCTAAAAGGTATTTAATGTAATCCATTTTTTCTTGAACTTTGACTAAACCTTGACCTAACTTTTTATTTTTTATTTTGAATAATTATTATTATTAATTCTTGATGGTGATATATAAGTTGTAAATTTAAGTTAAATTTATCGTGTGGTTTCGATTATTAAACAGATTCCTCTAATAAGAATGAAAGCCGCCGTTAATAAGTAGGTTTATTACTACCTTAAAATTTCTAAAATACTAGGGTATCTAATCCTATTTTACATTTTAGATTATTATTTTAAATAATTTTATTAAAAATTTAATTTCACTTAAAATTTTAAGATTAAAGATTTATGATTAATTAAATTTTATATGAATTTATATAAAGTATAACCGCAACTGCTGGCACGTTAATTCGTTTATTTAAAGATTAATTATCTTTAATATAATTTATATTAATGAGTGTTTTTAAGATAAATTTATTTTTAGATCTCAATATTAATTTAGCATGTATTTTACCTTATTTTTATGATTACTACTAGATGATTTCATCTCTTTAAAAATCAAATATTTATGTGCTTTTACACCCCCCGTAGTAAAATCACTGCTTTTTTTAAAACTTTGGTGATAGGAATTTCTTGTTACCATCAAAAATTTATACCTAAGATTTTTTTAAGGTATCCATTTTATCGCATTCCGATACATTTTCAAGATATATACCCTGCAAAAATTAAAATAAGAATATATTTAAAATTGTTTATAATTATCATAGTATTTTAATAAAAATAGTTCATCTACACAAAAATTTTAGACATCAAAAATAAATTCTAATGACTGTGTTCTTGGAGGGCCCCTGGCCCCCCAAAAAGGGGCCCTCCAAGGACTCACCTATTGAATTTTCTTATAATTTACCTTTTTAAACTGAATTTTTTTGGTTGGAAGATTATTACTTTTAAATGATGTAGATCATGGAGTATTCTCCCCAAAGAATACTCCATGGACTACAATTAAATAAATCCTTTAAAGTATATTTATTATTATTATTGGATTTTTATCCTTTTTCTTTGATATTCTATTAATTTGTATTTCTTTAATAATTTATTTCCTTATAAATGTAATTATATACTATTATATCTTTATAAATAATGTAGGTCATGGGGTATTCTCCCCAAAGAATACTCCATGGCCTACAATTAAATAATAAATGAAGAAGTAATAATTATTATTAATTAGTTTTAAATATCATTGTTGATTAGATATTCTGAAAGCTCGATCTTAATCATTAACATTGTAATATCTTTAGAGCATATATATATACTATTATATCTTTATAAATAAAATAAATGTATACATAAGTATATTATACTATATCAGCTAGTAAAGCTAATGAGTTCATACCTCATAAATGAATATTATATATATTCCTTCTTTAGTTAGTTTTTTTTTGGTTTATTTAATTAGATTTATTTTAGTCATTAGATGCAATGATTGATTTTTATTGTGATTTGGTTTGGAAATTAATATGATTTGTTACATTATATTAGTATATAAACGCTATAACTTGTGAAACTTGGAATCTTGTTATAAGTATTTTTTAGTTCAAAGAATGAGTTCAGCTGTATTTCTGATAATTTTATTTATGGGGATTTTGAATTTAGAAGTTTTAATTTTGATATTATTAAGACTTAAGATGGGTGCAGGACCTTTTTTTTTTTGATTTATTTCTGTAGTTAAAGGATTTGATTGAATTTCTATTTATTTATTATCTACTATTCAAAAATTTATTCCAATATTGATTATAATAGTATTTATTAACTCATTTTTGTGAAGGATTGCTTTAATTAGCCTAATTATTGGAATAGTTGGATCTTTTAATCAAACTAATGTTAGGGAATTGATAGGATATTCTTCTGTTCATCATTTAGGGTGGATACTTATTTGTTTAATAGTGGATGATTTATATTGGGTTATATATTTATTAATATACAGATTATTAATAATAAGAATTATTTATGTTCTTATTAATGAGGAAATTGTTATATTATCTGTTATTAATAAAATTAAAGGTAAGTGATGATTTGTGATAGGTATGTTAAGTATAGGTGGTATACCACCTTTACTTGGATTTATTTTAAAGATAATTACTTTATATTATTTCATAATAGTTGATATATTTTATGTATCATTATTATTAATAATATCTGTTATTATATTTTATGTATATATTCGGTTATTATATATAGTAATTATAAATTATCATCATGAAATAATGTGAAAATGATCAATTGAGGATAAGAATTATTATCAATATGATATTATTAATATAGGGGGTATAATATTAATATTGTTAATTGGATTATTAATATTATTTGATAATAAGATAATGTTCTGTTAATTTTCAAGGTTAAAAGTGCTCTAATGTGAATTTACAATTCACCATCTAATGATTTTATTAAATTTGCAATTTAATGTTTAGTAAACTAATTGATACTGCGATGATTATATTCTACTAATCATAAGGATATTGGAACTTTATATTTTATATTTGGTGCTTGATCAGCTATAGCGGGAACGGCTATAAGTGTATTGATTCGAATAGAATTAGGTCAGGTTGGTTCGTTTTTAGGTGATGATCAGTTATATAATGTAGTGGTAACTGCTCATGCTTTTGTTATAATTTTTTTTATAGTAATACCTATTTTAATTGGAGGATTTGGTAATTGAATAGTTCCTTTAATATTAGGTGCTCCTGATATAGCTTTTCCTCGAATAAATAATTTAAGATTTTGATTATTACCTCCTTCATTATTTTTATTATTTATATCTTCTATAGTTGAAATAGGTGTTGGGGCAGGTTGAACGGTGTATCCTCCTTTATCTTCAGTTATAGGACATGCTGGAAGATCTGTTGATTTTGCTATTTTTTCTTTACATTTAGCTGGTGTATCTTCTATTATAGGGGCTATTAATTTTATTTCTACTATTATTAATATACGATTAATGAGAATGAGAATAGAAAAAGTTCCTTTATTTGTATGATCTGTACTAATTACTGCTGTATTATTATTATTGTCTTTACCAGTATTAGCTGGTGCAATTACTATGTTATTAACTGATCGTAATTTTAATACTTCCTTTTTTGATCCTGCTGGAGGAGGAGATCCTATTTTATTTCAACATTTATTTTGATTTTTTGGTCACCCAGAAGTTTATATTTTAATTTTACCAGGATTTGGAATTATTTCCCATATTATTAGTTCTTCAGTAGGTAAGCGGGAACCTTTTGGTTCTTTAGGAATAATTTATGCTATAGTTGGAATTGGTGGAATAGGATTTGTTGTATGAGCACATCATATATTTTCTGTTGGTATAGATGTTGATACTCGTGCTTATTTTACGGCTGCAACAATAATTATTGCAGTACCTACAGGTATTAAAGTTTTTAGTTGAATAGCTACATTACATGGTTCTTATTTTAAAATTAATACATCTATATTATGAAGAATTGGATTTGTGTTTTTATTTACTTTAGGGGGAATTACTGGAGTGGTTTTATCTAATTCATCATTAGATATTGTATTACATGATACTTATTATGTAGTTGCTCATTTTCATTATGTATTAAGAATAGGTGCAGTATTTGCTATTTTAGCAGGTATTACTTATTGATTTCCTTTATTTTTTGGATCATATTTAAATGAAAAAAAATCTCAACTTCAGTTTTATATTATATTTATTGGAATTAATATAACTTTTTTTCCTCAACATTTTTTAGGATTAAATGGAATACCTCGTCGGTATTCTGACTATCCTGATGTATATTTATTTTGAAATATAGTATCATCTTTAGGATCTTTATTATCATTGTTAGGTGTAATTATATTTATTTATATTATCTGAGAAAGTTTAGTTATGAAGTTTTCTTTATATAACAGATACTCTGTTAATTCATCTTTAGAATGAATTAATAATATTCCTCCTAGTAATCATACTTTTAATCAATTGAATTTAATTTATATGTAGTTGTCTGTTTGAGGTTCTTTATATTTTCAAAATAGTGTATCACCTGTGATAGAATATTTGATTTTTTTTCATGATTATACTATAACTATTATAATTTTAATTATAATTTTAGTAGGATATATATTATTAAGATCTTGTGTTAATAAGTTTTTTAATTTAAAGTTATTTGAAGGTCAGGAATTGGAAAGAATTTGAACTGTTTTACCTGCGGTATTTTTATTATTTATTGCATTTCCATCTTTACGTTTATTATATTTAATGGAAGAATCAAGTGATTATGATTTAACTATTAAAGTAATAGGAAATCAATGGTATTGATCATATGAGTATAGTAATTTTGATATAAATGTTTTTGATTCTTATATGAAAAGAGATGAAGATAGCATTTTTCGTCTTTTAAATGTAGATAATTGTCTTGCTGTTCCTTATAAGAGTATAATTCGAATGATTGTGGCTAGAAGAGATGTAATTCATTCTTGAACTATTCCTTCTTTAGGTGTGAAAGCTGATGCTGTTCCTGGACGATTGAATCAATTAATATTATTATTTAATCGAGTTGGTTTATTTATAGGACAATGTTCTGAAATTTGTGGTGCTAATCATAGATTTATACCTATTATTATAATAGTAATACCTCAAATAAAGTTTTTAAATATGTTATAGAATAGTGACCGATATAGGTGTTAGTCTCTTAAATTAATTAAGATAATAATAGTTAAATTAATATTAATTTGTCAAATTAAAGATTGGAACATCCCTCAATTAATACCTTTATATTGAATTGTTTCGAGTTTTATTATTTTTTTATTGTTATTAATTGTAGTAGATTGTTTTTTTTATAAAATATTATATAATATTTTAGTTAAAGAATCTGTAATAATTCAGTTTAAAAATGTTAATTTAAAATGATAATAAGTTTATTTTCAGTTTTTGATCCTACTTCATATTTTATAATTCCATTAAATTGAATAATTTTAATATTAATTATAATTTATTATCCTACAAAATTTTATTTATTAGAAAGAGGATTTTTTTTAATATTTAAATCTGTTTTTTTAGGAGTTAGAAAAGTATTTAAGGAAGTATCTATACCAAATTATATAGGATTAAATTTTTTAGTAACAATGACTTTTTTATATTTAATTATAAATAATCTTTTAGGATTATTTCCTTTTGTATTTACTGGCACTGCTCATCTTATTATCACTCTTGGATTTGGATTAGTATTATGATTATCTTTTTTTATTATAGGATGATCTAAAAATTTTATAAATAGTGCTGCTCATTTGGTACCTGAAGGGGCACCAATTGCTTTAGCTCCATTAATGGTTTTAATTGAATCAATTAGTCATTTAATTCGACCGTTTACATTATCTGTTCGATTAGCTGCTAATATAATAGCAGGTCATTTAATTGTTGGATTATTATCAAGAATTAGTACTGTCAATTTTTTTGGATTTGCTGGTTCTTTAGTTCTTCAGAATATTTTATTATTATTGGAATTTGGGGTTGCAGTAATTCAAGGATTTGTTTTTAGAATTTTATTATTATTATATGCATTAGAATATTATTAACTTTTGGAAAAATTTTATCATCCTTATCATATAGTAAATATATCTCCTTGACCTTTAATAGTCGGGTTTGGGGCGTTAGGAATTATAATAAGTATAATTAAGATATTTTCATTTTTTGAAGTTGATATATTTTTATTTTCTATATTAACTGTATTATTTGTAGTAATTTTTTGATGGCGAGATGTAATTCGTGAAAGTACTTACCAAGGATTTCATTCTAGAACAGTATTAAATGGATTAATAGTAGGAATAATTTTATTTATTGTAAGAGAAATTTTCTTCTTTGTTTCTTTTTTCTGAGCATTTTTTCATTCGAGCTTGAGTCCAGGAATTGAGTTAGGAACATTATGACCACCTTGTGGTATTGTTTCTTTTAATCCCTTTCAAATTCCTTTATTAAATACTGTAATTTTATTAGCATCTGGTATTTCTATTACTTGATGTCATCAAGCAATATTATCTAATAAAATGGAACTTTCAAAGAATTCTTTAATAATTACGTGAATATTAGGGTTATATTTCTTGATATTACAATGATTTGAATATAATATAGCTTCTTTTAGAATTTCAGATTCTGTTTATGGATCTGTTTTTTTTATAGCAACAGGATTTCATGGCTTTCATGTTATTGTAGGAACCCTATTTTTATTTAGAATATGATTACGAATATTAGGTAAGGAGATATCAAATTCTCATCATTTTGGATTTGAAGCTGCTGCTTGATATTGACATTTTGTAGATGTAGTCTGATTATTTTTATTTTCAATAATTTATTGATGAGGAATATATTTAAGAAGTATAAATACATTTAATTTCCAATTAAAAAAACTAATTATAAGATATATTATTTTATTAAGATCTCTATTTTTAGTATTAGTAGTATATATATTATTTTCTTTAATATATTATAAAAAAAATAGAGACATAGAAATAATAAGTGTATATGAGTGTGGATTTGATTATAATTCTTTAACTCGATATATATTTTCCTATCGATTTTTTTTAATTTCTATTTTATTTATTATTTTTGATGTTGAAATTTCGTTAATAGTACCTATTCCTTTTATAATAGAAAGTGATTTGGGGATATGACTATTTTTTACATTTATTTTTATTCTTATTGTAGGACTATTATATGAATATAGATATGGAGTGTTAGATTGATTAAATATTGAATATTGTAATTAAGTCTTAAACTTAATGCACTGATCTGCCAAATAGATTTAAGCGTAGGCGGTTCAATGTTAATGAAAGGGTGGAGGAAGGAGGTCCCCCTTTTTTCCGGTTCAAGGGGGACCGGGAAAAGAGAAGAGATTTTAATAATATTAATTAGTAAATTATTTAATTGATTTGCAATCAGTTGACATGGATATCCATATGGTAGGATATTAGAAAGCTGCTAACTTTTTAATAGCGTATATGCTTCCTTTATAATGAGCATATAATGCAGTTTGATTTCGACTCAAAATTTGATTTAAGTAGTGTAGTTCACATCATTATTTCATGATGAAAATGTAGTTTATTTTATCTTCAATAAATTGCTTTAATATAAGCTATATTAATAGGAGATAAAAATTATTGGTATTGTAATTGTAATTAATAGTATAAATATTACAGTTATTTTTTTAAAATTAATAAGTGTTGATGAGGTTAATATATTAAAATAATATATTTTGTTTGGACCATAATTTTCTTGTCATTCTTTGTCGTTTTTTAAGAAGATTATTATGATTGGTGAATTTATAATATTTGGAAATGTTGATAGAATGTGAGTAAATCAAATTGAAATTGCTGTTAGTCCTAATTTAATGTAATTTGTATTTTTATATGATAATAGTATTCCTACTATAATGCCTGTTAATAAAAGTGTAATAATATATATTTTTGAAATAAAATCTATTATAAAGTTTTGTTGAGGAATTAATATTCATGATATTATAGATCCTGACGAAATAGATAGAGGAGCTATAATTAATATTGGAATAATTGGATAGATACTTAAGTGATTAGATGTATTTGATGAAGATTTTAATAATCATTTGTTTGAAAGAGTAATTATTCGAATTGAATATGTCGCAGTTATTCCAATAGATATAATTATTAAAGTTGATATAATACAGTTAAGGTTTGATGTTATTAAATTTTCAATAATTGCATCCTTTGAGAAGAATCCAGATCTGAATGGAGCTCCTATTAAAGCTATAGCAGTAATTGCTATAGTTGTTGAGGGAATTAGTAATATATTTATATTAATACCTATTATTCGTATATCTTGATAATTAGATTCATGAATTATTGTACCTGCACATAGGAATATTGTTGATTTAAATAATGCATGAATGATTAAATGTAAAAATGCTAGTATATGAGCATTTATTGAAATTGCAAATATTATTATAGCAATTTGTCTTAGTGTTGAGAAAGCAATAATTTTTTTTAAATCTTGTTCTCAACATGCTGTTATTCTTGCGTAAATTGTAGTTATTCTAGCAATAATTATTAGAATATTAGATAATACTGCATGATTAGATAATATTCGTAATGATAAAAATACTCCTGCTGTTACTAGAGTTGATGAGTGAACTAAAGCTGAAATTGGAGTAGGGGCGGCTATAGCTATAGGTAATCACGCTGAAAAGGGAAATTGGGCTCTTTTTGAACAAGCTGCTAATAGAAGAAATATTATTGATATAAATATAAATTCTTTTTTTATGTGGAATCTTCAATTTATAATTATTATTCTTATTCCTATAGAAAGGAGAATTAGAATATCTCCAATTCGATTACTGATTAATGTAATGGATCCTGATGAAGCTGACATGTAATTTTGATAATAAATTACTAGTACATATGAGGATAATCCCAATCCATCTCATCCTAGTAGTAATAAGAATATATTATTTCTTACGATTAAGATTCTTATCGATAATACAAATAGTAATATTATTAGTATAAATTTATAATGTTCTTTATTATTAATATAATAGATTCTATATAATAAAATTAGGCTTGAAATTAATATGACTGTTCTTAAAAATAGTATTGAAATTCAATCTATTATAATGTCTGCGGATATTGTGAAGTTTCTAATTTTAGTAATAGGAATTATTAAATTAATAAATATATTATTATTTAATATAAATAAGGATATAGTAATGGATATTAATGAAATTAATATAATTATTTTTATTATTAATAATATTTGTTCTTTTATAGTTCCACAAACTATTGTTTTATAAACTATTTTGATATATTATTATTAAATCTAATTTTGGAATAAGAATGATTAGTGGAATTATGTGAATGTATAGGGAGATATATGTTTTTTGATTTGAATTAAATAGTGAAAATTTTATATTATTTTTATTATGGTGTATATTAATAAATAGTGATAAGGAAAATGATGCAGTAGCTAGAGCTATAATAAATATCATAAGAATTGTATAATTAGATCAAGTTATTATTGATGATATTAATAAAATTTCTCTAAATGTATTGATAGTTGGTGGAGCTGAAATATTAATTGCTATGAAGATAGCCCATCAGAAGATTATATTAGGAAAGATTATTAAAATTCCTTTGAATATTGTAATATTCCGGGAGTGATACTTTTGATATATATCATTTACTAAAAAAAATAAGGCTGAGGATGATAATCCGTGTGCAATTATTATAATAATTGCACCAATTAATCCATTATTATTTATTGAAAAAATACCTATTAATACAAAACCTATATGTGCTACTGATGAGTAGGCGATTAATGCTTTTATATCTTGTTGCCGAATACAATTCAATCTTGTTGCAGTTGCTCCAATTAATGAAATTCTAATAATTCATAGGTTATATTTATTAATAGATTTAATACAAATAGGTATAAATCGAATTAGTCCATATCCTCCTAATTTTAGTAAAATTGCTGCAAGAATTATAGATCCTTCTAGTGGGGCCTCTACATGTGCTTTTGGTAATCAAAGATGTGTTAAGTATATTGGTGATTTTACTAAAAATGCTAATATAAAAAATATAATAAGGTTAGATTTAACTATTATTATATTTAATATTATAAATGTTATATTTGTTTTTAATAAAATAATTCTAACTAGAAGAGGTAGTGATGCTGTAATTGTATAAATTGTTAAATAGATTCTTGCTTGGAGACGTTCTGGTTGTATTCCTTGTATTATAATTAGAATTAAAGTTGGTACTAAAATGATTTCAAATAAAAAGTAAAACAGAAGTGTTTTTGATATTAAAAATATTATTATTAAGAATACAAAGATTGGAATGATTTTTTTTGTGATATTGTTTAAGTTATAAGACGAATTTACAATTAAAGTAATACTAATAATTGTTAAGGTTAATATAATTATTGAAAAAGTGTCTATTAATATTAATCTATTAACTATAGGTATATAATAATTGGAAATATTATATATTATTATTATTAGACCTATTAATATAATTAATGATATTATAGTTAATGATTTTATTATTATAATAGTAGTAATTGTAATAATAACTCTTTTTATCAAATGTTATTATATTAATAAATATTGAATTGGATGATTTGTGAGAGTGAGATATAGCTACTATTAATGCTAGTCCCATTCTTGATCCTCTGACTATTACTACTAATATAAGTAGTAATGAGGTATTTGAAGCTATATCTATGTATAAGGCTATAATAGAAAATAATGAGAGGATTATTAATTCTAATCTTAATAATATTATAATGATATTTTTCCGTCATCAACATATTCTTATTATTCCTAATAATAATATTATATTAATAATTGAATCTTCTACATCCAAAGTAGATATTTTATAAACTAATTAGAACTTTTGAAAATGATACTTATATTGTTTGGTATTATGTTTGTAGTTAGAACTCAACCTATAATAATAGTATCTGTTTTAATTATAATTATTATTTTATATTCATTGATTTTATATAATATACTTATGGGTTATTGATTTAGATATTTATTAGTAATAGTAATGTTGAGTGGTATAATAGTATTATTTACTTATATAGTTAGTTTAAATCCTAATGAGAGATTTGAAGGTTATAATATTTTATATTTATTGTTTATATTAATTTTTATGGTTGGATATGAGTTTTTAGAATTTAGGGATGCTTTTTTTCATATGTCTTTATGTCTGTGAAGATCTTTCTATAGAATATTTACCATCTTTATAGTGGTATTTTTATTAATAATAATATTAGTAGTAGTTTGATTAAGATTTATTAATGAAGGATCTCTTCGAGTTTAATAAAGTGCCTGAATAAAGGGTTAATTTGATAGATTAAATAATGTAATTATTTTAATTACTCTTCGGAAAAAGGATAAATTATTAAATATTGTTAGTGGATCCTTAGTGGATTTACCTTCTCCTTCTAGTTTAAGATATTTTTGAAATTTTGGATCTTTATTAGGTTTATTTCTAATAATTCAGATTTTATCTGGATTATTTTTATCTTTTCATTTTAGAGGTGATGTGGATTTATCTTTTGATGTAATTGTTCATATAATACGTGATGTAAATTATGGGTGATTTATGCGAGTAATACATGCTAATGGGGCTAGTATATTTTTTTTATTGATATTTATTCATGTAGGTCGTGGGATTTATTATAGTTCATATTTTTATAAAAAAACTTGATTAAGAGGTGTTACTATTTTATTATTATCTATAGCTGCTGCTTTTTTAGGTTATGTTTTACCTTGAGGTCAAATATCATTTTGAGCGGCAACAGTAATTACTAATTTGTTATCTGCTATTCCTTATGTGGGAATTGCTTTAGTTGAATGGGTCTGAGGAGGTTTTGCAGTAGGTAATCCTACTTTAACCCGATTTTTTGCATTTCATTTTGTTTTACCTTTTATTATTTTATTTATAGTAATTTTACATTTATTTTTCCTTCATGAAACTGGTTCGAGAAATCCTATAGGATTAATAGCGAATTGTGATAGGGTTTGATTTCATCCTTATTTTTCTATTAAGGATATTTTTGGATTTTCATTTTTTTTCATATTTTTTTTTACTTTATGTATATTATATCCTTATATTTTTATGGATGTAGAGAATTTTATTTCTTCAGATCCTTTAGTAACTCCTGTTCATATTCAACCGGAATGGTATTTTTTATTTGCTTATACTATTTTACGATCTATTCCTAGAAAGGTTGGAGGAGTATTTGCTTTAGTTATATCTGTAATAGTATTATATTTTGTTCCTTTTTTTTTAATTCATAAGTTCCGTAGTATAATGATATATTGTTATATGAAATATATATTTTGATTTTATGTAATTAATTGATTATTATTGACTTGAATTGGAGCATGTGTTGTCGAAATACCTTATATAATATTAGGAATATGTTTTAGATTTTTATATTTTTTTCTATTATTTGTATTTTGATTATTATATGAGATACAAGATTATGTAATATTATGATTTTATTTTAATTGTTTTGAAAACAGTTATTAAGGAAATTCCTTTAAAGTCTTACTAATTAGTTTAAGTAAAACATAAATTTTGTAAATTTAAGATGTTAAACGAATATAAATAATATATTTATAGGAATTACAATAATAAATAATGTAATTGGTAAAAAAATTTTTCATCTTAAATTTATTAATATATCATAACGGAATCGGGGGTAAGTTGCTCGAACTCACAATAAAATAATGGCTGTTAAAATTATAATAGTAGGTGATAGGATTATTGTTGGAAATGAAAAAAATATAATTGTTGTAATAATTCTTAAAATTAATATTCTTATATATTCTGCTAGAAAGATTAAAGCAAATCACCCTCCTATATATTCTACATTAAAACCTGATACTAGCTCTGATTCTCCTTCTGCAAAATCGAAAGGAGCGCGATTAGTTTCTGCTAAACAGGAAATTAATCATATTATTAATAATATAAAATTACCATATATAAAAATTATTATATGTTGTGATAATGTTATTTCATAAAATGAGTATGAAAATGATATAATAGAGATGAATAGAATAATTATGAAAAAAGATACTTCATATCTAATTATTTGAGCAACGCTTCGAATTGAACCAAGGCTTCTATACTTTGAATTAGCTGATCATCCAATTAATAAAATTACGTAAACTGCAATTCTTGAGATAATAAAAAATAGTAGAATATTATGTTTATTATCATATAGTGAGAATATATTGAAGTTAATAATAGGAATAATTAAAATTGAGATAAATAAAGATATAGCTGGTGTACTAATAGATAGTAATCTATTCATTATTTCGGTTCTATTAAGATTTTTATTGAATAATTTTAAAGCATCTCTAAATGGTTGAAGGATTCCTATTATTCCTACTTTATTGGGTCCTTTTCGAATTTGTATATATCTTAATACTTTTCGTTCTAAAATGGTATAAAAAGCTACTCTTACTAAAATTCTAATAATAATTATAATATATGTAATTAAAAAAGATATTATAGTTTTATTAGATTCTAATTCTAATGCATTTATCTGCCAATTTTATAATATAATTAGATTCTTAGGTCCTTTCGTACTACAAGAAAGAAATTTAAAAGATATAAACCGACCTGGTTTACACCGGTCTGAACTCAAATCATGTAATTTTTTAAAAGTCGAACAGACTTCCTTTTAAAATTTTTACTTAGTTTAGGTTATTAATTCAACATCGAGGTCATAATCCTTTTTTAATATAAGATCTTTAGAAATTTATTATGCTGTTATCCCTATGGTAGTTAATTAATTAATACTTTAATTTAAATCAAGAAAAATTACCTAAAGTTTTAAAATAATTAAATTACCATAGGGATAACAGCATAATAAATTTCTAAAGATCTTATATTAAAAAAGGATTATGACCCCCCTAGACAGATACAGTTGAGTGCACATATTACTAGACCCATACTAGTAATTATATTAAACATCACATATACAGAAGCTGATTGACGCCTGGCATTATAATGCACAGCTCCAGGAAGTGGTTAAAAATTGCACTGATAGCACACCACAGAGAATAGCAACTATCATTGTACCACATAAAATACTAATTTGTGAATATTAGATCTTTTATTTTTTTTTTAACCATAAAATGCTTTAAATTAAGTAAATGTATTTTATTTTATACATAATGATTCCAAAATTATTAATTAAATGATTGAATACGACTTATGCAACCCTATTAAGATTTACAACAATACAAATGTATGGATCTAATATGGCACGTTAAAG

>Seq8 [organism=Cheiracanthium japonicum] PP626060
GTAGTGATTTTCTGTTTTTTATTATTAAGTTAATGTTAATTTTTGACCCCCCGTACAAAATTTACTGCTTTTTTTTAAAACCTCGTGATACGATTTTTTCAGGTAGCATCAAAAATTTTTACCTACAATTTTTGAAAGGTATCCGTTTTAATTCCCAACGTGTTGGGGATTAAAATGGCATAAATCCGCTAGGATTTATATATAAAAAATGAATAATATTTAAAATTTTTCCATAATTTTCTTTTTTATTCTTATTACAAATACAAAACCACAAAGGTTTTACATATTATTATAATTACACGTGATTGTAGTTATTGGGGGTCCACAAAGACCTCCAATAACTACAATCCTTTTGTAATTAAATAAATAATAAATAGATATTAATATAAATTATTTTCTTCCCAATATATTTGTACATTTAATGTAGAATAACTGTTATAATAGTATATGTACATTAATAAATTACACATAAATATTTTTTAAGGTATCCATATTTGAACCATATTCTAATTAATTTTAAGTACATTATTAAGTTTTCCCACCTTTCTTGCAAAAACTAAGATGAATACAAAACACAAAATGTTAATATTTCATATGGTAGTTTTGGAGGCCCCTGGCCCCCAAAAAGGGGCCTCCAATAACTACCCATAGAATACTTTTTATTAACATTTTTACTAATCTTTGTATTTTTCTATTATTTATATTTATGTTATTATTTTTCATTTATTTGTTTATTTGTCATTTTTTTGAACTAAACTGATTTAATTTAAGAATAGTAGTCCTATGGAGGTCCACAAAGACCTCCATAGGGCTACGATATTTAGATATTAATACCAATTATAATTATATAATAATTATATTAATTTCTTTTTTTTCTTCCCTCCATGCTCGTACATTTCGTGTAGAGTAACTGTTATAGGAGCATATATACATAAAGTGAATTATCATTTTAATTATTAAAGAATAATGTCAGCTAGTTAAGCTAATGGGTTCATACCTCATATATGAAAAAATAATAGTTCCTTCCTTTATATTTTTTTTTATTTTGTATTTGGTAAGATTTTTATTAATAATTAGGTGCCTGAATAAAGGGTTAATTTGATAGATTAAATAATGATGGATTATTCGAATGTAAATTTTTCAGTTTTTTTAAAATTATTGCTTTATAATATAACAATATATGAATATTTAATAAAATTTAATTAAAAACTAAATAAAATAATACTATATGTATAAATATATAGAATAGGTATAAAAATAAGTTTAATTAATTAAATTAAGTAAAATAATATTATGTCTATACAAGTATAATATTATGTCTATACAAATATAATATTATGTCTATACAAATGTAATATTATGTCTATACAAATATAATAATTATATAAATGAGTTTAATTGAGTTTAATTAAGTTTAATTAATTAAATTAAGTAATATAAGTAAAATAATATTACATATATGAGAATAAAAGATTTATAGGAATAATTGTAATGAATAAGGATACAGGTAAAAATATTTTTCATCTAAGTTTTATTAATAGATCGTATCGGAATCGAGGATAAGTTGCTCGTACTCATAATAGTATAATTGAAATTATAATAATGAAAATAGAAGATATTGATATTTTATATAGATAAAAAAATATAATGGTTGTAATTATTCTTAAAACAATTATTCTCATATATTCTGCGAGAAAAATTAAGGCAAATCATCCTCCTATATATTCTACATTAAATCCTGATACTAATTCTGATTCTCCTTCAGCGAAATCAAATGGTGCTCGATTGGTTTCTGCTAAACAGGATGTAATTCATATAGTGAATAAACTAATATTTCCTAAGAAAAATATTAAAAAATTTTGTGATAATAATATTTCATGAAATGAATAGGAGAAAGATAAGATAGAAATAAATAATAAGATTATAAAGAATGATACCTCATATGAAATTATTTGAGCTACTCTTCGAATTGAACCTAAACTACTATATTTGGAATTTGTAGATCATCCAATAATTAAAATAATATAAACTGCTATTCTTGAAATAATAAAAAACAACAAGATGTTATGTTTATTATCATATATAGAGAATATATTAAAACTAATGATAGGAATAATTAGAATTGAAATTAATAGTGATATAGCTGGTGTGGAAATTGATAATAATATATTTGTTATTTCTGAATAAGATAAATTTTTATTAAAAAGTTTTAAAGCATCTCTAAATGGTTGTAGAATTCCTATAAATCCTACTTTATTAGGACCTTTTCGGATTTGTATATATCTTAGAATTTTTCGTTCTAAAATTGTATAGAAGGTTACTCTAATTAAAATTCTAATTGTAATTGTAATATAATTGATAATAAAGGTAATTTTACTTTATTTAGATTCTAATTCTAATGCATTAATCTGCCAAATAAATAATTTAATTAGCTTCTTAGGTCCTTTCGTACTGTAAGAAAATTTGTAGAAGATATAAACCGACCTGGTTTACACCGGTCTGAACTCAAATCATGTAATTTTTGAAAAGTCGAACAGACTTCCTTTTATTTCTTTTGCTTGATTTAGGTTATTAATTCAACATCGAGGTCATAATCTTATTTTTTTATAAGGTCTTTTGAAATTTATTATGCTGTTATCCCCGTGGTAATTTAATCATTTTAATTTAATTAGGTCAATTTTTTACTAAATTAATTAAAATTTTAATTAATTAACTGCCCCAGTTAAATAATAATAAAATTCAACGGGGTCTTATTGTCTATCTAATTAATAAATGTTTTTTTACATTTAAAATAATTTAAAATTTTAAGTTTGAATAAATTAATTGAAATGTGAAATCTTTTATTCTAGTCTTTATTTAAAAGACAAAATTTCCCTGACCTTCTCACGGACATCCTTGTAAATTACACCAAGATCTTGCTTGTATTCGTCGAAAAACTCTCTGGCTTGTTCGGCGACGTCCTTGCTGATGTTTTTAGCATCGTCGATGAATTTTCTGGCCAAGTTCTTCAAGTTCTCAGATCTCTCCTGTGCCTTATCCAGACCTTTTTCGTACTGGCTCTTGGCCCATTCGCCGAACTTGACGAACCTTTCCTTCAGGTCGATTCTGAGATTCTTGAGGTATTCCCTGATCCTTTCGTAGACTTCCTTGACGGATCGCTTCTCTTCTTCTTTCTTGTCCTCGATGAGCCTGTCGATGAAGTCGAGAATTTTGTCCTTCCATCGGCCGCCTTTGTCCTTGAGCTTCTGGAGGAGCTGTTCGGCCAAGTCGTTTCCTTTTCCGAAAACATCTTCAATCTTTGCCTTAACTTCATCAGCGTCGATTTTTTCCAGAATCTTTTCCTTCAACTTCCTCAGCATGTCCTTGAAGTTGACAGCCTTCTTCTCCCTGAGCTTTTCCATAAGCTTGTCGAAGTAGTTCTTGGCTTTTTCCTTCAGCTTCTCTAACAGCTCTTTTCCCTTGTCTCCCAAACCTTCTCTGATTTTCTTGAATCTTTCGCGGAGCTCTCTGAGTTTTTCAAGTCCTTCCTGGAGATTTTTTCCGTTTTCCAAAGCATCTTTGATTTTTTGGACGATATCCCTGAGTTGGTCTCTCAGTTCTGACCCAGAATCATCTTCAGCAGCAAACTGTTCCACATGCATGTCGATAGCTCGCTTGCTCAGTCCCAGTCTTTCCAGAATCCTCTTAAGGTAGTCTTTACCCTGCTCCTTGATCTTCTGAAGCAATTCCTTGGCTTTTTCTCCAATGTCTTCTCTTGCCTCTTTTAGTTTTTCTCTCAGCTGTTTGATCTTCTCAATGTACTGATCTTTGATGGTCTTTCCATGGTCAATGGCGTCTTTAATTTTTTCGAGGATTTCATCAAGGCGTTCTCTGAGCTCTTTTTTTACTTCATTACTTTCATCATCTTCAGCAGCGAACTCTTCCAAATGCATGTCGACAGATCGTTTGTTCAGTCCCAATCTTTCCAGAATCTTCTTAAGGTAGTCTTTACCCTGCTCCTTGATCTTCTGAAGCAATTCTTTGGCCTTTTCTCCAATGTCTTCCCTCGCGTCTTTTAGTTTTTCTCTCAGTTGCTTTATCTTCTCGAGGTACTGGTCTTTGATGGTCTTTCCATGGTCAATAGCGTCTTTAATTTTCTCGAGGATTTCATCAAGGCGTTCCCTGAGCTCCTTTTTTACTTCGTTACCTTCATCATCTTCAGCCTCCATAAGAATAGCTTCAGTGTGCATGTCGATGGCACGTTTTGAAAGTCCAAGTTTCTCCAAGATTTTCTTCAAGTAGTTCTTTCCTTCTTCTTTAATTTTATCCAGGAGATTTCTTGCTTTGGTTCCGATTTCCTCATGCAGTTCCTTTAGCTTCTCTCGGATGTCTCTCATCTTTTTGAGTGTTTCCTCTTTGACAGTTCTTCCGTGGTCAACGGCATCCCTGATTTTCTCCAGAATTTCATCTAAGTGCTTTCTAAGGTTCTTTCCCAGTTCAGTCTTGGGTCCTGGCTCATCAACATCGTCATCATCCTCTTCAGCAAAAAGAGCCTCAAATTCGGACACTGAACGACTTTCTTTCTCGGGTCGGAGTTTGTCCAAGAGCTTTTGCCAGTAGTCCTTAGCTTTCTCCTTGAGGTCCTTGAGGTATTCTCTGGCCTTGTTTCCTAAGTCAACTTTAAGGTCCCTCATCTGCTCTCTGATCTCCTTCAGCCTATTCAAAGTGTCTTCCTTCAGAGTTCTTCCGTTCTCGACGGCATCCTTGATTTTTTCCAAGAGGTTGTCAAGCTTTTCCCTAAGTTTTTTTCCAAGTTCGGTTTGTTCATCATCCTCAGCGAAAAGAGCCTCGAATTCGGAAACTGAACGACTTTCTTTGTCAGGTCGGAGTTTGTCCAAGAGCTTTTGCCAGTAGTCTCTGGCTTTCTCCCTGAGGTCCTTCAGAATTTCTNNNNNNNNNNNNNNNNNNNNNNNNNNNNNNNNNNNNNNNNNNNNNNNNNNNNNNNNNNNNNNNNNNNNNNNNNNNNNNNNNNNNNNNNNNNNNNNNNNNNTGGTTGGAATTGGTGGAATAGGATTTGTTGTTTGAGCTCATCATATATTTTCTGTTGGAATAGATGTTGATACTCGTGCTTATTTTACTGCTGCCACTATAATTATTGCTGTCCCTACAGGAATTAAAGTATTTAGATGAATAGCTACTTTACATGGTTCATATTTTAAAATTAGAACTTCTATATTATGAAGAATTGGATTTGTTTTTTTATTTACTTTAGGAGGAATTACTGGGGTAGTATTATCTAATTCTTCTTTAGATATTGTTTTACATGATACTTATTATGTTGTTGCCCATTTTCATTATGTTTTAAGAATAGGGGCTGTATTTGCTATTTTAGCTGGGGTTAGTTATTGATTTCCATTATATTTTGGGGTGTATTTAAATGAAAAAAAGTCTCAATTACAATTTTATATTATGTTTATTGGGGTAAATATAACTTTTTTTCCTCAACATTTTTTAGGATTAAATGGAATACCACGTCGGTATTCAGATTATCCTGATGTATATTTATTTTGAAATATGGTTTCATCTTTAGGGTCATTATTATCTTTATTTGCTGTAATAATATTTATTTATATTATTTGGGAAGGATTAGTTATAAAATTTTCTTTATATAATAGTTATTCTGTATCTTCTTCATTGGAATGAATTAATAATATTCCTCCTATGAATCATACTTTTAATCAACTTAATTTAATGTATTTATAATTGTCTGTTTGAGGTTCATTATATTTTCAAAACGGTGTTTCTCCTGTTATAGAATATTTAATTTTTTTTCATGATTATACTACAATAATTATAATTATAATTATGATTATTGTGGGATATATATTAGTTAGTTCTTGTTTAAATAATTTTTTTAATTTAAAAATGTTTGAAGGTCAAGAATTAGAAAGTATTTGAACTATTTTACCTGCAATTTTTTTATTATTTATTGCTTTTCCGTCTTTACGCTTATTATATTTAATGGAAGAATCTGGAGATTATGATTTAACTATTAAGGTTATAGGGCATCAATGATATTGGTCTTATGAATATAGAAATTTTGATTTGAATGTATTTGATTCTTATATAAAAAGAGATGAAGATAGAATTTTTCGACTTTTAAATGTTGATAATTGTTTGGCTGTTCCTTATAAAAGTGTAATTCGTATAATTGTAGCAAGTAATGATGTAATTCATTCTTGAACAATTCCTTCTTTGGGAGTTAAGGCTGATGCTGTTCCTGGACGGTTAAATCAATTAATATTATTATTTAACCGGGTTGGTGTATATTCTGGTCAATGTTCTGAAATTTGTGGAGCTAATCATAGTTTTATACCTATTTTTATATTAGTTATACCTCAATTAAGATTTTTATCTATATTATAATATATATATCTATTTATATAGTAATAGTGACCGATTAGGTGTTAGTCTCTTAAATTAATTATGAGTAATATAGTTAAATTAATATTAGTTTGTCAAATTAAAGATGAGTTAATTCCTCAATTAATATCAATGTATTGATTTTTTTCTGTTTTTATAATTGTTTTATTAATATTAATTATTTTAGAATTTTTTTTCTATATAATATTATATGAATTATCCATTAATGATAAATCTGTATTGATTAATAAAAATATTAATTTATTATGATAATGAGTTTATTTTCTGTATTTGATCCTACATCTTATTTTATATTGCCTATTGGATGGATTATTTTAGGTATGATTTTAATATATTACCCTTCTAAGTATTATTTAGTTGAAAGTGGGGTTTTTTTAGTATTTAAGTCTGTATTTTTAGGAGTTAGAAAGGTGTTTAGGGAAGTATCAATACCTAATTATATAGCGTTGAATTTTGTTGTTACTACAACATTTATATATTTAATTATTAATAACTTATTAGGTTTATTTCCTTTTATTTTTACTGGAACTGCTCATTTAATTATTACATTAGGATTTGGGGTTGTATTATGACTTTCTTTTTTTATTATAGGATGATCTAAGAATTTTATAAATAGAGCTGCTCACTTGGTACCAGATGGAGCACCTATTATACTAGCTCCTTTAATAGTGTTAATTGAGTCTATTAGTCATATTATTCGTCCATTTACTTTATCTGTTCGATTAGCTGCTAATATAATAGCGGGGCATTTAATTGTTGGTTTGTTATCTAGAATTAGAACTATTAGATTGTTTGGTTTTTCTACATCATTAGTGTTTCAAAGTATTTTATTGGTATTAGAATTTGGTGTTGCAGTCATTCAAGGATTTGTATTTAGAATCTTATTATTATTATATGCATTAGAATATTATTAACTTTTGGAAAAGTTTTATCATCCTTATCATATAGTTAACATATCTCCTTGACCATTATTAGCTGGATTTGGTGCTTTAGGTGTAATAATAAGAATAATTAAGATATTTTCTTTTTTTGAGGTAGATATATTTTTCATATCTATTTTAATAATAATTTTTGTTTCTATGTTTTGGTGACGGGATATTATTCGAGAGAGAACTTATCAAGGTAGTCATTTGTCTGTAGTTTTAAGTGGATTAATAGTAGGAATAATTTTATTTATTATTAGAGAGGTATTTTTCTTTATTTCATTTTTTTGAGCTTTTTTTCATTCTAGATTAAGTCCTAGTATAGAGTTAGGAATTTCTTGACCTCCTAGAGGAATTATTGCTTTTAATCCATTTCAAGTTCCTTTACTAAATACTGTAATTTTATTAGCTTCAGGAGTCTCTATTACTTGATGTCATCAGGCAATACTTAATAATAATTTTATTGTAGCAAAGAAATCATTAATATTAACTTGAATATTAGGTTTATATTTTTTAATATTACAATATTTTGAATATAATATAGCTTCATTTAGAATTTCTGATTCTGTTTATGGATCAATTTTTTTTATAGCAACTGGTTTTCATGGTTTTCATGTAATTGTTGGTACATTGTTTTTATTTATTATATGATTACGAATATTGAATTCAGAGATATCTAGATCTCATCATTTTGGTTTTGAAGCTGCAGCTTGATATTGACATTTTGTTGATGTTGTTTGATTATTTTTATTTTCTGTAATATATTGATGAGGAATATAGTGTAATATATATATATATAAGTATAAGGTACATTTAATTTCCAATTAAAAAGAACTAATATTAGTTATTATATTTTTTTTTGTTCGTTTTTTCTTGTCATTGTAGTATACTTTTTATTTGGTTTATTATATTATAAGAAATTAATAGATATAGAAATAATAAGAGCATATGAATGTGGTTTTGATTATAATTCTTTAACTCGTTATATATTTTCTTATCGATTTTTTTTGATTTCAGTGTTGTTTATAATTTTTGATGTAGAGATTTCATTAATAATTCCTCTTCCTTTTTTATTAGAAAATGAGCTTGGTTTATGAATATTTATTATTTTTTTATTGGTTTTAATTGTTGGGTTATTATATGAATATAGATATGGAGCTCTAGATTGATTAAATATTGTAATTAAGTCTTAAACTTAATGCACTGGTCTGCCAAATAGATATAAGCATTAATGCATTTCATTGTTAATGAAAAGAAGGAGATAAAAGGAGATTGAGTGGAGGTCCCCCCTTTTTTCGGTCCAGGGGGGACCGGAAAAGATAAATGGTTGTTTTTGGTATTTATAGTAAATATATAACTGATTTGCAATCAGTTGAGATGGTTATCCATATGAATAGTTTTTAAAAAGCTGCTAACTTTTTAATAGCGATAAGCTACAGTTTGGTGCGTATAGCGGTTTGATTTCGACTCAAAAGGTGACTAAAAGTAGTGTAGTTCACATCATTATTTCATGATGAAGGCGTAGTTTTTTTTATCTTCAGTAAATTGCTTTAAATATAAGCTATATAATTATATTATTAAAATAATTGGAATTAAAATTGTAATTATAATAAATATTATTATAGGTGTTATTTTTATAATATTTATTATATTTGAAGGGGTTTTTAGTGAGTAGTAGATTCTATATGGTCCATAGTTTTCTATTCATTGTTTATCGTTTTTTAAAAATATCGATATTGATTTGGAAGATAATTTTTTTGGTATTACTGATATAATATGTAAAAATCAGATTGTAATTGCTGGAAATCCTAAATTGATAAATTTTTTCTTTTTAAAAGATAAAAGTACTCCTAATATTATTCTTATTATAAGTGTTAAAATAATAATAGTTTTGTATGAATTTCTTATTAAAAAGATTTGTTCTGGGATTAGTATTCATATTAATATTGAACCTGTTGAAATTGATAGTGGGCTTAAAATTATTATAGGGATAATTGAAGGGGAATTGATGTGATTGTTTAGGTTTGGAAAGGATTTTATAGTTCATTTATTTGAAATAAAGATTATACGGATTGAATATGATGTTGTTATTCCAATAGATATAATTATTAGAAATGATAATATACAATTAATATTAGATGAAATTATATTTTCAATGATTGAGTCTTTTGAAAAAAATCCAGATATAAATGGAATTCCTATTAAAGCTATAGAGGTAATTCCCAGGGTTGATGATGTAATAGATAATGATTTTATACTTATTCCTATTATTCGTATATCTTGATATGTGGATTCATGAATTATTGTTCCTGCACATATGAATATAGTTGATTTAAATAGTGCGTGAATGATTAAGTGTAGAAATGCTAATATAAAGTTGTTTATTGAAATAGCAAATATTATTATTGCAATTTGTCTTAATGTTGAGTATGCGATGATTTTTTTTAAATCTTGTTCTCAGCATGCTGTTATTCTAGCATAAATGGTTGTTATTCTTGCAATAATTATTAATATTAGTGATAGGTTAGAATGATTAGACATAATTCGTAATAGTATATATACTCCTGCTGTTACTAAGGTTGATGAATGAACTAGTGCTGAAATTGGTGTAGGTGCTGATATTGCTATAGGAAGTCAGGCTGAAAATGGAAATTGAGCTCTTTTTGAGCATGCTGCTAGTATTAATAATATTAAGGGTAAATAATTGAATTCTTTTTTGATGTAAAATGTTCAATTTATAATTATTATATTTATTCCTATAGATAATAAAATTAAAATATCTCCGATTCGATTACTGATTAAGGTAATTGACCCTGAAGATGCTGATGAGAAATTTTGGTAATAAATTACTAAGATATAAGAAGATAGTCCTAATATATCTCACCCTAATAGTAGAAGAAATATATTATTTCTTATAATTAAGATAACTATAGATAATACGAATAATATTATTAATAATATAAATTTATAATGTTCTTTAGTGTTAATATAATAAATTCTAAATATTAGAATTAATCTTGAAATAAATAAGACTGTTCTTACAAACAATATAGATATTCAGTCTATAATGATATCAGCTGATAGACTGATTGTATTAATTTTTATAATAGGAATTATTGTTGTAATAAATATATTATTATTTAGTATAAATAGTGAAATTAATAAGGATGTAATAGAAATAAATATAATTATTTTTAGTATTATTATAATTTTGATTATTATAGTTCCACAAACTATTGTTTTATAAACTATTATGAGTTGATGAATTGATTTTAATATATTAATAATTCTATTTTGGAAATTAAGATTAGTAATGGGATTATATGTAGAAATAAAGAGGTAAAAGTTTTTTGATTTGAGTTAAAAAATGAATATTTTATATTATTATTATTGTGAATAATATTAATGAATAATGAAAGTGAAAATGCTGCAGTTGCTAATGATATAATAAATATTAGGATAATTGTATGATTAGATCATATTATTATAGATGATATTAACAGAATTTCTCTAAATGTATTAATTGTGGGAGGAGCTGAAATATTAATAGTTATAAATATTGATCATCAAAATACTATATTTGGAAAAATAATTATTAATCCTTTAAATATTATTAGGTTTCGGGAGTGATATTTAAAATAAATGTCGTTTACTAGGAAGAAAAGTGCTGAAGAGGATAATCCATGAGATACTATTATGATAATTGCTCCTATAATACCATTGTAATTTATTGAAAAAATTCCTATTAGTACGAATCCTATATGAGCGACAGAGGAGTAAGCAATTATAGCTTTTAAATCTTGTTGTCGAATACAATTTATTCTGGTAGCTGTTGCCCCAATTAAAGAGATTCTAATGATTCAGTAATTAATTTTATTAATTGATTTTATACAAATAGGTATGAATCGAATTAGTCCATAACCCCCTATTTTTAATAGGATTGCTGCAAGCACTATTGATCCTTCTAATGGGGCTTCTACATGTGCTTTTGGTAGTCATAAATGAAATAAATATATTGGTGATTTGATTAGGAATGCTATTAGGAAGAAAATAATTATATTGAATTTTAGTATTAATATATTTAGTATAGTAAAAGATAAATTAATTTTTATTAAAATAATTCTAGTAAGTAGTGGTAAAGAGGCTGTAATTGTATATATTATTAAATATATTCTTGCTTGAATTCGTTCTGATTGTCTACCTTGTATTGTAATTAAAATTAAAGTTGGAATAAGAATTAATTCAAATAGTATATAAAAATATAATACATTTCTTATTATGAATATTATTATTAATATTAAGAATATAGGGATGATTGTAGATGAAATATTTTTGAAATTGTATGATGAAATTATAATTAATATAATACTAATGATTGTAAGTAATAATATAATTATTGAAATTATATCTGTGGTTATTTTATTATTAATTAAATATAAATTTGAATAATTACATATATCATAAGATATTATTATTATAATTGTAAATAAAATTATAATTATTATTGGAAGTGATTTAATTATAATAATAGGTAAAATGGATATAATAATTACTTTTATCAAATGTTAATATATTAATATATATGGAATTTGATGATTTATGTGAGTGAGATATTGAAATTATTAGTCTTAGTCCTATTCTAGAGCCTCTTACTATAATTACTAATATAATTAGTAATGATGTGTTTGATGATATATCTAAGTAAATTGATATAATTGAGAATATAGATAGAATTAGTAGTTCTAATCTTAATAATATTATGATAATATTTTTTCGTCATCAACATATTCTTATTATTCTAAATATAATTATTGTAAATATTAAATTAATTAGAGGTTTTTCTACATCCAAAGTAGATATTTTAATAAATTAATTATAACTTTTGGAAATAATACTGTTTTTATTTGGAATAATATTTGTTGTAAGTGTTCAACCTATATTAATAGTAAGTGTATTAATATTAATTGTAATTTTGTATTCTATATTATTGTATAATGTATTATCTGGTTATTGATTTAGATATTTATTGGTTATAATTATATTAAGAAGAATAATAGTAGTTTTTACTTATATAATTAGATTAGTTCCTAATGAGAGATTTGAAAGATATAATGTTTTATATGTATTATTAGTTTTAGTAATGTTAATATTGGGTTTTGAAATTTTTTTTTATAAATTTGATTTTTTTCATATAAGTATATCTTTGTGGATTTCGTATTTTAGAATTTTTACTGTTTTTATAGTGGTATTTTTGTTAGTAATAATATTGGTAGTAGTATGATTGAGATCTATAGATGAAGGGTCTATTCGAGTTTGTAATTATACTTATATTAAGGTTAATTTTATAAATTAAGTATGATTAAAATTTTTATTACAGTTCGTAAAAAGGATAAATTATTAGGAATTGTTAGTGGTTCTCTTGTAGATTTACCATCTCCTTCTAGATTAAGATATTTTTGAAATTTTGGATCATTATTAGGATTATTTCTAATAATTCAAATTGTATCTGGATTATTTTTATCTTTTCATTTTAGAGGAGATGTAAATTTATCTTTTGATATAATTATTCATATAATGCGTGATGTAAATTATGGTTGATTAATTCGTAGAATTCATGCTAATGGGGCTAGAATATTCTTTTTATTAATATATATTCATGTTGGTCGTGGGTTTTATTATAGTTCTTATTATTTTAAGAAAACTTGATTGAGTGGAGTTACTATCTTATTATTGTCAATAGCGGCAGCTTTTTTAGGGTATGTATTGCCTTGAGGTCAAATGTCTTTTTGAGCTGCTACTGTTATTACTAATTTGTTGTCTGCAATTCCTTATGTAGGGGTGCTTTTAGTAGAATGAGTATGAGGAGGTTTTGCTGTTGGTAATCCGACTTTAACTCGGTTTTTTGCTTTTCATTTTATTTTACCTTTTATTATTTTGTTTATAGTATTATTACATTTATTTTTTCTTCATGAAACAGGATCTAGAAATCCTGTAGGATTATCGGGGGATTTTGATAAGGTCTATTTTCACCCTTATTTTAGAATTAAGGATTTTTTTGGATTTTTTATATTTTTAATATTTTTTATTTTTTTGTGTTTATTGTACCCATACATATTTATAGATGTAGAAAATTTTATTAGTTCGGATCCTTTAGTTACTCCTGTACATATTCAACCTGAATGATATTTTTTGTTTGCTTATACTATTTTACGTTCTATTCCTAGAAAGGTAGGGGGAGTATTTGCTTTAGTTATGTCTGTAGTAGTTTTATATTTTATTCCTTTTTTTCTTGTTCATAAGTTTCGTAGAATAATAATATATTATTATATAAAATATATATATTGGTTATATGTAGTTAATTGATTATTATTAACTTGAATTGGGGCTTGTGTTGTTGAACTACCTTATATAGTTGTGGGTATATGTTTTAGATTTTTATATTTTTATATACTATTGATGTTTTGAATAGTTTATAAGATTCAGGATTATGTTGTATTATGATTTTAATGTAATTGTTTTGAAAGCAATTATAAAGGTTTATCCTTTAAAGTCTTTATAATTAGTTTAAGTAAAACGTAAATTTTGTAAATTTAAAAAGGTATATTGTTTGATAATAAAAAAATCAAATTTTTATGTGCTCTTACACTACTTGTAGTGATTTTCTGTTTTTTATTATTAAGTTAATGTTAATTTTTGACCCCCCGTACAAAATTTACTGCTTTTTTTTAAAACCTCGTGATACGATTTTTTCAGGTAGCATCAAAAATTTTTACCTACAATTTTTGAAAGGTA

>Seq9 [organism=Cheiracanthium lascivum] PP626061
GTTCAGTGTAAATGAAATGCTATAAAGCTTATATAATCATGATACTTTTTCTAAAATATCAACTATGTTACGACTTACCTTATCTTAAAGATAAGGGTGACGGGCGATATGTGCACTTTATTAATTTTGTTCATTTTATAATATTATTAAAAAATTACTAGTAAATCCTTTTTCTTAAAATATTTTTGTTTTATTCCTTAAATTTGTTTAATGTAATCCATATATTTCTTAAATATAGATTAGATCTTGACCTAACTTTTTATTTTTTATTAAGAATAATTAATTTTATAAATTCTTGATGGTGATATATAAATTTTGAAAATAAGTAAAATTTATCGTGTATTTTCGATTAGATAACAGATTCCTCTAATAAAGATAAAGCCGCCGTTTTAAGTAGGTTTGAATTATATTATTACCTTAGGTAATCTTCATACTAGGGTATCTAATCCTATTTTTTTATTGATTTTAAATTAGATTAAAGTTTTAATATATTATATAATAATTAAATTTCACTTAAAATTATTTTTTATAAACAAGAAATTAATAATAAATTAATATATGAATTTATATAAAGTTTAACCGCAACTGCTGGCACGTTAATTTGTTTATTTAAAAATTAATTATCTTTAGTATTTAAAATATTTTTAAGTGTTATTAAGATTTGATTATTAATAAAATCCTAATATTAATTTAGCGTATAATTTACCTTATTTTTATAACTATTAGATGATTTCATCTCTTTAAAAATCAAATTTTTATGTGCTGTACACTTTAATAGTTTAATATTTATTGTGATATTTATTTAAATTTGTTAAAATTTGTTAAAATTTGTTAAAATTTGTTAAAATTTGTTAAAATTTGTTAAAATTTGTTAATATTTTTTGTTTATTTTAGATAGTGATTTGTTGATTAAATTATCGTTTTTTCTTTGATAAGGCTTTTCCTTCAATTGTAAAATTTTACTATTGGAAAATTCGGCTTTGTAAAAACCCCCAAAAATTGTTCCACACGAAAGTTTTTTGAAAGGTATCCAATTCGTTCCGACATCTCGGAATTAGTATCATTCTTTCGAGATGTCGAAATGAAGATATTTAACACATAATCCTAATTAATAGTAGAATAATAATTATTAAACTGAAATAATTCATACAAACTATATTTATTCTATTTTAAATTCCTAGATCTGTTTAACTGTAGGGGGTTGTTTTGGAGGTCCCTGACCCCAAAAAAAGGGACCTCCATAACTACCACCCTTCTACAGTTTTTAACATCTTTCTTTGGTTTTTTTTACTATATTTTTATTAATTGTTTCTTTTCATAGTTTTATATAAGTTTTTAATATTTATTTTTTATATTTATTATTATTTCCTTAAGCTCGATATATTTTTGTAATATATTAAGGTAATAGGAGCATATATACTTTGAATTTAATTAATATCAGCATTAAGCTAATGAGTTCATACCTCATTTATGAAAAAATAGTTATTCCTTCATTAGTTTTATTTTTAATATTATATGTAATTAGATTACTAATAGTAATTGGTTGTAAAGATTGATTTCTATTATGGTTTAGATTAGAAATTAATATAATTTGTTTTATTATATTAGTTTATAAACGTTATGATTTGTGAAATTTAGAATCTTGTTATAAATATTTTTTTTTGCAATCTTTGAGATCAGCTTTATTTCTTGGGGCTTTATTAATAAAAATTAATATAGAAAGTCTGATTTTAATATTATTAGGATTAAAAGTAGGAGCTGGACCTTTTTTTTTTTGATTTCCTTCTATTTTAAAAGGAATAAATTGGATTTCTAGTTATTTATTAATATCTATTCAAAAATTTATTCCTTTAATAATTATATCATTATTTATAAATAAGTATTTATGGGGAATTAGATTTTTTAGATTAATAATTGGAATAATTGGAATTTTTAATCAAATTAATATTAAAGAGTTATTAGCTTATTCATCTATTCATCATTTAGGTTGAATAATTATATGTATTATAATTGATAATTTATTTTGGATTTTGTATCTTTTAATTTATAGAATATTATTATTGAGAATTATTTATGTGTTAATTGATGAAGAATTAATTATAATAACTATAATTAATAAGATAAAAGGGAAATTATGATTTTTATTATGTATTCTAAGTATAGGAGGTATACCCCCTATACTTGGATTTTTTTTAAAAATAATAGGTTTTTATTATATCTTTTTAATAGATACTTATTATTCTATAATTTTATTAATTATATCTGTTATTATATTTTATGTATATTTTCGAATGGTTTATGATGTAGTAATAAGATTTAATTATGAAATTATATGAAGATGAGAAAATATTTATAAAGTCTATTTTAAAATAGACTTTATAAGAATAATTGGATTATTATTAACATCAATTGTAGGGATAATAATAATTTGTTAATATAAGATATAAAGATTTGTTCTGTTAATTTTCAAAGTTAAAAGTGCTCTTATGTGAATTTACAATTCACCATCTAATGATTTTATTAAATTTGCAATTTAATGTTTGTTTAACTAATTATTCTGCGATGATTATATTCTACAAATCATAAAGATATTGGAACTTTATATTTTATTTTTGGAGCTTGATCTTCTATAGTTGGAACTGCTATAAGTGTATTAATTCGAATGGAATTAGGACAAGTTGGATCTTTTTTAGGAGATGATCATTTATATAATGTTGTAGTAACAGCTCATGCTTTTATTATAATTTTTTTTATAGTTATACCTATTTTGATTGGAGGTTTTGGAAATTGAATAGTTCCTTTAATATTAGGTGTTCCTGATATGGCTTTTCCTCGAATAAATAATTTAAGTTTTTGATTATTACCTCCTTCTTTGTTTTTATTATTTATATCATCTATAGTTGAAATGGGTGTTGGTGCAGGTTGAACTGTATATCCTCCTTTATCTTCATTAATAGGACATTCTGGTGTATCTGTAGATTTTGCAATTTTTTCTCTTCATTTAGCTGGAGTATCTTCTATTATAGGAGCTATTAATTTTATTTCTACAATTATTAATATACGGTTGTATAGAATAACTATAGAAAAAGTTCCGTTATTTGTTTGGTCTGTTTTAATTACTGCTGTATTATTATTATTATCTTTACCTGTACTTGCTGGAGCAATTACTATACTTTTAACTGATCGAAATTTTAATACTTCTTTTTTTGATCCTGCAGGAGGGGGTGATCCTATTTTATTTCAACATTTATTTTGGTTTTTTGGTCATCCTGAAGTTTATATTTTAATTTTACCAGGATTTGGAATTATTTCTCATATTATTAGTAGTTCTGTTGGTAAACGTGAACCTTTTGGTTCATTAGGAATGATTTATGCTATAGTTGGAATTGGTGGAATAGGATTTGTTGTTTGAGCTCATCATATATTTTCTGTTGGAATGGATGTTGATACTCGAGCATATTTTACAGCTGCTACTATAATTATTGCAGTACCTACTGGAATTAAAGTATTTAGTTGAATAGCTACTTTACATGGTTCTTATTTTAAGATTAATACTTCAATATTATGAAGAATTGGTTTTGTGTTTTTATTTACATTAGGAGGGATTACAGGAGTGGTTTTATCAAATTCTTCTTTAGATATTGTGTTACATGATACTTATTATGTAGTAGCTCATTTTCATTATGTTTTAAGAATAGGGGCAGTTTTTGCAATTTTAGCTGGTATTACTTATTGATTTCCGTTGTTTTTTGGAGCTTATTTAAATGAAAAAAAATCTCAATTACAATTTTATATTATATTTATTGGAGTTAATATAACTTTTTTTCCTCAACATTTTTTAGGATTAAATGGTATACCTCGACGTTATTCAGATTATCCTGATGCTTATTTATTTTGAAATATAGTATCTTCTTTAGGATCTATTTTATCTTTATTAGGTGTTATTATATTTATTTATATTATTTGAGAAAGTTTAGTAATAAAGTTTTCTTTATATAATAGATATTCTGTTAATTCTTCTTTAGAGTGAATTAATAATGTTCCTCCTATAAATCATACTTTTAATCAATTGAATATAGTTTATTTAATTTTTGCCTGCTTGAGGTTCATTATATTTTCAAAATAGAGTTTCTTATGTAATAGAATATTTAATTTTTTTTCATGATTATACTATAATTATTATAATTTTAATTATATTATTGGTTGGTTATATATTATTTAGATCTTGTATAAATAAATATTTTAATTTAAAATTATTTGAAGGACAAGAATTAGAAAGTATTTGGACTGTGATTCCAGCAATTTTTTTATTATTTATTGCTTTTCCTTCTCTTCGTTTATTATATTTAATAGAAGAATCAGGAGATTATGATTTAACTATTAAGGTTTTAGGACATCAATGATATTGATCTTATGAATATAGAAATTTTGATAAAAATGTTTTTGATTCTTATATAAAGGAAGATAATTTTAGAATTTTCCGTTTATTAAGAGTAGATAATTGTTTGGCTGTTCCTTATAATATTTTAATTCGAATAATTGTAGCTAGAGAAGATGTTATTCATTCTTGAACAATTCCTTCTTTAGGTGTTAAGGCTGATGCTGTGCCTGGTCGATTAAATCAATTAATATTATTATTTAATCGTGTTGGTTTATTTTCAGGGCAGTGTTCTGAAATTTGTGGGGCTAATCATAGATTTATACCTATTTTAATAATAGTAATACCTCAAACAAAATTTTTATTAATATTATAGAATAGTGACCGATAGGTATTAGTCTCTTAAATTAATTAAGATAAATATAGTTAAATTAATATTAATTTGTCAAATTAAAGATGAGAATATTCCTCAATTAATACCTTTATTTTGAATTATTTCTACTTTTATTTTATTATTATTATTATTAGTAGTTATTAGTTTATTCTATTATAAACGGATTTTTACTTTTTATTTGGGTGGTCATGATACAATATATAATATAAATGTTGGTTTTGAATGATAATAAGTTTATTTTCAGTATTTGATCCTACATCTTATTTTATAATTTCTTTTAATTGAATTATTTTAATTATTATTTTAATATACTATCCAACTAAATATTATTTGATTGAAAGTGGAGGGTTTTTAATATTTAAATCTGTATTTATAGGGGTAAGAAAGGTTTTTAAGGAGGTTTCTATACCTTATTATATAGCATTAAATTTTGTTGTAACTATAACTTTTTTATATTTAATTTTAAATAATTTATTAAGATTGTTTCCATTTATTTTTACTGGGACTGCTCATCCTATGATTACTTTAGGATTTGGGTTTGTTATGTGATTATCTTTTTTTATAATAGGATGAAATAAAAATTTTTTAGCAAGAGCTGCTCATTTAGTTCCAGAAGGTGCTCCAATTTTATTAGCTTCTTTAATAGTATTAATTGAATCAATTAGTCATATTATTCGTCCTTTTACATTATCTATTCGGTTAGCTGCTAACATAATAGCTGGACATTTAATTGTAGGATTATTATCAAGAATTAGAACTATTAATTTATTAGGATTTTCTAGTTCTTTATTTTTACAGAATATTTTATTATTATTAGAATTTGGTGTAGCTATTATTCAAGGATTCGTATTTAGAATCCTATTATTATTATATGCTTTAGAATATTATTAACGTTTGGAAAAGTTTTATCAACCTTATCATTTAGTTAATATATCTCCTTGACCTTTAATAGTAGGATTTGGAGCATTAAGAATTATAATAAGTATAATTAAATTATTTTCATTCTTTGAAATTGATATATTTTTATATTCGTTTTTTGTAATTTTATTAATTATTATTCTTTGATGACGAGATGTAATTCGAGAGAGAACTTATCAAGGAAATCATTCTAGAGAAGTTTTAAGTGGTTTAATAGTTGGAATAATTTTATTTATTATCAGAGAAATTTTTTTCTTTGTTTCTTTTTTTTGAACTTTTTTTCATTCTAGATTAAATCCAAATATTGAGTTGGGAAGATTATGACCACCTTGTGGTATTGTATCTTTTAATCCTTTTCAGGTCCCATTATTAAATACTATTATTTTATTAGGATCTGGAATTTCTATTACTTGATGTCATCAAGCAATAATACAAAATAAAATAAATATTAGAAAAAATTCTTTAATAATTACTTGAATATTAGGAGTTTATTTTTTAATTCTTCAATGGTTAGAATATAATTTAGCGTCTTTTGGGATTAGTGATTCTGTTTATGGGTCTGTATTTTTTATATCTACTGGATTTCATGGATTTCACGTAATTATTGGAACTTTATTTTTATTTTTTATATGAATTCGAATATTGAAATCAGAGATATCTAATTCTCATCATTTTGGGTTTGAAGCAGCTGCTTGATATTGGCATTTTGTTGATGTTGTTTGATTATTTTTATTTTCTATAGTATATTGGTGAGGAATATATTAATAAAGTATAAATACATTTAATTTCCAATTAAAAGAAGATGATATTATATATTATATTTTTATTAGCTCGTTTATATTAGTAATAGTAGTTTATCTTTTATTTGTTTTTTTTTCTTTTAAAAAGATGGATGAAATAGAAACTATAAGAGCATATGAATGTGGGTTTGATTATAATTCATTAACTCGGTTTATATTTTCTTATCGTTTTTTTTTAATTTCTATTTTATTTATTATTTTTGATGTTGAAATTTCTTTAATAATTTCTATCCCATTTTTAATAGAACATGAACTTAGAATTTGAATTTTTATATATTTTATTTTCATTTTAATTATAGGTTTATTATATGAATATTCATATGGGAGCTTAGATTGATTAAATATTTTAATTAAGACTTAAACTTAATGCATAAATCTGCCAAATAGAAAGAAGCATAAATGTACTTCATTGTTAATGAAGAGAAGGAAAGGGTTAAGGTCCCCCCCTTTTCCACGGTCAGGGGGGGACCGGGGAAAGAAGATTAGTATATTTTAGATTGATTTGCAATCAGTCAATATGTTATTCATATATGAATAGTTTATAAAAAGCTGCTAACTTTTTATTAGCTGAAAGCTACTTTATTAGGTGCATATGCGGTTTGATTTCGACTCAAAATATGATTTATATAGTGTAATCACATCATTATTTCATAATGAAGATAAGTAGTTCTTTTTATCTTCAATAAATTGCTTTGAATAAGCTATATTAAAATATTATTAATGAAATTGGAATTGTTAATAGGATTATTATTATGAAAAGTATTGAATTCTTTTTTATTTTAATTATTGAATTTGATATTTTTATGTTAATATATGAAATTTTATTAGGACCGTAGTTTTCTTGTCATTTTTTATCGTTTTTTATGTAAATTATTATTTGAGGGTGTAAATTATTTGGAATTAAAGATAGAATATGAATAAATCAAATTGAAATTGATATTATACCTAATTTTATAAATGTGATATTTTTTCAAAATATTAATATTCCTAGTAATATTCCAATTATTAAAGTTAAAAAGATACTTGTTTTATAAAATTGGTCTATAATAAAGTTTTGTTCTGGATTTAATATCCATGTTAATATTGATCCTATTGAAATAGATATAGGGGTTAAGATTATTAAAGGTAAAATAGAATATAAGTTAATATGGTTTGATATATTTGGATCAGATTTAATTAATCATTTATTAGATAGTAAAATTATTCGAATAGAATATGAGGCTGTTATTCCGATTGATAAAATTATTAATATTGTTATTAAACAGTTTAAATTAAATGAAATTAGGTTTTCAATAATTGAGTCTTTTGAGAAAAATCCTGATCTAAATGGGATTCCTATTAAGGCTATAGAGGTAATACCTAGGGTAGATGATGGGATAATTATTAAATTTATATTTATACCTATTATTCGTATATCTTGATAATTTGATTCATGGATTATGATTCCAGCACATAGAAATATAGTAGATTTAAATAATGCATGAATAATTAGATGAATAAGAGCTAATATTTGTGCGTTAGTAGAGATAGAAAATATTATTATTGCAATTTGTCTTAATGTAGAATATGCAATGATTTTTTTTAGGTCTTGTTCTCAACAAGCTGTTATTCTAGAGTAAATTGCAGTTATTCTAGCAATTACTATTAATAAAATATGAAGGTTTGAGTAATTATTTATTAATCGTAATAATATAAATACACCTGCTGTAACTAAAGTTGATGAATGTACTAAAGCTGAAATTGGAGTAGGGGCTACTATTGCTATAGGTAATCATGCTGAGAAAGGAAATTGAGCACTTTTTGTACATGCAGCTAATAATAATAATAATATAGGTATAAGTATAAATTCATTATTTATATGAAATCTTCAATTTATAATAATTATGTTTATTCCTATGGAAATTAAAATTAAAATGTCTCCAATTCGATTACTAATTAATGTAATTGACCCTGATGCGGCTGATATATGATTTTGAAAGTAGATTACTAAAATATATGAAGATAGACCTAATCCATCTCATCCTAATAATAATAAGAATATATTATTTCTAATAATTAAAATAATTATTGAACTTACAAATAAAAGTATAAGTAATATAAATTTATATTGTTCGTTAATTTTAATATAGTATATTCTATATAGAAGAATTAATCTAGAAATTATTGTAACAGTTCTTAAAAAAAGAGTAGAAACTCAATCTATAATAATGTCTGCTGATAATATAGTTGAGTTGTATTTAATAATTGGAATAATTATTATTATAAATAAATTATTGTTTAATATAAAAATTGATAATGTTAAAGATAATAAAGATAATATTATAATTAATATAGTTATTTTTATAATTATTGTTATTATAACTCCACAAGTTATTGTTTTATAAACTACTATAATATATTATTATATCTATTTTTGAAATAAGAAGTAATAATGGAAATGAATGGAAAGTTAATGAAATAAAAGTTTTTTGTTTTGAATTGAATTTTATATATTTTAAATTATTTTTATTATGGAATGTATTAATATATAAAGTTAACGAGAAAGTTGCAGTAGCTAAAGATATAATAAATATAATTAAAATTGTGTAATTTGATCATAATGTTATTGAAGATATTAATAAAATTTCTCTAAATGTATTAATAGTTGGAGGTGTTGAAATATTAATTGCTAGGAAAATTGATCATCAAAATATAATATTAGGGAATAGAATTAATATTCCTTTAAATAATATAATGTTTCGAATGTGATATTTATGGTATATTTCGTTTACTAAAAAGAAAAGAGCAGAGGATGATAAACCATGAGCAATTATTATAATGATTGCTCCTAGTTTTCCATTTAGGTTTATTGAAAATAATCCTATTAATACAAATGCTATATGAGTTACTGAAGAATAGGCAATTAATGCTTTTATATCTTGTTGTCGAATACAGTTTAGTCTTGTAGCTGATGCTCCAATTAATGAAATTCTAATAATTCATAGGTTTAATTTATTTATTGATTTAAGACATAGAGGAATAAATCGAATTAATCCATATCCACCTAATTTTAATAAGATAGATGCTAAAATTATTGATCCTTCTAATGGAGCTTCTACATGAGCTTTAGGTAGTCATAAATGAGTTAAATATATTGGTGATTTAATTAAAAAAGCTAGGGTTAAGAATAAAATAATATTAAATTTAGGAATTAGGGTATTTAAAATTAGAAATGATATATTAATTTTAAATATAATAATTCTAGCTAATAAAGGAAGTGATGCAGTAATTGTATAAATTATTAAGTAAATTCCTGCTTGTAATCGTTCTAATTGTATTCCTTGTATAGTAATTAAAATTAATGTAGGGATTAAAACTATTTCAAATATAATATAAAAATTTAATGTATATGATATAAGAAATGTTATTATTAAAATAAGTAAAATGGGATTGATTGTATTATAAATATTATTAAAATTTGAGGTTGAACATAAAATTAATATTACTCTAGTGATAGATAAAATTAATATAATTATTGATAATATATCTATAGATATGTTATTATTAATTAAATTTAAGTTTCTATAATTTGAAATGAAAAATAATATTAAAATTTCTATAATTAAAAGGGTTATGTAAATTATTGGAAGAGATTTAAATATTATAAATATTATTCATGATATTAGTAAAATTTTTATCAAATGTAAGTAGATTAATAAATGATGAGTTTGAGGATTTATGAGAATGAGATAGTGAAATTATTAAAGCTAATCCTATTCTTGAACCTCTTACTATTATTACTAATATAATTAGTAATGATGAATTTGATGATATGTTTGTATAAATTGATATAATAAAGAATAATGATAAAATTAATATTTCTAAACTTAAAAGTAATATAATAATGTTTTTTCGTCATCAACATATTCTTAATATTCTTAATATTATTATTGAAATTATGATATTAATGAAAGATTTTTCTACATCCAAAGTAGATATTTTTATAAATTATTTAGAACTTTTGGAGATGATATTGTTTATATTTGGTATTTTATTCATTATTTTTGCTCAACCTATATTTATAATTTCAATCTTAATTTTTATTATTATTTTGTATTCCTTACATATATATATATTATTGATAGGGTATTGATTTAGATATTTATTAATAATAGTAATATTAAGAGGGGTTATAGTATTATTTAGATATATAGCTAGTTTATTTCCAAATGAAAGTTTTGAAAGAAGAAATATAATATACACAATATTATTATTATTATTATTGATATTTGAAATTGATATTTTGTTATATAGGATAGGAGATTTTTATATCACTTTATTAATATGGATTTCATGTTTTAGAATATATAATATTTTTGTTGTTGTGTTTTTATTATTAATATTATTAGTTGTAGTATGGTTAAGATCAATAAATGAAGGGTCTATTCGAATTTATTAAAGTGCCTGAGTAAAGGGTTAATTTGATAGATTAAATTATGAATAATTTTTAAAATAGTTCGTAAAGAATATAAATTATTAAATATTATAAATAATTCTTTAGTAGATTTACCCTCTCCTTCTAGATTAAGATATTTATGGAATTTTGGCTCTTTATTAGGAATTTTTTTAATAATTCAAATTTTATCTGGATTGTTTTTGGCATTTCATTTTAGAGGAGATGTTAATTTATCTTTTGATGTAGTGATTCATATAATACGAGATGTAAATTATGGTTGGTTATTTCGGATTATTCATGCTAATGGAGCTAGAATATTTTTTTTTTTAATATATATTCATATAGGTCGAGGAGTTTATTATAGATCTTATTTTTATAAAAAAACTTGAATAAGAGGGGTTACTATTTTTTTGTTATCTATAGCTGCTGCTTTTTTAGGATATGTATTACCTTGAGGTCAAATATCTTTTTGAGCTGCTACTGTAATTACTAATTTATTATCTGCTATTCCTTATATTGGTAAAGTTTTAGTTGAATGAGTTTGAGGAGGTTTTGCTGTGGGTAATCCTACTTTAATTCGGTTTTTTGCATTTCATTATGTTCTTCCTTTTATTATTTTATTTATAGTAATTTTACATTTGTTTTTTCTTCATGAAATAGGTTCTGGTAATCCTTTAGGGTTATTAAGTAATTGTGATAAAATGTGATTTCATCCTTATTTTTCTATAAAGGATATTTTTGGGTTTTTTTGTTTTTTTTTATTTTATTTTATAATTTGTATATTATTTCCTTATATTTTTATAGATGTTGAAAATTTTATTATATCTGATCCTTTAGTTACTCCGGTTCATATTCAGCCTGAATGATATTTTTTATTTGCTTATACTATTTTACGGTCTATTCCTAGTAAGGTTGGGGGTGTATTTTCTTTAATTATATCGGTTTTTGTATTATATTTTTTCCCTTTTTTTTTAATTCATAAGTTTCGAAGAATATTTATATATAAATATGTAAAATATTTATTTTGATATTATGTGGCAAATTGATTATTATTAACTTGAATTGGGGCTTGTGTAGTTGAGATACCTTATATGTTTATGGGTATAATTTTTAGATTTTTATATTTTTTTATGCTATTATTATTTTGAATTTTTTATGAAATTCAAGATAGAATTATTTTATGATTTTATTTATTTGTTTTGAAAACAGATATTAAGAATATTCTTTAAAATTTATTAATTAGTTTAAGTAAAACATAAATTTTGTAAATTTAAGAATCTTTTATATATATATATATACTATATTAATAGGAATTATAATAATAAATAAAGAGATTGGAAGAAGTATTTTTCATCTTAAATTTATTAGTATATCATATCGAAAACGTGGATATGAAGATCGTACTCATAGTAGAATAATTGTAATTAAAATTAAAATTATAGGTGATAGGAATATTTTTGGATATCTAAAAAATAAAATAGTAGAAATTATTCTAAGGATTAATATACTCATATATTCTGCTAAAAAAATTAATGCAAATCATCCACCTATATATTCAACGTTAAATCCTGATACTAATTCTGATTCACCTTCAGCAAAATCGAATGGGGCTCGATTAGTTTCTGCTAAGCAAGATGTGATTCATATAATAAATAATATAAAGTTTCCAAAAAAGAAAATTATTATGTTTTGTGATGTTATAATTTCGTTAAAGTAATAAGAAAATGATATAATTGATACAAATAAAATAATTATAAAAAATGATACTTCATAGGAGATTATTTGGGCAATTCTTCGAATAGAACCTAATCTTCTATATTTAGAATTAGCTGATCATCCAATAATTAATAAAATATATACTATTATTCTTGATAAAATAAAAAATAGGATTATGTTATGTTTATTATCATATATTGAATATGAATTGAAATTAATTATTGGGATAATTAATAAAGAAATAAATAATGATATGGCTGGTGCTCTAATTGATAATAATTTATTTATTATTTCTGAATTGTTTAAATTTTTGTTAAAAAGCTTTAAGGCATCTCTAAATGGTTGAAGAATTCCTATTATTCCTACTTTATTAGGGCCTTTTCGAATTTGTATATATCTTAAGATTTTTCGTTCTAGAATAGTGTAGAATGCTACTCTAATTAGAATTCTAATTGAAATAATAATAAAGTTTATTGTAAAGGTTATGATCTTATAGTTAGATTCTAATTCTAATGCATATTTTTGCTATATTTATAATTGTATTATTTTCTTAGGTCCTTTCGTACTACAAGAAATTAAAGAAAAGATATAAACCGACCTGGTTTACACCGGTCTGAACTCAAATCATGTAAAGGTTTAAAAGTCGAACAGACTCTCTTATATTTCTTTTGCTTAATATAGAAATTTAATTCAACATCGAGGTCAAAAGATTTCATTTATATAAGATCTTTAGATGATTATATTGCTGTTATCCCTATGGTAATTTAATATATTTAATTTATTAGGTTAATTTATTAATATGAATAATAAAATTTTAATTATTCTACTGCCCCAGTTAAATAAATAATAAAATTCAATAGGGTCTTATTGTCTTTTTTTTATATAAATGTCTTTTTACATTTAAGAAAAATTAAATTAATAAAATTAAATAAATTAATTGAAATGTAAAATCTTTCATTCTATTCTTTATTTAAAAGACAAATGATTATGCTACCTTAGCACATATTATGCGGCTATTTAGTTTCATTGAGCAGATTATATTAATTATTATATCAATTAAAAATGTTTTTGTTAAACAGTCATTCAATTATAGCTGAATTCATTTAATTGAATTTATTATTTATTTATATAAATATTATTATTGGGTTAATAAAATTATTCTAATTATATTATTTTAAGAATATATAAAAATAAGTTTTTAAACAGTTGAATACTGTTATTTTTATTTTTTAAAAAATTTTAATAAATTTTTTTAATAATTTATATTATTAAAATTTATTATTTTTTAAAGTTTTTAGAAAACTAGATAATAAAAAATTCGTATATGTTTAATAACTATTATTATTTGAGTTATTTTTATGCAAAAAAAATTTGAAAAAATAATAGATCTTTTTTTTTCGAGATATAATATTATTTAATAAATTATTTATTCCTGATACTAAAGGAAAAATGAAATTCTTTTGTATAATATTATTATCCTTTTCAGTTTATAAAATTTAAATATGTAATATTATTTAATATATTTTTTTATAAGAAGAGAAAATATAGATTATACAAAAGAATTTCATTTTTCCTTTAGTATCAGGAATAAATAATTTATTAAATAATATTATATCTCGAAAAAAAAAAGATCTATTATTTTTTCAAATTTTTTTTGCATAAAAATAACTCAAATAATAATAGTTATTAAACATATACGAATGGGGGGCCTCGGTGAGAAGTACGGGATGCTCTTCGGGTGCCACCCTCACCACCACGAGTTTCATGCACTTGATCCCGACTTGCGACGAGAATGGTGACTATGCCGCCCTGCAGTGCTTCACGGGCATAGACTGGTGCGCGTGCTACAGGAGGGGGTGTTGATGTTTTCTCCGTTCCTCCTGTAGCACACGCACCAGTCTGCCCGAGACGCACTGCGGGGCGGCATAGTCACCATTCTCGTCGCAAGTCGGGATCAAGTGCAAGAAACTCGTGGTGGTGAGGGTGG

>Seq10 [organism=Cheiracanthium mildei] PP626062
GTGATTCAGTTTTTCCGACAACTTCAAAATTTCATACCCAGAAATTTTTTAAGGTATCCGTTTTAACTCAACCAGAATTAAAAAAATTATCGATAAGAAAAAGTCAAAAAATTTTTAAAATTTTCTCCAAAATTTTAAAAAGTTTTTAACACTCTAAAAAGGGAAAAATAAGTCATTTTTTCCAAAATTCAATATTTGAACATTATCAAAACATAAATATATTTCTTATATATATATATATATATATAAATAAATAATAGTATTCGTAGTTCTGTGAGGTCCTCCCCACAAGGGAGGAGGACCTCTAAAGAACTACAGATACTATTATATTATTAAATAATAACAATACTATTAATAATAAAAATACTATGATTAGTCTTAATGCTCGATCATAATCTTTTAGATTACATTTGTTCTGAGCATATATACATAAAAATAGAAAGATTCAATACCAAAATGTTTTTTAAGGTATCCATTATTCCCTCAAATGAAATATTTATATAAATCATTTATGTATAAGTAACCCTATAAATACAAACTAAACAATCTATTAAATGAAATGACTTAAAAGTATATAATACTTTACTTGTCCAGATACTTTAGACTTCAGTAGTTCTGGAAGCCCCTGGCTCCCAAAAAGGGGCTTCCATACTACCCTAGTATCTTGAAATTTGGAAGATTTTATCTAAATGAAAGGATTATTCTTTAATGTATTTTCTGTAAATGAATAAAAGTATTAATATTCTTAGTATATTAATTAAATGTTAGTAGTTCTGTGAGGTCCTCCCCACAAGGGAGGAGGACCTCAAAAGAACTACATACAAGTTTATTTTATATTATTATTTTACATCTCATGGAATTTATATTAATAATCTCTATGCTCGATCATAATCTTTTAGATTACATTTGTTCTGAGCATATATACATAAGAATATAATGTCAGCTATAAAGCTAATGAGTTCATACCTCATATATGTAATAATATTTATTCCTTCTGTTTTTTTATTTATAATTACTTATATCTTGAGATTTTTGTTAGTAATAAATTGTAATGATTGATTTATTTTATGATTAGGTTTAGAAATTAATATAATTTGTTATATTATATTAGTTTATAAACGTTATGATTTATGAAATTTAGAATCGTGTTATAAATATTTTTTTGTGCAGAGCTTAGGATCTGCATTTTTTTTAAGTTTATTATTTATTAATAGATTTAATATAGAATATTTTGTATTGTTAATGTTAATATTAAAGATAGGAGCAGGACCTTTCTTTTTTTGGTTTCCTTCTATTATTAAAGGTATAAATTGAATTTCTGGATTTTTATTAATGACAATTCAAAAGTTTATTCCTTTATTAGTAAGAATAATATTTATTAGATCTATTTTTTGAAAAATTGGATTAATAAGTTTATTTATTGGAATGTTTGGATCTTTTAATCAAATTAATATTAAAGAATTAATGGCTTATTCTTCTATTCATCACTTAGGGTGATTATTAATTTGTATAATGATTGATGATAATTATTGAATTTTATATTTGATTGTATATAGAATATTATTACTTAGAATTATTTATATTCTTGTTGATGAAGAAATTATTAGATTAGTAATAATTAATAAAATTAAAGGAAAGTGGTGATTTTTTATAGGAATATTAAGTATAGGAGGAATACCTCCTTTATTAGGATTTTTTTTAAAAATAGTAACTTTATATTATATTTTTATATTAGATATCTTTTATGTATTATTATTATTATTAATATCGGTTGTTATATTTTATGTTTATATTCGTGTAGTTTATAATGTTATTATGAGTTTTAGAAATGAAGTTATATGAGGTAATTTTTTAATAAAAAATTTATTTGTGAAGAGTGAAATTTTTAGAATAGTTGGTTTATTATTAATAATAATGGTTGGAATATATTTATTATTTTAACAGTTAAAATAATAAGATAATGTTCTGTTAACCTTCAAAGTTAAAAGTGCTCTAATGTGAATTTACAATTCACCATCTTATGATTTTTATTAAATTTGCAATTTAATGTTTGATTAAACTAATAGATATTATTACTGCGATGATTATATTCTACAAATCATAAGGATATTGGAACTTTATATTTTATATTTGGAGCTTGATCTGCTATAGCTGGAACAGCTATAAGAATTTTAATTCGAATGGAATTAGGACAGTTAGGATCTTTTTTAGGAGATGATCAATTATATAATGTTGTAGTAACTGCTCATGCTTTTGTTATAATTTTTTTTATAGTAATACCAATCTTAATTGGTGGTTTTGGAAATTGATTAGTTCCATTAATATTAGGAGCACCTGATATAGCTTTCCCTCGAATAAATAATTTAAGATTTTGACTTTTACCTCCTTCTTTATTTTTATTATTTATATCTTCTATAGTGGAAATAGGAGTTGGTGCTGGATGAACTGTATATCCTCCTTTAGCATCAGTTATAGGACATGCTGGAAGTTCAGTTGATTTTGCTATTTTTTCTTTACATTTAGCTGGAGTATCTTCAATTATAGGAGCTATTAATTTTATTTCTACAATTATTAACATACGCTTATTTAGAATATCTATGGAAAAGATTCCTTTATTTGTATGATCAGTATTAATTACTGCTATTTTATTATTATTGTCTTTACCTGTATTAGCAGGTGCTATTACTATATTATTAACTGATCGAAACTTTAATACTTCTTTTTTTGATCCTGCTGGAGGGGGTGATCCTATTTTATTTCAACATTTATTTTGATTTTTTGGTCATCCTGAAGTATATATTTTAATTTTACCTGGATTTGGTATTATTTCTCATATTATTAGATCATCAGTTGGAAAGCGTGAACCATTTGGTTCATTAGGTATAATTTATGCTATAGTTGGAATTGGAGGAATAGGATTTGTAGTATGAGCACATCATATATTTTCTGTTGGAATAGATGTTGATACTCGAGCTTATTTTACAGCTGCTACTATAATTATTGCAGTTCCTACTGGAATTAAGGTGTTTAGATGAATAGCTACTTTACATGGATCTTATTTTAAAATTAATACTTCAATATTATGAAGTATTGGATTTGTATTTTTATTTACTTTAGGAGGGATTACTGGAGTGGTTTTATCTAATTCTTCATTAGATATTGTATTACATGATACCTATTATGTTGTTGCTCATTTCCATTATGTATTGAGAATAGGAGCAGTTTTTGCTATTTTAGCTGGTATTACTTATTGATTTCCTTTATTTTTTGGAACTTATTTGAATGAAAAGAAGTCTCAACTTCAATTTTATATCATATTTGTTGGTGTAAATATAACATTTTTTCCACAACATTTTTTAGGATTAAATGGAATACCTCGTCGGTATTCAGATTATCCTGATGTTTATTTATTTTGAAATATAATTTCTTCTTTGGGATCTTTATTATCTTTGTTTGCTGTATTAATATTTATTTATATTATTTGAGAAAGATTAGTTATAAAGTTTTCTTTATATAATAGATATTCTGTAAATTCTTCTTTAGAATGAATTAATAATATTCCTCCTATTAGTCATACTTTTAATCAATTAAATTTAGTAAGAAATAATTAGTGTCTGTTTGAGGATCTTTATATTTTCAAAATAGTGTTTCTCCTGTCATGGAATATTTAATTTTTTTTCATGATTACACAATAATAATCATGATTTTAATTATAATTTTAGTTGGTTATATATTATTAAGATCTTGTATTAATAAATTTTTTAATTTAAAATTATTTGAAGGACAAGAGTTAGAAAGAATTTGAACAGTTTTACCGGCTGTTTTTTTATTATTTATTGCTTTTCCTTCTTTACGTTTATTATATTTAATAGAAGAATCTAGAGATTATGATTTAACTATTAAAGTAATAGGACATCAATGATATTGATCATATGAATATAGAAATTTCGATTTAAATATTTTTGATTCTTATATAAAAAGAGATAATGATAGAATTTTTCGTTTGTTAAATGTAGATAATTGCTTAGCAGTTCCTTATAATAGAATTATTCGAATAATTGTAGCAAGAAATGATGTAATTCATTCTTGAACTATTCCTTCTTTAGGGGTAAAAGTTGATGCTGTTCCTGGACGTTTAAATCAATTAATACTATTATTTAATCGTGTAGGAATATTTTCAGGACAATGTTCTGAGATTTGTGGTGCAAATCATAGATTTATACCTATTTTAATATTAGTAATACCTCAAATAAAGTTTTTATCTATATTATAAGTTATAATAGAATAGTGGCCGATTATAGGTGTTAGTCTCTTAAATTAATTATGATAAATATAGTTAAATTAACATTAATTTGTCAAGTTAAAGATAGAAATATTCCTCAATTAATACCTTTAATATGAATATTTTCAACTTTAATAATTATTTTATTACTAATAATTGTAATAGATTTTTTTTTCTATAAGATATTATATAAATTTATATTTAATAAAGATAAATTAATAAATAAATTAAGTTTTAGTTTTAAATGATAATAAGCTTATTTTCTGTATTTGATCCAACTTCTTATTTTATAATTCCATTAAATTGAATAATTTTATTTGTAATTTTAATATTTTATCCTACTAAATACTATTTAGTGGAAAGTGGCTTTTTTTTAGTTTTTAAATCTGTATTTATAGGGGTAAGAAAAGTTTTTAAAGAAGTTTCTATACCTAATTATATAGCATTAAATTTTGTTGGAACAATAACTTTTTTATATTTAATTTTTAATAATTTATTAGGTTTATTTCCTTTCATTTTTACTGGAACTGCTCATCCTATTATTACTTTAGGATTTGGATTAGTATTATGAATATCTTTTTTTATTATAGGATGATCAAAAAATTTTATGAATAGAGCTGCTCATTTAGTTCCTGAAGGTGCTCCAATAATATTAGCCCCATTAATAGTATTAATTGAATCTATTAGTCATTTAATTCGTCCTTTTACTTTATCGATTCGATTAGCAGCTAATATAATAGCTGGACATTTAATTGTGGGTTTATTATCAAGCATTAGAACTATTAGTTTTTTAGGATTTACAAGTTCCTTAATTTTACAAAATATTTTATTAATTTTGGAATTTGGTGTAGCAGTAATTCAGGGTTTTGTATTTAGAATTTTGTTATTATTATATGCATTAGAATATTATTAACTTTTGGAAAAGTTTTATCATCCTTATCATATAGTAAATATATCTCCTTGACCTTTATTAGCTGGATTTGGAGTATTGAGAGTAATAATGAGAATAATTAAAATATTTTCATTTTTTGAAGTAGATATATTTTTGTTTTCATTATGTATAATATTATTTATTTCTATATTTTGGTGACGTGATGTTATTCGAGAAAGAACTTTTCAGGGTAATCATAATAGAACAGTATTAAATGGATTAATAGTTGGAATAATCTTATTTATTGTTAGAGAGGTATTCTTTTTTATTTCTTTCTTTTGAGCTTTTTTTCATTCAAGATTAAGTCCTGGAATGGAATTAGGAGTATTATGGCCTCCTTGTGGAATTGTTTCTTTTAATCCTTTTCAAGTACCTCTATTAAATACTGTAATTTTACTTGCTTCTGGTATATCTATTACTTGATGTCATCAAGCAATTTTAAATAATCAAATGAATATTTCTAAAAATTCTTTAATAATTACTTGAATATTAGGAGTATATTTTTTAATATTACAATGATTTGAATATAATATAGCCTCATTTGGAATTAGTGACTCAGTATATGGATCTGTATTTTTTATAGCTACTGGCTTTCATGGATTTCATGTAATTGTAGGAACTTTATTTCTATTTTTGATATGACTACGAATATTAAATTCTCAATTTAGAAATTGTCATCATTTTGGATTTGAAGCAGCTGCTTGATATTGACATTTTGTTGATGTAGTATGATTATTTTTATTTTCTATAGTATATTGATGAGGAATATAATTAAGGAGTATAAATACATTTAATTTCCAATTAAAAAATCTAAATATAATATATTTAATTCTGATTTGTTCTTTATTATTAGTAATAGTAGTATATTTAGTTTTTGCACTATTTTTTTATAAGAAAATAATAGATATAGAAATAATAAGAGCTTATGAATGTGGTTTTGATTATAATTCTTTAACACGTTATATATTTTCATATCGATTTTTTTTAATTTCTATTTTATTTATTATTTTTGATGTAGAAATTTCTTTAATGGTTCCTATTCCTTTTTTGATAGAAAGTGAATTAGGAATTTGAATATTTATTTTATTTGTATTAATTTTAATTATAGGTTTATTATATGAATATAATTATGGTACTTTAGATTGATTAAATATTGTAATTAAGTCTTAAACTTAATGCACTGATCTGCCAAATAGATAATAGCATAAAATGTAACTCATTGTTAATGAGGGGAAGGAAGGAAAGGGGTAGGTCCCCCCCTTTTCCGGCCCAGGGGGGGACCGGAAAAAGTGAGGATTTTTTGAGTATTTATATTATATTTTTAATTGATTTGCAATCAATTGGTATGGTTTCCATATGAATAGTCTTTTAAAAAGCTGCTAACTTTTTAATAGCGTAAGCTACTATTATTATGTGCAGTTTAGCGATTTGATTTCGACTCAAAAGGTGAAAATTTAATAGTGTAATCACGTCATTATTTCATGATGAAAATGTATTCCTTTTTATCTTCAATAAATTGCTCTTGATAAGCTATATTAATTTATTAAAATTTTTAATTTAATAATATTGTAGGTAATATAATAGTTATTAATAGAAATAATATGGTAGTTCTTTTTTTGAAATTGATTATTTTTGAGGATATGATTGTATTTAATATGTAAATTTTGTTTGGTCCATAAGATTCTTGTCATTGTTTATCATTTTTTATAAAAATTATTATGATTGGAGATGTAAATTTTTTAGGAATGATTGATATGATATGAATAAATCAAATTGTAATTGCTGATATTCCTATTTTAGGATTTTTTTTCATTCTAAAAGATAGAAATATTCCTATTATTATTCCTAAAATTAAGAGAGTAATAATATAAAATTTTATATAAAAATCTACTAAGAAAATTTGATTAGGAAATAAAATTCAGGTGAATATTGATCCAGCAGAGATTGATAAGGGTGATATAATAATTAAAGGAATAATTGAAGGGGTGGTAAGATGATTTGATGTATTAGGGTAAGATTTTAATAATCATTTATTAGATATTAAAATTATTCGAATTGAATATGATGCTGTTATTCCAATAGATAAAATTATTAAAATTGTTATTATGGAATTTATTTTTAAGATTATTAAGTTTTCAATAATTGAATCTTTTGAAAAAAACCCTGCTCTGAATGGAGCACCTATTAAGGCTATAGATGTAATTCCTAAGGTGGTAGATGGAATTATTATTATATTTATATTTAATCCTATTATTCGTATGTCTTGATATATTGATTCGTGAATTATTGTCCCTGCACATAAAAATATTGTAGATTTAAATAGAGCATGGATAATTAGGTGAAGAAAAGCTAATATATGTGCATTTATTGAAATTGCAAATATTATTATTGCAATTTGTCTTAATGTTGAGTATGCAATGATTTTTTTTATATCTTGTTCTCAACATGCAGTTATACTAGCATAAATGGCAGTTATGCTTGAGATAATTATAAGAATATTTGATAATCTTATATGATTTATTATAATTCGTAATGATATAAATACTCCTGCAGTAACAAGGGTTGATGAATGAACTAAGGCTGAAATAGGAGTTGGTGCTGCTATTGCTATAGGTAATCAAGCTGAAAATGGAAATTGTGCTCTTTTTGAGCATGCGGCTATTATTATAAATAATATAGGGATATATATAAATTCTATTTTTATGTGAAAATTTCAATTTATAATTATTATATTTATTCCTATAGATAATAAAATTAAAATATCTCCAATTCGGTTTCTAATTAGTGTAATTGATCCTGATGCTGCTGATATAAAATTTTGATAATAAATAACTAATACGTAAGAAGATAATCCTAATCCATCTCATCCTAAAAGTAATAAAAATATATTGTTTCTTATAATAAGAATTCTTATTGATAATACAAATAATAATATTATTATTATAAATTTGTATTGTTCTTTTTTATTAATATAATATATTCTAAATATTAAAATTAATCCTGAGATTATTATGACTGTTCTTAGAAATAATATGGAAATTCAATCTATAATTATATCAATAGAGAATAGGAAGGTATTAATTTTTGAAATAGGAATAAAAATGCTAATAAATATATTGTTAAATAATATAAATATTGAAATAATAATAAATATTAATGAAAATAATAAGATTATTTTTGTTATTTGTATTATTTTAGAAATAATAGCCCCACAAACTATTGTTTTAATAAACTAATATTATATTAAATTATTAAATCTATTTTTGGGATAAGAATAAGCAGGGGAATTATATGAAAAAATAATGATAGAAAGGTTTTTTGATTTGAATTGGGAATTGAAAATTTTATATTTGAATTATTATGAATAATATTAACAAATAAAGATAAGGAAAATGAAGCAGCTGCTAAAGATATAATAAATATTATAATAATTGTATAATTTGATCATATAGCTATTGAGGATATAAGTAGAATTTCTCTAAATGTATTAATTGTAGGAGGAGCTGAAATATTAATAGCTATAAAAATTGCTCATCAGAATACAATATTAGGAAAGATAATTAATAATCCTTTAAATATTATAATATTTCGTGTGTGAAATTTGAAGTAAATGTCATTTACTAGGAAAAATAAAGCTGAAGAAGATAATCCATGAGCTACTATTATAATAATAGCTCCAATTAAACCATTATAATTTATAGAAAATAATCCTATTAATACAAATCCTATGTGAGCTACTGATGAATAAGCAATTAAGGCTTTTATATCTTGTTGTCGAATACAATTTAATCTTGTAGCTGTAGCTCCAATTAGTGAAATTCTGATAATTCAATAATTTAATTTATTTATATGTCTAATACATATAGGTATAAATCGAATTATTCCATATCCTCCTAATTTTAATAAGATGGCGGCTAAAATTATTGATCCTTCTAAAGGAGCTTCTACGTGAGCTTTTGGAAGTCATAAGTGGGTTAAGTATATGGGAGATTTAATTAGAAATGCTAATATAATGAAAATAATTATATTAAATTTATATAATGAAATATTTATGTATATAAATGAGGAATTATAATTAGTTATAATAATTCTAGCTAATAAAGGTAGAGAAGCTGTGATTGTATAAATTACTAAGTAAATTCTAGCTTGGAGTCGTTCTAATTGAATTCCTTGAGTTGTAATTAAGATTAAAGTTGGAATTAGGACAATTTCAAATATAATATAAAAATTTAATGTTTCAGATATTATAAATGTTATAATTAAAATAAATAAAATAGGAATGATTGTATTGGTAATATTATTAAGATTTAGTGAGGATATAATGATTAATATAACTCTTATTACAGTAAGTGTTAATATAATTATTGAAATTATATCTATTCTAAAAATTCTTCTTGAAGTTATTATATTAGAATAATTTGATATATAAAATATTATTATTATTATAATTATTATTATAATTATTAATATTATTGGAAGTGAATTTATTAATATAAAAGTTATAATGGATAATGTAATTATTTTTAACAGATGTTAATATATTAATATAAGTTGAATTTGATGATTTATGTGTATGGGATAATGAAATTATTAATGCTAAACCTATTCTGGATCCTCTTACTATAATTACTAATATTATTAATAGTGAAATATTTGATGTTATATCTATATTAATTGATATAACACAAAACAATGATAAAATTAATAATTCTAATCTTAATAATATTATAATAATATTTTTTCGTCATCAACATATTCTTATTATTCTTAGTATAATTATTGTTATTAATATATTTATATTAGAATTTTCTACATCCAAAGTAGATATTTTATTAAATTATTTAGAAACTTTTGAAAATAATATTGATATTGTTTGGAATTTTTTTTGTTGTGAGAATTCAACCTATATTTATAGTAATAATATTAATTTTTATTATTATTTTATATTCAATAATAATATATAATACGTTAATAGGATATTGATTTAGATATTTATTAGTGATGGTTATATTAAGAGGTATAATAGTATTATTTACCTATATAGTTAGATTATTTCCTAATGAGAGATTTGAAGGATATAATATAATTTATTTATTATTTACATTTTTAATAATAGTATTTGTATTTGATTTTTTTTTTTATAAGGAAGGAATTTTTTATGAATCTATATTTTTGTGAAACTCATTGGTAAGATTATTTACTATTTTTTTAGTAGTTTTTTTATTAATAATAATATTAATAGTTGTTTGATTAAGACAAATAAATGAAGGATCTTTACGTATTTATTAAAGTGCCTGAATAAAGGGTTAATTTGATAGATTAAATTATGTAATATTTTTATAATAATTCGAAAAAAGGATAAATTATTAAATATTGTAAATGGATCTTTGGTAGATTTACCATCTCCTTCTAGATTAAGATATTTATGAAATTTTGGATCTTTATTAGGTATATTTTTAATAATTCAAATTTTATCTGGATTATTTTTGTCTTTTCATTTTAGAGGAGATGTAAATTTATCTTTTGATGTTATTATTCATATAATACGAGATGTAAATTATGGATGATTAATTCGTGTAATTCATGCTAATGGGGCTAGCATATTTTTTTTATTAATATATATCCATATTGGACGAGGGATTTATTATAGATCTTATTTTTTTACTAAAACTTGAATGAGTGGAGTTACTATTTTTTTATTATCTATAGCAGCAGCTTTTTTAGGATATGTTCTACCTTGAGGTCAAATGTCTTTTTGGGCTGCTACTGTAATTACTAATTTGTTATCTGCTATTCCTTATGTGGGAGTAATATTAGTTGAGTGAGTTTGAGGAGGTTTTGCTGTTGGAAATCCAACATTAACTCGATTTTTTGCTTTTCATTTTATTTTACCTTTTATTATTTTATTTATAGTATTATTACATTTATTATTTCTTCATGAGACAGGTTCTAATAACCCTACAGGATTATTAAGAGATTTTGATAAAGTTTGATTTCATCCTTATTTTAGAATTAAGGATTTTTTTGGATTTTTTTTGTTTTTTGTAAATTTTTTTATTATTTGTATATTATATCCTTATATATTTATGGATGTGGAAAATTTTATTGCTTCTGATCCTTTAGTAACTCCTGTTCATATTCAACCTGAATGATATTTTTTATTTGCTTATACTATTTTACGATCAATTCCTAGAAAGGTTGGAGGGGTGTTTGCACTAATTATATCTGTTATAATTTTATACTTTATTCCTTTCTTTTTAGTTCATAAATTTCGGAGAATAATAATATATAATTATATAAAATATATATTTTGAATATATATTATTAATTGAGTTTTGTTAACTTGAATTGGGGCTTGTGTTGTAGAAATACCTTACATAATGTTAGGAATGTGCTTTAGTTTTTTATATTTTTTTATATTATTAATATTTTGAATAACTTATAAGGTTCAAGATTCTTTGATATTATGACTTTATTATTAATTGTTTTGAAAACAATTATTAAGAAAATTCTTTAAAGTCTTATTAATTAGTTTAAGTAAAAACATAAATTTTGTAAATTTAAGAAGATTATAAATATATAAATAATATATTTATAGGAATAATAATAATGAATAAGGAAATGGGAAGAAATACTTTTCATCTTAGTTTTATTAATATATCATATCGAAATCGAGGGTATGTTGCTCGAACTCATAAAAGAATAATAGTAATTATAGTTATAATGATTGAAGAAAATATTATTTTTGGAAAAGAAAAGAATATAATAGTAGTAATTATTCTTAAAATTAATATTCTTATATATTCGGCAAGGAAAATTAAGGCAAATCATCCTCCTATATATTCTACATTAAATCCTGAAACTAATTCAGATTCACCTTCTGCAAAATCAAATGGAGCACGATTTGTTTCGGCTAAACATGATGTAATTCATATAATAAATAAAATAAAATTTCCTGAAAAAAATATTATTATATTTTGAGATATTATAATTTCATAAAATGAATATGAAAAAGATATAATTGAAATGTATAAAATGATTATAAAAAAGGAAACTTCATATGAAATTATTTGTGCTACACTTCGAATAGATCCTAGATTTCTATATTTAGAATTGGCTGATCATCCAATTATTAAAATAATATAAACTGCTATTCTTGAAATGATAAAGAATAATAAAATATTATGCTTATTATCATATAATGAATATCTGTTGAAATTAATGATGGGTACAATTAATATTGAAATAAATAAGGATATGGCAGGTGTTCTGACAGATAAAAGTGAATTTATTATTTCTGAATTTACTAAATTTTTATTAAAAAGTTTTAATGCATCTCTAAAGGGTTGTAAAATTCCTATAATTCCTACTTTATTAGGTCCTTTTCGAATTTGTATATATCTTAAAATTTTTCGTTCAAGAATTGTATAAAAGGCTACTCTTACTAAAATTCTAATTAAGGTTAATAAATAAATAATTATAAATGTTATTATAGTTTTATTAGATTCTAATTCTAATGCATTTTTCTGCCAAATTAATAATATAATTAGCTCCGTGGGTCCTTTCGTACTGTAGGGAAATATATAAAAGATATAAACCGACCTGGTTTACACCGGTCTGAACTCAAATCATGTAATTAGTTATAAGTCGAACAGACTTTCTATTAAAACATTTACTTAATTTAGTATATTAATTCAACATCGAGGTCATAATCATTTTTTTGTATAAGATCTTTAAAAATATATTATGCTGTTATCCCTAGGGTAATTTGATCTTTTTAATTTAATTAGATCAATTTTTAAAAGTTTTAATTAAAATAATAATTGATTAACTGCCCCAGTTAAATTTTAATAAAATTCAATAGGGTCTTATTGTCTTTTTAATAAATAAATGTTTTTTTACATTTAAAAGAATTTAAAAAATTAAAATTAAATATTATTTAATTGAAATGTAATATCTTTTATTCTAGTCTTTAATTAAAAGACAAATGATTATGCTACCTTAGCACAAAGTGAACTTTGCGGCTATTTAATTTATCATGGAGCAGATTATATTAATAATTATAACTATTAATAATGTTTTTGTTAAACAGTCATTCAATTTAGATGAGTAAGTTTAATTAATTTTAAAATTTATTTATATAAAAATTATATTTTATAAAATAGAGATTTTCTAATTTTAGTATTTTAAGAATTTGATTTTTAGTTTTTAAACTTTGTGAATACTATTAGTTCTTTTTGAATATTTAAATATGTAAATATTTATAGTAAATTAAATTACTAAAAATTATTATTTTTTATAAATTTAGAAAACTAGATATAATAAAATTCGTAAATGTTTAGTAACTATTATTAATTAAATTAATTTTATGAAAAAAGTATTGTAAAGAATAATAATTCATTTTATTTCGAGAAAATAATTTTATTTTTGATTAATTTATTCCTGATACTAAAGGAAAATTAAATTTCTTTTTTATAATTTGTTATTACTTTTCAGTACTTATTTATTTAAAATTTAATGTAATAAAATATTTATTTTTAAAAAAAAATATTATTTTTTATTAAATTTAGTTATTTTCAGTGTAAGTGAAATGCTATAAAAGCTTTTTGATTCTTGATGCTTTTTCCAAAACATCAACTATGTTACGACTTACCTTATCTTAAGATAAGGGTGACGGGCGATATGTGCACTTTATTAATCTAATTCAAATTAAAATAATATTATTTTATTACTTATAAATCCTTTTTCTTAAAGTTTTTTAAATTTATTTCTTAAATATATTTAATGTAATCCATTATTTACTTAAATGTAAATTGGATCTTGACCTAACTTTTTATTTTTTATTTAGATTAATTAATATTATTAATTCTTGACGGTGATATACAAATTTTAAAATAAGTGAAATTTATCGTGTGTTTTCGATTAAAAAACAGATTCCTCTAATAAGAGTGAAAGCCGCCGTTATAAGTAGGTTTTTATAAATATATTACCTTATATATTCTTTAATACTAGGGTTTCTAATCCTATTTTTAGTGAAGATTTATTTATTAAAGAATTAATAATTTATGTGATGTTAAAATTTCACTTATATTTAATAAATTTTTATTAATTTTTAAAAATTTAATATAATATTATATGAATTTATATAAAGTATAACCGCAACTGCTGGCACGTTAATTTGTTTATTTAAATATTAATCATCTTTAATATTATTAATATTAATGAGTGTTTTTAAGGAAATATAATGTGTAAAATCCTAATGTTAATTTAACATATATATTTACCTTAATTTTGTTACTACTGAATGATTTCATTTCTTTAAAAATCAAATTTTTATGTGCTTTTTAACACCCCCCGTAGTGATTTTTTTGTTTTTTTTTGGAAAAAA

>Seq11 [organism=Cheiracanthium sp IDV4982] PP626063
ATTCTTCCATAACAAATTTTAAAATAAAAAAACAAAATCCCCCCCCCCCCCCCCCCCCCAAAAAACAAAAAAAAAATAAATTCTTTATATTTTTAAAAAAAAAAAAAAAAAAAAAAATTTGTTTTCAAATTATTCAGGTAATTTTTTTATTTAAAAACTCTTAAATACTAATTCATGAAGGAAAATGCAATAATGGAAAAGAATACTGAAAAGAAAAATTAAATAATATCTAAAGTATTGTAGTTTTATTATAAGCTTGGACTGCTATTAAGCTTTCCAAAGCATATTTTGTTTCACCTTTACATTAAAATTAGAACCTTAATACAGAAATTTTCTTTATTTATGGAGTTTTCTTATAAGCTTGGACTGCTATTAAAGCTCTCCAAAGCATTTTTTTTGTTTTTTTTTTCCTCATCGTTGCAATAAGATTAAAATAGATATACGGAGAATTTTTTTTCGTTTTTTTAAATGTCGCCAAATGAGCGATACCGCCACAGCTTCTGGCAACCCCGCCCAGGGTTGCCGTATTGCCATGTTCTCTCGTGAGAGCGCAACTGTCTATGTGAAATCCCATGGTAAACGAATTTCCATTAGCGGTATAGGAAGTTGACTATCTGGAGCGTGGGTTATCTGTGCCTCCAACCAACTTTCCTTTCTCCGACGGTTTTTGCTAAAGTAGTAGTGTCCACGCCATCCGCTAAAAAGAAAAATGTCGGGTTTCGATCCTGTATCTTTTGCTAAAGATTTTGTTGCGGGTGGAGTAGCCGCTGCAATTTCAAAAACAGCCGTTGCACCAATTGAACGTGTTAAGTTATTACTTCAAGTACAACATGCATCTAAGCAAATATCTGTCGACAAACAATATAAAGGAATGGTTGATGCCTTTGTCCGTATTCCAAGGGAGCAGGGATTTCTCAGTTACTGGAGAGGAAACTTGGCCAACGTCATTAGGTATTTCCCAACCCAGGCTCTTAACTTTGCCTTCAAAGACAAGTACAAGCAGGTCTTTCTTGGTGGCGTAAACAAGAACACCCAATTCTGGAGGTACTTCATGGGAAATCTTGCATCTGGTGGTGCAGCTGGGGCTACATCTCTCTGCTTTGTATACCCTCTGGATTTTGCAAGAACCCGTCTGGCTGCAGACATTGGAAAAGCTGGTGCTGACAGAGAATTCAGTGGATTGGGCAACTGCCTTGCCAAGATCTTCAAGTCTGACGGCCTTGCTGGGCTCTATAGGGGCTTCAATGTCTCTGTCCAGGGAATCATCATCTACAGAGCTGCTTACTTCGGCTTCTTCGATACTGCTAAGGGAATGTTGCCTGATCCCAAGAACACCCCCATCATAATCTCATGGGCCATTGCTCAAACTGTCACCACTGTTGCTGGTATTATCTCATACCCATTCGATACCGTTAGGAGGCGTATGATGATGCAGAGTGGACGCGCTAAGGCTGATCTTATGTACAAAGGAACCATCGATTGCTGGTCTAAAATCGCTAAGCAGGAGGGTGGAAAAGCCTTTTTCAAGGGTGCCTTCTCTAATGTAATTAGAGGTACTGGAGGTGCTCTAGTTCTTGTGTTGTATGATGAAATCAAAAATTTTATATTTTAAATATTGGATACTTAGGACAAATATTTAATGCTGTAAAATTTAACTTATCTTTCCATCAATAGCATTCCTGCATTTGCTTATTTTTCGTCATTAATAAACAAGATATTTTCTTTAAAAAAAAGACAATAAGACCCTATTGAATTTTATTATAATTTAACTGGGGCAGTTAATTAAATATTATTTTAATAATAATTTTTAAAATTTAATCTAATTTAATTAAATAGATCAAATTACCTTAGGGATAACAGCATAATAAAATTTCAAAGATCTTATAAAAAATTTAGATTATGACCTCGATGTTGAATTAATAGCCTAAATTAAGCAAAAGTATTAATAGGAAGTCTGTTCGACTTTTAAATAATTACATGATTTGAGTTCAGACCGGTATAAGCCAGGTCGGTTTATATCTTTTATAATCTTTCTTGTAGTACGAAAGGACCTAAGAAGTTAATTAAATTATTTATTTGGCAGATCAGTGCATTAGAATTAGAATCTAATTAAACTAAAATTACTTTTTTAATTAATTTTCTACTAATCACTATTAGAATTTTAGTAAGAGTAGCATTTTATACAATTTTAGAACGAAAAATTTTAAGATATATACAAATTCGAAAAGGTCCTAATAAAGTTGGATTAATAGGAATTCTTCAGCCATTCAGAGACGCTTTAAAGCTTTTTAATAAAAACTTAACTTATTCAGAAATAATAAACAGAATTTTATCAATTTCTACTCCTGCTATATCATTATTTATTTCTATTCTACTAATCCCAATTATTAACTTTAATATATTTTCATTATATGATAATAAACACAATATTCTCTTATTTTTCATCATCTCTAGCATAGCTGTATACGTAATATTAATAATTGGATGATCAGCCAACTCCAAATATAGAAACTTAGGCTCAATCCGAAGAGTAGCACAAATAATTTCATACGAAGTATCCTTATTTATAATTATCTTATTTATTTCAATTATATCATTCTCTTACTCATTTTATGAAATTATAATTTCACAAAGAATATTATTATTCATTTCAGGAAATATAATTTTATTTACAATATGAATTATATCTTGTTTAGCTGAAACAAACCGTGCCCCATTTGATTTCGCAGAAGGAGAATCAGAATTAGTATCAGGATTTAATGTAGAATATATAGGAGGATGATTTGCACTAATCTTTTTAGCTGAATATATAAGAATATTAATTTTAAGAATAATTACATCTATTATATTTTTTTCATTTCCTATAATAATTATATCCCCTTTAATTATAATTATTATTACAATTGTTTTATTATGAGTTCGAGCAACCTACCCACGATTCCGATATGATATATTAATAAATATGAGCTGAAAGATATTCCTTCCAGTCTCCTTATTTATCATTGTAATTCCAATAAATATATTATTTATATTTATTTAATCTTCTTAAATTTACAAAATTTATGTTTTACTTAAACTAATTAATAAGACTTCAAAGAATTTATCTTAATAACTGTTTTCAAAACAATTAATTTTAAAATCATAAAACTAAATAATCCTGAATTATATAAGTTATTCAAAAAACGAATAATATAAAAAAATACAAAAAACTAAAACATATCCCTATAACTATATAAGGTAATTCAACTACACATGCACCAATTCAAGTTAATAATAATCAATTAACAATATATAATCAAAATATATATTTTATATAATAATATATTATTATACTTCGAAATTTATGAATTAAAAAAAAAGGAATAAAATAAAGAATTACAACAGATATAATTAATGCAAATACTCCTCCAATTTTTCTAGGAATAGAACGCAAAATAGTATAAGCAAATAAAAAATATCATTCAGGTTGAATATGAACAGGAGTAACTAAAGGATCAGAAGTAATGAAATTTTCCACATCTATAAAAATATAAGGATAACACATACATAAAAAAAAGAAAAATATAAAAAAAAACAAAAAACCAAAAATATCCTTAATTCTAAAATAAGGATGAAATCAAATTTTATCAAAATCTCTTAATAATCCTGTTGGATTATTAGACCCAGTTTCATGAAGAAATAATAAATGTAAAATTACTAAAAATAAAATAATAAAAGGTAAAACAAAATGAAAAGCAAAAAATCGAGTTAAAGTAGGATTACCTACAGCAAAACCACCTCAAACTCATTCTACCAACAATACTCCAACATAAGGAACAGCTGATAGCAAATTAGTAATAACAGTAGCTGCTCAAAACGACATTTGTCCTCAAGGTAAAACATAACCTAAAAATGCTGCAGCTATTGATAATAAAAAGATAGTAACCCCACTAAGTCAAGTTTTCTTATAAAAATAAGATCTATAATATAATCCCCGACCAATATGAATATACATTAATAAAAAAAATATTCTTGCCCCATTAGCATGAATTACACGAATTAATCAACCATAATTTACATCCCGTATTATATGAATAATTACATCAAAAGATAAATCAACATCTCCTCTAAAATGAAAAGATAAAAATAATCCAGATAAAATTTGAATTATTAAAAATACTCCTAGTAATGATCCAAAATTTCATAAATATCTTAATCTTGAAGGTGAGGGTAAATCTACCAAAGAACCATTTACAATATTTAATAATTTATCTTTCTTACGAATTATTAAAAAAATATTACATTATTTAATCTATCAAATTAACCCTTTAATCAGGCACCTTAATAAACACGAAGAGATCCCTCATTTATTTGGCTTAATCATACTACTATTAATATTATTACTAATAAAAAAATTACCAAAGACATAGTAAAAATTCTCAAAAAAGATAATCATAAAAATAAAGATATATAAAATTCTCCACTCCTATATATTAATACATCAAATATAAAAACTAATAATATTATAAATATTAATATATATATAATATTATATCCTTCAAATCATTCATTAGGTACTAAACTAACTATATAAGTAAATAATACTATTACTCCACTTAATATTACCATTATAAGTAAATATCTAAACCAGTATCCCATTAATATATTATATATAACAACAGAATATAAAATAATAATAAAAATTAAAGTTCTTATTATAAATATAGGCTGTACTCTTACCACAAAAAGAATCCCTAATATAACTAATATTATTCTCAAAAGTTCTAAATAATTTATTAAAATATCTACTTTGGATGTAGAAAAATCTAAAATCAATTTAATTATTACAATAATATTATTAGGAATAATAAGAATATGTTGATGACGAAAAAATATTATCATTATATTAATAAGTTTAGAATTAATAATTTTATCATTATTTTTATCTTTATCATTATATATAGATATAGCTTCTAACACTTCATTATTAATCATATTAGTTCTAATAGTAAGAGGATCAAGAATAGGATTAGCATTAATAGTATCAATATCTCACTCTCACAAATCTTCCAATTCAATGTACATCAATATATTAACATATGATAAAAATAATTTTAATTTGTTCAACTGCACTAATTATAATAAAATCATTCCCAATACTAATTATACTACTATTTGTTATAAAAATAATAATAACCTATAATATTTCAAATTATGATTATATAAATATAATTGGAAGAAATTCTTCAACCGATATGATTTCAATAATTATACTTATTCTTACTATTATTAGAATTATACTAATCACCTTATCATCATCCAATTTTCACATAATTACCAATAAAATTACACCAATTTTTATTATTCTAATTCTAACATTTATAATACCAAGAACTTTAAGATTTTATATTATATTTGAAATTGTATTAATTCCAACCTTAATCTTGATTACAATACAAGGAATACAAGCAGAACGATTACAAGCTAGAATTTATTTAGTAATTTATACCATTACAGCATCATTACCATTATTAGCAAGAATTATTGTTATAAATAATAATTTATCATTCATTATTATAAATACTTTAATATTTAAATTTAACTTAATTATCTTCTTAATAATAGCATTTTTAGTAAAATCACCAATGTACTTAACACACTTATGATTACCAAAAGCTCATGTAGAAGCTCCATTAGAAGGATCTATAATTTTAGCAGCAATTTTATTAAAACTAGGAGGATATGGACTTATTCGATTTATACCACTATGTATTAAAAATATTAACAAAGCAAACTATTGAATTATTAGAATTTCATTAATTGGAGCTTCTGCTACTAGAATAAATTGTATTCGACAACAAGATATAAAAGCTCTAATTGCATATTCATCCGTAGCACATATAGGCTTTGTCCTTCTAGGTTTATTTTCATTTAATTCTAACGGACTAACAGGTAGAATTATAATAATAGTTGCTCACGGATTATCCTCATCTGCACTTTTTTTTCTAGTAAATGATATTTATAATAAATATCACTCACGAAATATTATAATATTCAAAGGACTATTAATCATTTTTCCAAATATTATTTTTTGATGATCAATTTTTATAGCTATTAATATTTCAGCACCACCAACAATTAATACATTTAGAGAAATCTTATTAATATCATCAATAATTATATGATCAAATCACACAATTTTAATAATTTTTATTATATCTTTAGCAGCAGCTTCCTTTTCATTATCCTTATTTATTAATTTATCTCACAATAATAATAAAATAAAATATGCAATTCCTAATTCCAATCAAAAATCTTTTATCTCATTATTCTGCCATAGAATTCCTCTTATTATTTTAATTTTAAAAATAGATATAATAATATATTATTATAATAGTTTAATTAAAACTATAGTTTGTGGAACTATAAATGATATAATATTAATAATAACAAAAATAATTTTAATAATCTCAGTAATCTCCATAATATTATCACTATTTATATTAACAAATAACATTTATATTATTACAAAAATTCCATTAATTAAATTTAATCAAATATTAATATCTGCAGATATCATACTTGATTGAATTTCAATAATATTTATAAGAACAGTAATATTAATTTCAGGATTAATTTTAATATTTAGAATTTATTATATTACTAAAAAAGAACAATATAAATTTATACTAATAATATTACTATTTGTATTATCCATAGGAATTCTTATTATTAGAAATAATATATTCCTTTTACTATTAGGATGAGATGGTTTAGGTTTATCATCTTATGTATTAGTAATCTATTATCAAAATTATTCATCAGCTGCATCAGGTTCCATCACACTAATTAGAAATCGAATTGGAGATATTATAATCCTCATAGCAATAGGAATAAATATAATAATTATAAATTGAAGATTTTCTATAAAAATAGAATTTATATATTCCTCACTAATATTATTAATATTAGCTGCATGTTCAAAAAGAGCACAACTTCCATTTTCAGCATGATTACCAATAGCAATAGCAGCACCTACTCCTATTTCAGCCTTAGTACATTCTTCAACACTAGTAACAGCAGGAGTATTCATTTCATTACGAATAATAATAAATCAATCAAATATTTCTAATATTATAATAATTATTACAAGACTTACAGCTATTTATGCAAGAATAACTGCTTGCTGAGAAAATGATATAAAAAAAATTATTGCCTATTCTACATTAAGACAAATTGCTATAATAATATTTGCAATTTCTATAAATGCGCATATACTAGCATTTTTACACCTAATCATTCATGCATTATTTAAATCAACTATATTTATATGTGCAGGAACCATAATTCACGAATCTTCATATCAAGATATACGAATAATAGGAATAAATATGAATATATTATTAATTCCATCAATTACACTAGGAATTACATCTATAGCATTAATAGGAGCTCCATTCAGATCAGGGTTTTTTTCAAAAGACTCAATTATTGAAAATCTAATATCAATTAAACTAGATTCTCTAATAACTATTATAATAATTATATCAATCGGAATAACAGCTTCATATTCTATTCGAATAATTTCTATATCTAATAAATGATTAATAAAATCATATCCTAACTTATCCAATCATTTAAATTGACAATCAATTATTCCTCTAATTATCATATCCCCATTATCTATTTCAATAGGATCATTAATATCATGAATCATAATTCCAGATCAAATGTTTATATTAAGAATACAATTTAAAATATACATTATTTCAATTTTAATATTAGGAATTTTAACAGGAATAATATTATCTCATAAAAACTATAATTTAATAAAAATAGGAATATCTGCTATTTCTATTTGATTCATTCACATTATTTCAGTAATTCCAAAAAAAATTTTATCTCCTCCAATAATAATTTTTTTAAAAAATGATAAAGAATGACAAGAAAGTTACGGTCCTTATAAAATTCATTACTCAAATATTATAATATCAATAAACATTTTAAATATAAAAAAAAGAACTACAATACTATTTATACTTATAACTATCATAATTCCCACTATATTTATTATAAAATATTAATATAGCTTACATTTAGAGCAATTTATTGAAGATAAAAAGGAATACATTTTCATCATGAAATAATGATGTGATTACACTACTATATTCATTTTTTGAGTCGAAATCAAACTGCAAACTTGCTCATTATTTTAAGTAGTTTTATACTATTAAAAAGTTAGCAGCTTTCTAAAAACCTAACATATATGGAAATTCCATATCAATTAATTGCAAATTAATCAAAAATATAATATAATTACTTATATCATAAATTTATTTTCCGGTCCCCCCTGGACCGTAAAAAGGGGGGACCTCCTCCCTCTCCTTTCTTCTTTTCATTAACAATGAACTACATTTTTATGCTTTATCTATTTGGCAGATCAGTGCATTAAGTTTAAGACTTAATTACAATATTTAATCAATCTAAAGATCCATAGCTATATTCATATAATAAACCAACAATTAAAATTAATATAAATATAATAAATATCCAAATTCCAATTTCACTTTCTATTAAAAATGGAACAGGAATTATTAAAGAAATCTCTACATCAAAAATAATAAATAAAATTGAAATTAAAAAAAATCGATAAGAAAATATATAACGAGTTAAAGAATTATAATCAAAGCCACATTCATATGCTCTTATTATTTCTATATCTATAAATTTTTTATAATAAATTATTAAAAATAGTAGGTATACAACTATTACTAATATTATAGAACCTAATAGAATCTTATAAATAATCTTTAGACTTTTTAATTGGAAATTAAATGTACATAATACTTCTTAATTATAATCCTCATCAATATACTATTGAAAATAAAAATAATCACACCACATCTACAAAATGTCAATATCAAGCAGCTGCTTCAAATCCAAAATGATGAGAATTAGAAAATTCAGAATTTAATATTCGAAGTCATATTAAAAATAAAAATAAAGTCCCCACAATAACATGAAATCCATGAAATCCAGTAGCCATAAAAAAAATAGAACCATAAACTGAATCTCTAATTCCAAATGAAGCTATCTTATATTCAAATCATTGTAGTATTAAAAAATATAATCCTAATATTCAAGTAATCATTAAAGAATTCTTAGCAACCATTATGTTATTCTTTAAAATAGCCTGATGACATCAAGTAATTGAAACTCCTGAAGCCAATAAAATTACAGTATTTAATAAAGGAACTTGAAATGGATTAAATGCAATAATTCCTGCTGGAGGCCATAAAGCACCTAATTCAATATTAGGACCTAAACTAGAATGAAAAAATGTTCAAAAAAAAGAAATAAAAAAAAATACTTCTCTAATAATAAATAGAATTATTCCAACTATCAACCCATTTAATACTACTCTAGAATGATTACCCTGATAAGTTCTTTCTCGAATTACATCACGTCATCAAAATATTGATACAAAAATTATTGTAATTATAGATATAAAAAATATATCTATTTCAAAAAAAGAAAATATTTTAATTATACTTATTATAATTCTTAAAATTCCAAATCCAGCTATTAACGGTCAAGGGGATATATTTACTATATGATAAGGATGATAAAACTTTTCCAAATGTTAATAATATTCTAATGCGTATAATAATAATAAAATTCTAAATACAAAACCTTGAATTACTGCTACACCAAACTCTAATACTAATAAAATATTTTGTAAAATTAAAGATCTAGAAAATCCTAAAAAACTAATTGTTCTAATTCTAGATAATAAACCAACAATCAAATGACCTGCTATTATATTGGCAGCTAATCGAATAGATAATGTAAAAGGACGAATTAAATGACTAATAGATTCAATAATAACTATTAATGGAGCTAATATTATTGGAGCACCTTCAGGAACTAAATGAGCAGCTCTATTTATAAAATTTTTAGTTCAACCCATAATAAAAAAAGATATTCATAATACAACCCCAAATCCAAGATTAATAACAGGATGTGCAGTTCCAGTAAATACAAATGGAAATAATCCTAATAAATTATTAACAACTAGATATAAAAAAGTTATAGTAACAACAAAATTTAAACCAATATAATTAGGTATTGATACATCCTTAAATACTTTTCTAACCCCTACAAACACAGATTTAAATATTAAAAAAAATCCACTTTCAATAAGGTAATATTTTATAGGGAAAAAGATTAATACAAATAATATAATTATTCAATTTAAAGGAAGCATAAAATATGAAGTTGGATCAAATACAGAAAATAAACTTATTATCATTTAAAATTAATTAATACAGATTCTGATGTCTTAACTTTACTTATGAAAAATTCATAAATTATCTTATAATAAAAAATATTTATAATAATTAATATTAATAATACTACTATAAATGTTGAAATAATTCAATATAATGGTATTAACTGTGGAATACTCTCATCTTTAATTTGACAAATTAATATTAATTTAACTATATATATATATATATATTCATAATTAATTTAAGAGACTAACACCTTAACTCGGCCACTATATTATAATATAGACAAAAATTTCATTTGAGGTATTACTAGTATTAAAATAGGTATAAATCTATGATTTGCACCACAAATTTCAGAACATTGTCCTGAAAATAATCCAACACGATTAAATAATAATATTAATTGATTTAGACGTCCAGGAACTGCATCTGCCTTTACACCTAAAGATGGAATTGTTCAAGAATGAATAACATCATTTCTAGCCACAATCATCCGGATTATTGTTTTATAAGGTACCGCTAAACAATTATCTACATTTAAAAGACGAAAAACTCTATCATTATCTTCCTTTATGTAAGAATCAAAAATATTTAAATTAAAATTTCTATATTCATAAGATCAATATCATTGATGGCCTAAAACCTTAATTGTTAAATCATAGTCTCCAGACTCTTCTATTAAATACAATAAACGTAAAGAAGGAAATGCAATAAATAATAAAAATACTCCAGGCAGAATTGTTCAAATTCTTTCTAATTCTTGACCTTCAAATATCTTTAAATTAAAAAATTTATTAATACAAGATCTAAATAATATATACCCAACCAAAATTATAATTAAAATTATAATTATTATTGTATAGTCATGAAAAAAAATTAAATATTCTATTACAGGAGAAACTCTATTTTGAAAATATAATGACCCTCAAACAGACAATAATTATATACTAAATTTAATTGATTAAATGTATGATTAATAGGAGGGATATTATTAATTCATTCTAAAGAAGAACTTACTGAATATCTATTATATAAAGAATATTTTATAACAAATCCTTCCCAAATGATATAAATAAATATTACTACTGCAAATAATGATAATAAAGAACCTATTGAAGAAATTATATTTCAAAATAGGTATACATCTGGATAATCAGAATAACGACGAGGTATTCCATTTAATCCTAAAAAATGTTGAGGGAAAAAAGTTATATTCACTCCAATAAATATAATATAAAACTGAAGTTGAGATTTTTTCTCATTTAAAAATGTTCCAAAGAATAAAGGAAATCAATAAGTAATTCCAGCTAAAATAGCAAATACTGCTCCCATTCTTAATACATAATGAAAGTGAGCAACTACATAATAAGTATCATGTAATACAATATCTAGAGATGAGTTTGATAATACAACACCTGTAACACCCCCTAAGGTAAATAGAAATACAAATCCAATTCTTCATAATATAGAAGTATTAATCTTAAAATAAGAACCATGCAATGTAGCTATTCAACTAAAAACCTTAATTCCAGTTGGAACTGCAATAATTATAGTAGCAGCAGTAAAATAAGCACGAGTATCCACATCTATTCCTACAGAAAATATATGATGAGCTCATACAACAAATCCTATACCACCAATTCCGACTATAGCATAAATTATACCTAATGAACCAAATGGTTCACGCTTTCCTACAGAAGAACTAATAATATGGGAGATAATTCCAAATCCAGGTAAAATTAAAATATAAACCTCTGGATGGCCAAAAAATCAAAATAAATGTTGAAATAAAATAGGATCACCGCCTCCAGCAGGATCAAAAAAAGAAGTATTAAAATTTCGATCAGTTAATAATATAGTAATCGCTCCTGCTAATACAGGTAAAGATAATAATAATAATACAGCAGTAATTAATACAGATCATACAAATAAAGGAACCTTTTCCATTCTTATTCTCAACAAACGTATATTAATAATTGTAGAAATAAAATTAATAGCTCCTATAATAGAAGATACACCAGCTAAATGTAAAGAAAAAATAGCAAAATCTACAGAACTACCAGCATGTCCTATTAATGAAGATAAAGGGGGATAAACAGTTCACCCAGCACCTACCCCTATTTCTACTATAGATGATATAAATAATAAAAATAAAGAAGGAGGTAATAATCAAAATCTTAAATTATTTATACGAGGAAAAGCCATATCAGGAGCTCCTAATATTAAAGGAACTAGTCAATTTCCAAATCCTCCAATTAAAATAGGTATTACTATAAAAAAAATTATAACAAATGCATGAGCAGTAACAACTACATTATATAACTGATCATCCCCTAAAAAAGATCCTACCTGTCCTAATTCCATTCGAATTAATACTCTTATTGCTCTTCCAGCTATAGCTGATCAAGCTCCAAAAATAAAATATAAAGTTCCAATATCCTTATGATTTGTAGAATATAATCATCGCAG

>Seq12 [organism=Cheiracanthium sp IDV5045] PP626064
GAGTACTATCGTGGTATAAATGTTTTTTTTAATGAATTCTTTCAGAATGGATACCTTATAAAAATTGTTAGATAAAATGTTTTTATTATCTAATGCTCAGAATAAATGGTAATTTAAAATATTATGATCGAGCTTTAAGAATATATATATTCTTATATTTAATAATTATTAAATATTTATTATTATAATAGTATCTGTAGTTCTGTAGATCCTCTTCCTTTGGGGGAGAGGATCCACAGAACTACGAATACTATTATTTATCTATATATATAAATATATATATATATATTATATTATATTGTAAGAGGCTAATATACAACATTTCACTTTGTATGAAATGACAATTATATATCATAATAGTATCTGTAGTTCTGTAGATCCTCTTCCTTTGGGGGAGAGGATCCACAGAACTACGAATACTATTATTTATCTATATATATATAAATATATATATATATATTATATTATATTGTAAGAGGCTAATGTACAACATCAAAAATTTTTATTTATTTCGATTTTTCTTATTAGAGTGTTAAAAATTTTTTTAAAATTTTAGAGAAAATTTTAAAAATTTTTTGACTTTTTCCTATCAACAATTTTTTCAACTCTTACTGAGTTAAAACGGATACCTTAAAAAAACTCTGGGTATAAATTTTTGATGTTGTCGGAAAAACTAGATCGCTTTTTTCCAAAAAAAAGCAGAAAAAACACTACGAGGGGGTGTAAAAAGCACATAAAAATTTGATTTTTAAGGAAATGAAAGCATTCAGTAGTAAGAAAATTAAGGTAAATATATATGTTAAATTAATATTAGGATTTTACTAATTACTTTTTCTTAAAAATACTTACTAATATTAAAAATATTAAAGATAATTAATATATAAATAAACAAATTAACGTGCCAGCAGTTGCGGTTATACTTTATATAAATTCATATAAAATTAAATTAAATTTTATTTTTTATTTAAAACTTTTTAAATTAAGTGAAATTTTAATACCATATAATACAACTATTTATTTAATTAATAAATCTAAACCAAAAATAGGATTAGAAACCCTAGTATTAAAAGATTATGTGAGGTAATATTTTTATAAAAACCTACTTACAACGGCGGCTTTCACTCTTATTAGAGGAATCTGTTTTTTAATCGAAAACACACGATAAATTTCACTTATATTATAATTTGTATATCACCATCAAGAATTAATAATATTAATTAATCTAAATAAAAAATAAAAAGTTAGGTCAAGATCCAGTTTACATTTAAGTTTTAAATGGATTACATTAAATACATTTAAGAAATAAAATTAAAAACTTTTAAGAAAAGGGATTTATAAGTAATAAAACAATAATATTCTAATTTGAATTAGATTAATAAAGTGCACATATCGCCCGTCACCCTTATCTCAAGATAAGGTAAGTCGTAACACAGTTGATGTTTTGGAAAAAGTGTCAAGAATCAAAAAGCTTTTATAGCATTTCACTTACACTGAAAATAACTAAATATAATAATATAAACTCACTTTTATTAAAAATATATTTCTCATAACATTAAAAAAATAGTAAAAAATACTGAAAAGGAAAAATTAAATTATGTAAAAGAAATAATTTTTTCCTTTAGTATCAGGAATAAATTAATCAACAATTAAATTACCATCTCGAAATAAAATGAATTATCATTTTTACTTGTACTTTTTTCATAAAAATAGTCTAAATAATGATAGTTACTAAACATTTCCGAATTTTATAATATCTAGTTTTCTAAAAAATCAAAAAATAATTAATATTTAGTAAATTAATTTACTATAATAATTTATATAAATTAACAATTAAAATAGAACTAATAGTATTCATAAAGTTTAAAAACTAAATGTTTTATATATATAAAATTTTATAATTAGAAATTATTTACCATCAGCATCATAATATTTATATAAATAAATTATAAAATTAATTAAATTTACTCATCCAAATTGAATGACTGTTTAACAAAAACATCATTAATAGAACTAATTATTAATATAATCTGCTCCATGATAATTTAAATAGCCGCAAAGTTCAACCTTTGTGCTAAGGTAGCATAATCATTTGTCTTTTAATTAAAGACTAGAATAAAAGATATTACATTTCAATTAAAATTATTTAATTTTATTATTTTAAATTATTTTAAATGTAAAAAAACATTTATTTAGTAAAAAGACAATAAGACCCTATTGAATTTTATTAAAATTTAACTGGGGCAGTTAATTAATTATAATTTTAATAAAAATTTTCAGAATTTAATCTAATTCAATTAAAATGATCAAATTACCTTAGGGATAACAGCATAATATATTTTTAAAGATCTTATACAAAAAGATGATTGTGACCTCGATGTTGAATTAATATACTAAATTAAGTAAAAGTATTAATAGAAAGTCTGTTCGACTTGTAAACAATTACATGATTTGAGTTCAGACCGGTGTAAACCAGGTCGGTTTATATCTTTTAAATATTTCCTTACAGTACGAAAGGACCTACGGAGCTAATTTCATTATTAATTTGGCAGAAAAATGCATTAGAATTAGAATCTAATAAAACTGTAATTACTTTTACAATTATTTACTTATTAACTTTAGTAAGAATTTTGGTTAGAGTAGCTTTTTATACAATTTTAGAACGAAAAATTTTAAGATATATACAAATTCGCAAAGGACCAAATAAAGTTGGAATAATAGGAATTCTACAACCATTCAGAGACGCACTAAAACTATTCAACAAAAACTTAACATATTCAGAAATAATAAATTCACTTATATCAATTAGAACACCAGCCATATCTTTATTTATTTCAATATTAATTGTACCCATTATTAATTTTAATATATATTCGCTATTCGATAATAAACATAATATTTTATTATTTTTTATTATTTCAAGAATAGCAGTATATGTAATTTTAATAATTGGATGATCAGCTAATTCTAAGTATAGAAATTTAGGATCTATTCGAAGAGTAGCACAAATAATTTCATACGAAGTATCTTTTTTTATAATTATTTTATTCATTTCAATTCTATCTTTTTCATATTCATTTAATGAAATTATAATATCTCAAAATATAATAATTTTTCTCACAGGAAATTCCATTTTATTTACAATATGAATTACCTCATGTTTAGCAGAAACTAATCGTGCACCTTTCGATTTCGCAGAAGGTGAATCAGAATTAGTATCAGGTTTTAACGTAGAATATATGGGAGGTTGATTTGCATTAATTTTCCTTGCAGAATATATAAGAATACTAATTTTAAGAATAATTACTACCATTATATTCTTTTCATTTCCAAAAATATTATATTCCCCTATAATTATAATTTTAATTACTATTATTCTTTTATGAGTTCGAGCAACATACCCACGATTCCGATATGATATATTAATAAAATTAAGATGAAAAGTATTCCTTCCTATTTCCTTATTTATTATTATCATTCCCATAAATATATTATTTATATATTTATAATCTTCTTAAATTTACAAAATTTATGTTTTTACTTAAACTAATTAATAAGACTTTAAAGAAACCTCTTAATAACTGTTTTCAAAACAATTAATACTAAAATCATAACATTAAAGAATCTTGAAGTCTATAAATTATTCAAAATATAAATAATATAAAAAAATATAAAAAACTGAATCATATACCTATTACTATATAAGGTAGTTCAACAACACATGCTCCAATTCAAGTTAATAACATTCAATTAATAATATAAATTCAATATATATACTTTATATAGTTATACATTATTATACTTCGAAACTTATGAATTAAAAAAAAAGGAATAAAATATAAAATTACAACAGACATAATTAAAGCAAATACTCCTCCTACCTTACTAGGAATAGATCGCAAAATAGTATAAGCAAATAAAAAATATCATTCAGGTTGAATATGAACAGGAGTTACCAAAGGATCTGAAGCAATAAAATTTTCTACATCCATAAATATATGTGGGTATAATATACAAATTACAAAAAAATTAATAAAAAATACAAAAAATCCAAAAAAATCCCTAATTCTAAAATAAGGATGAAATCAAACCTTATCATAATCTCTCAACAATCCTGTAGGATTATTAGATCCAGTTTCATGTAAAAACAATAAATGTAACAATACTATAAATAAAATAATGAAAGGTAAAATAAAATGAAATGCAAAAAATCGAGTTAAAGTAGGATTTCCTACAGCAAAACCTCCTCAAACTCATTCAACTAATATAACTCCCACATAAGGAATAGCAGATAATAAATTAGTAATTACAGTAGCAGCTCAAAAAGATATTTGTCCTCAAGGAAGAACATACCCTAAAAAAGCTGCTGCTATAGATAATAAAAAAATAGTAACTCCTCTCATTCAAGTTTTAGTATAAAAATAAGATCTATAATAAAGTCCACGTCCAATATGAATATATATCAATAAAAAAAATATACTAGCTCCATTAGCATGAATTACACGAATTAATCAACCATAATTAACATCTCGTATTATATGAATAATAACATCAAAAGATAAATTTACATCACCTCTAAAATGAAATGATAAAAATAACCCTGACAAAATTTGAATTATTAAAAATACCCCTAATAAAGATCCAAAATTTCATAAATATCTTAATCTAGAAGGAGAAGGTAAATCCACTAAAGATCCATTTGCAATATTTAATAATTTATCCTTTTTTCGAATTACTAATGAAATATAACATAATTTAATCTATCAAATTAACCCTTTATTCAGGCACTTTATTAGATTCGTAATGATCCCTCATTTATTTGTCTCAATCATACTACCATTAATATTATTATTAATAAAAAAACTACTAAAAAAATTGTAAATATTCTTAAAAAAGAATTTCACAAAAATATAGTTCTATAAAATAATCCTTCTTTATACAAATTTATATCAAATATAAATATTATTATTAAAAATATAAACAATAGATACATTACATTATAACCCTCAAATCTTTCATTAGGAAACAATCTTACTATATAAGTAAATAAAACCATTATTCCACTTAACATAACCATTACTAATAAATATCTAAATCAATACCCTGTTAATATATTATATATATACATAGAATATAATACAATAATAAAAATTAATATTATAACTATAAATATAGGTTGAATTCTTACAACAAAAAAAATTCCAAATAACATTAATATTATTTTCAAAAGTTTCTAAATAATTTAATAAAATATCTACTTTGGATGTAGAAAATTCTAATATAAATATATTAATAACAATAATTATACTAAGAATAATAAGAATATGTTGATGACGAAAAAATGTAATTATAATATTATTAAGACTAGAATTATTAATTTTATCACTATTTTGTATTATATCAACCACTATAGACATAACATCAAATATTTCACTACTAATAATACTAGTAATTATAGTTAGAGGATCAAGAATAGGATTAGCCTTAATAATTTCATTATCACATACCCATAAATCATCAAATTCAATTTACATTAATATATTAACTTTTGATAAAAATTACAATATTATCTATTATTATTTTTATAATAACAAAATCAATTCCAATAATATTAATTATTATAACAATTATAATTATAATTTTATCTACTAATATTTCAAATTATTCAAATATAAATATCATTACAAGAATATTTTCTACAGATATAATTTCAATAGTTATATTAATATTAACTGTTATAAGAATTATATTAATTATTATATCATCAATAAATTTCAATAATATTACAAATACTATCATTCCTATTATATTAATTTTAATTATAACCTTCATAATATCTGAAATAATAAGTTTTTATATTATATTTGAAATCGTTCTTATTCCTACATTAATCTTAATAACAACACAAGGAGTACAATTAGAACGACTTCAAGCTGGTATTTATTTAGTAATTTATACTATTACGGCCTCCCTCCCCCTTTTAACTAGAATTATTATAACTAATAATAATTCATCTTTTACATATATAAATGTTTCAATATATAAATTCAATATAATTATCTTTATTATATTAGCATTTCTAATTAAATCACCTATATACATTACACATTTATGACTTCCAAAAGCACACGTAGAAGCTCCACTCGAAGGATCAATAATTCTAGCCGCTATTTTACTAAAATTAGGAGGATATGGAATAATTCGATTTATACCTTTATGCATCAGACAAATTCACAAATTAAATTATTGAATTATTAGAATTTCATTAATTGGAGCTACTGCCACTAGACTAAATTGTATTCGACAACAAGATATAAAAGCTCTAATTGCTTATTCATCTGTAGCACATATAGGGTTTGTATTATTAGGATTATTTTCAATAAACTACAATGGTTTAATTGGAGCTATTATTATAATGGTAGCTCATGGTTTATCCTCATCAGCATTATTTTTTCTAGTAAATGATATTTACTTCAAATTTCACACACGAAATATTATAATATTCAAAGGATTATTAATTATTTTTCCCAATATTGTATTTTGATGAGCAGTATTTATAGCTATTAATATTTCTGCCCCTCCAACAATTAATACATTTAGAGAAATTCTTTTAATATCATCTATAATCATATGATCAAATTATACTATTTTAATGGTATTCTTCATATCCTTAGCAGCAGCTTCATTTTCATTATCCTTATTTATTAATATTATTCACAATAACTCAAATATAAAATTTTCCATTCCAAATTCAAATCAAAAAACATTTTTATCACTATTTCTTCATATAATTCCTTTATTAATTTTAATTCCAAAAATAGATTTAATAATTCAATATTAAATTCAATACTTTTATATTAGTTTATTAAAACAATAGTTTGTGGAACTATAATTTCTATAAATAATACAAATAACTAAAATAATTTTAACAATTTCATTTATTTCAACCATAATTTCAATATTCATATTATTTAATAATATATTTATTAGAATTTTCATTCCTATTTCAAAAATTAATACATTTTTATTTTCAATTGATATTATTATAGATTGAATTTCAATATTATTTATAGGAACCGTATTAATAATTTCAGGATTAATCCTAATATTTAGAATTTATTACATTAATAAAAAAGAACAATATAAATTTATAATAATAATATTACTATTTGTGTTATCAATAAGAATTCTTATCATAAGAAATAATATATTTCTACTATTATTAGGATGAGATGGATTAGGTTTATCCTCTTACGTATTAGTAATTTATTATCAAAATTTCATATCAGCTGCCTCAGGCTCCATTACATTAATTAGAAACCGAATCGGAGATATTCTAATTTTATTATCTATAGGAATAAATATAGTAGTTATAAATTGAAATTTTCATATAAAAATAGAATTTATATATGTACCTATATTATTTATAATATTAGCTGCATGTTCAAAAAGCGCTCAATTTCCATTTTCAGCATGATTACCTATAGCAATAGCAGCACCCACCCCTATTTCAGCCTTAGTTCACTCATCTACATTAGTTACTGCAGGAGTATTTATATCTTTACGAATTATATTAAATCACATAAGATTATCAAATATTTTAATAATTATTTCAAGAGCCACAGCTATTTATGCTAGAATAACTGCTTGCTGAGAACAAGACATAAAAAAAATTATTGCTTACTCAACCTTAAGACAAATTGCCATAATAATATTTGCCATTTCAATAAATGCACATATATTAGCCTTCTTACATTTAATTATTCACGCCTTATTTAAATCTACAATATTCTTATGTGCTGGAACAATAATTCATGAGTCAATATATCAAGATATACGAATAATAGGAATAAATATAAATTCAATATTAATTCCATCAACAACATTAGGTATTACATCTATAGCCTTAATAGGAGCCCCATTCAGAGCTGGATTCTTTTCAAAAGATTCAATTATTGAAAACCTAATATCCTTCAAAATAAATTCAATAATAACCATTATAATAATCTTATCTATCGGAATAACAGCATCATATTCAATCCGAATAATCCTGTTATCTAACAAATGATCGATAAAATCTTATCCTAACAGTTCAAATCATATCATTCCACAATCAATTATCCCAATAATTATTATATCACCACTATCAGTATCAGCAGGTTCAATACTTACATGAATTTTATTTCCTAATCAAATTTTTATAGTAGATTTTTATCTAAAAATATCCATTATTATACTTCTAATTATAGGAATAATAATAGGAATATTTTTATCTTTCAAAATAAATAAAAATTCAAAAATAGGTATATCAGCAATTACCATTTGATTTATTCATGTAATAACAATTATTCCTAAAAATATTGTCTCCCCCATTATAATATTATTTATAAAAAATGACAAACAATGACAAGAATCTTATGGTCCAAATAAAATATTTATTATAAATGTAATTACATCATCAAATATAATCAATTTAAAAAAAAGAACAACAATATTATTTTTACTAATAACTATTATAATTCCAACTATATTATTAATATAAAATTAATAAATATATTAATATAGCTTATAATTAGAGCATTTTATTGAAGATAAAAAGGAATACATTTTCATCATGAAATAATGACGTGACTTCACTACTTAATTAAATTATTCCATCTTTTGAGTCGAAATCAAACCGCTAAAATGCACATAATTAATAGTAGCTTACGCTATTAAAAAGTTAGCAGCTTTTTAAAAGACTATTCATATGGAACCCATACCAATTGATTGCAAATCAATTAAAAATATAATAACATATACATATAGAAATTCTCACTTTTTCCGGTCCCCCCCCTGGACCGGAAAAGGGGGGGGACCTACCCCTATCCTTCCTTTCCCCTCATTAACAATGAGTTACATTTTTATGCTATTATCTATTTGGCAGATCAGTGCATTAAGTTTAAGACTTAATTACAATATTTAATCAATCTAAAGTTCCATAATTATATTCATATAATAAACCTACAATTAAAATCAAAATAAATAAAATGAATATTCAAATTCCTAAATCGTTTTCCATTAAAAATGGAATAGGAACTATTAAAGAAATTTCGACATCAAAAATAATAAATAAAATAGAAATTAAAAAAAAACGATAAGAAAATACATAACGAGTTAAAGAATTATAGTCAAAACCACATTCATAAGCTCTTATTATTTCTATATCTATTATTTTTTTATAAAAAAATAATAAAAAGATTACGTAAACTACTACTACTAATAATAAAGAACAAGACAAAATTAAATATCTTATAAATAGATCTTTTAATTGGAAATTAAATGTATATAATACTTCTTAATTACATTCCTCATCAATATACTATTGAAAATAAAAATAATCATACCACATCAACAAAATGTCAATATCAAGCAGCAGCTTCAAATCCAAAATGATGAGAGTTTCTAAATTGAGAATTTAATATTCGCAATCACATTAAAAATAAAAATAATGTTCCTACAATTACATGGAATCCATGAAATCCAGTTGCCATAAAGAATACAGAACCATATACCGAATCTCTAATCCCAAATGAAGCTATATTATATTCAAATCATTGTAATATTAAAAAATATACTCCTAATATTCAAGTAATTATTAAAGAATTTTTAGAAATACTTATTTGATTATTTAAAATTGCTTGATGACATCAAGTAATAGATACACCAGAAGCTAATAAAATTACAGTATTTAATAATGGAACTTGAAAAGGATTAAAAGAGATAATTCCACAGGGAGGTCATAAAACACCTAATTCCATTCCAGGTCTTAATCTAGAATGAAAAAATGCTCAAAAAAAAGAAATAAAAAAAAATACTTCTCTTACAATAAATAAAATTATTCCAACTATTAAACCATTTAAAACTGTTCTATTATGATTTCCTTGGAAAGTTCTTTCTCGAATGACATCACGTCATCAAAATATAGAAACAAATAATATTACACTTAACGAAAATAAAAATATATCTATTTCAAAAAATGAAAATATTTTAATTATTCTTATTATTACACTTAAAACTCCAAATCCAGCTAATAATGGTCATGGTGATATATTTACTATATGATAAGGATGATAAAACTTTTCCAAAGGTTAATAATATTCTAATGCATATAATAATAATAAAATTCTAAAAACAAATCCTTGAATTACTGCAACCCCAAATTCCAATACTAATAAAATATTTTGTAAAATTAAAGATCTAGAAAAACCTAAAAAACTAATAGTTCTAATTCTCGATAATAATCCTACAATTAAATGTCCGGCCATTATATTGGCCGCTAATCGAATAGATAAAGTAAAAGGACGAATTAAATGACTAATAGATTCAATTAATACTATTAAAGGAGCTAATATTATAGGTGCTCCTTCAGGAACTAAATGAGCAGCACTATTTATAAAATTTTTAGATCATCCTATAATAAAAAAAGATATTCATAATACTAATCCAAACCCTAAAGTAATAATAGGATGAGCAGTTCCAGTAAAAATAAAAGGAAATAATCCTAATAAATTTCTAAAAATTAAATATAAAAAAGTTATTGTTCCAACAAAATTCAATGCTATATAATTAGGTATAGAAACTTCCTTAAATACCTTTCTTACTCCTATAAATACAGATTTAAATACTAAAAAGAATCCACTTTCTACTAAATAAAACTTAGTAGGATAAAACATTAAAATTATAAATAAAATTACCCAATTTAAAGGAATTATAAAATAAGAAGTTGGATCAAAAACAGAAAATAATCTCATTATCATTTAAAATTAAAATTAACTTTTTTTATAATCTTATTTTGTTTAAATATAAATCTATATAATAATTTATAATAAAAAAAATCCATAACAATTAATAATAATAAAATAATTATTAAAGTTGAAAATATTCATATTAATGGTATTAATTGAGGAATAATCTCATCTTTAATTTGACAAATTAATATTAATTTAACTATTTTTCTCATAATTAATTTAAGAGACTAACACCTTAATTCGGTCACTATATTATAGATATAATATTATAATATAGATAAAAATTTTATTTGAGGTATTACTAATATTAAGATTGGTATAAAACTATGATTAGCTCCACAAATTTCAGAACATTGTCCTGAGAATATTCCTACACGATTAAATAATAATATTAATTGATTTAAACGCCCAGGTACAGCATCGGCCTTAACTCCTAATGAAGGAATTGTTCAAGAATGAATTACATCATTTCTTGCTACAATTATACGAATTATTCTATTATAAGGGACAGCTAAACAATTGTCTACATTTAATAATCGAAAAATTCTATCTTCATCTCTTTTCATATAAGAATCAAAAATATTTAAATCAAAATTTCTATATTCATAAGATCAGTATCATTGATGTCCTATTACTTTAATAGTTAAATCATAATCACTAGATTCCTCCATTAAATATAATAAACGTAGAGATGGAAAAGCAATAAACAATAAAAAAACAGCTGGTAATACAGTTCAAATTCTTTCCAATTCTTGACCTTCAAATAGTTTTAAATTAAAAAATTTATTAATACAAGAACTTAATAATATATACCCAACTAAAATTATAATTAAAATTATAATTATTATTGTATAATCATGAAAAAAAATTAAATATTCCATTACAGGCGATACACTATTTTGAAAATATAAAGATCCTCAAACAGACATTAATTATTTCTTACTAAATTCAATTGATTAAATGTATGACTAATTGGTGGAATATTATTAATTCATTCTAAAGAAGAATTTACAGAATATCTATTATATAAAGAAAACTTTATAACTAATCTTTCTCAAATAATATAAATAAATATTAGTACAGCAAATAAAGATAATAAAGAACCTAAAGATGAAATTATATTTCAAAATAAATAAACATCAGGATAATCAGAATAACGACGAGGTATTCCATTTAATCCTAAAAAATGTTGAGGAAAAAATGTTATATTGACTCCAATAAATATAATATAAAATTGAAGTTGAGACTTTTTTTCATTTAAATATGTACCAAAGAATAAAGGAAATCAATAAGTAATTCCAGCCAAAATAGCAAATACTGCCCCTATTCTCAATACATAATGGAAATGAGCAACCACATAATAAGTATCATGTAATACAATATCTAATGATGAATTAGACAATACAACACCAGTAATTCCACCTAAAGTAAATAAAAATACAAATCCAATTCTTCATAATATTGAAGTATTAATTTTAAAATAAGATCCATGTAAAGTTGCTATTCAACTAAAAACCTTAATTCCAGTAGGAACAGCAATAATTATAGTAGCAGCCGTAAAATATGCCCGAGTATCAACATCTATTCCAACAGAAAATATATGATGAGCTCAAACTACAAATCCTATTCCTCCAATTCCAACTATAGCATAAATTATTCCTAATGATCCAAATGGTTCACGCTTTCCAACTGATGAACTAATAATATGAGAAATAATTCCAAATCCAGGTAAAATTAAAATATATACTTCTGGATGACCGAAAAATCAAAATAAATGTTGAAATAAAATGGGATCACCTCCTCCAGCAGGATCAAAAAAAGATGTATTAAAATTACGATCTGTTAATAGTATAGTAATAGCCCCTGCTAAAACAGGTAAAGATAATAATAATAAAATAGCAGTAATAAGAACAGATCATACAAATAAAGGAATTTTTTCCATCGTTATTCTTAATAAACGTATATTTATAATTGTAGAAATAAAATTAATAGCTCCTATAATTGAAGAAACTCCAGCTAAATGTAAAGAAAAAATGGCAAAATCAACTGAACTTCCAGCATGACCTATAACAGATGCTAAAGGAGGATACACAGTTCATCCAGCACCTACTCCTATTTCTACTATAGATGATATAAATAATAAAAATAAAGATGGTGGTAATAATCAAAATCTCAAATTATTCATTCGAGGAAAAGCCATATCAGGAGCACCTAATATTAAAGGAACCAATCAGTTTCCAAATCCACCAATTAAAATTGGTATAACTATAAAAAAAATTATAACAAAAGCATGAGCAGTTACTACAACATTATATAATTGATCATCACCTAAAAAAGATCCAACCTGACCTAATTCTATTCGAATTAAAATTCTTATTGCTGTTCCAGCTATAGCTGATCAAGCTCCAAATATAAAATATAAAGTTCCAATATCCTTATGATTTGTAGAATATAATCATCGCAGTAAATATCTATTAGTTTAATAAACATTAAATTGCAAATTTAATAAAAATCATAAGATGGTGAATTGTAAATTCACATTAGAGCACTTTTAACTTTGAAAGCTAACAGAACATTATCTTATTATTATATTAATGTATATAATATTAAAATAATATATACAAACCAATTATTATTATTAATAATAAACCTACTATTCTAAAAACTTCACTTTTCACAAAAAGATTTTTCTGAAATATATTACCTCATACAATTTCATCTCTAAAGCCTATAAACACATTATAAGTTAAACGAACATAAACATAAAATATAATTACTGATATCATTAATAATAATAAAACATAAAAAACATCTACTATTAAAATATAATATAATGTAACTATTTTTAAAAAAAATCCTAATAATGGGGGTATTCCACCTATTCTTAACATTCCTATAAAAAATCATCATTTCCCTTTCATTTTATTAACTATTATTAATCTAATAATTTCTTCATCAACAAGAATATAAATTACTCTTAATAATAATAATCTATAAACAATTAAATATAAAATTCAATAATTATCATCAATTATTATACAAATTAATATTCATCCCAAATGATGAATAGATGAATAAGCTATTAATTCCTTAATATTAATTTGATTAAATGATCCAAATATTCCAATAAATAATCTTATCAAACCAATTTTTCAAAAAATCGATCTAATAAATATTATTCTCACCAACAAAGGAATAAATTTTTGAATTGTTATCAATAAAAATCCAGAAATTCAATTTATTCCTTTAACAACAGAAGGAAATCAAAAATAAAAAGGACCTGCTCCTATTTTCAACATTAATATTATTAATACTAAAAAATCTATATTAAATTTATTAATAAATAATAATCTTAAAAAAAAAGCCGAACTTAAACTTTGTAAAAAAAAATATTTATAACAAGACTCTAAATTTCATAAATCATAACGTTTATAAACTAATATAATATAACAAATTATATTAATTTCTAAACCCAATCATAAAATAAATCAATCATTACAATTTATTACTAACAAAAATCTTAAAACATAAGAAAATATAAATAAAAAAACAGAAGGAATAAATATAAATACATATATGAGGTATGAACTCATTAGCTTAATAGCTGACTTAAATTTTAAATAAATTTTAAAATAAAAGAAAGAAAATACAAATATATGCTCAGAATAAATGGTAATTTAAAATATTATGATCGAGCTTTAAGAAATAAACATATATTCTATAAAAATAATAATAATAAAAATACATAATATAATCTGTAGTCCCTTTGAGGTCCCCCTCTTTGGGGAGGGGACCTC

>Seq13 [organism=Cheiracanthium sp IDV5054] PP626065
GACGTTCTCAGAGGTTGGAAGTGTTGCGGCCAAAAGAAACACTTCCAATACGTTTATTTTCAGTAGATCTACTAGACACTACCAGTGAACCAAGGTTCGTTGCTTGGAGCACTCCTAAAGGAAGCTCCTCCACAATTTCTACCACACATTCAGCCCATGGAATCATAATGCGTGCAGCTGGTTTTTCTTGAATGGATACACAAATTAGCATTTCTTTTAATGATGTATACATTTCTTATATTCATGTACGAGCATTGAACTCTTTCCACACACCCCATAAACAAAAAAACAACTTGAGTACTTAATTTTTAAGCATGGGAAAAAAAAAAAAACAGAAAACGGGCATCCTCTTTTTAAGATGTTTTATTCACAACAGTATAACAGTTCTGTGATGAAAGCTCATTTCTTGGCTTTCCCTTTGGCTTCTTTCTTAGCAGCCGCTTTGCCCTTAGCACCCTTCTCTTTGGTGGCTGCGGGTGCCTTTTTCTTCTTGGGATCTTCAGGGACTTCAATTCCTCTTTTTTTCATTAGAAGGGCTGTTTTTTCCTTTTTCCTCTTCTCAGCATGCAAATAGGCATTGCGTCGTAACACAGCAACGTAAGGATTGAGTCGCAGCATGACTCTAATATTCTTCAATGGGTTCTTCTTCAAGATGTAGCGCTGGACTTTAGTATTGGGGGGTCGGATGGCTTTTCTGATTTCGGGACCCTTCAAGAGACGTGCTAAATCGGTATTGGCCATCTTGTGCATCGGTAAATTGTAATCCTTTTTCTTCATTGATTTTCTCTTCCATGTGCCATACAGAGCATCTAAGCGACGGAATGCACCTTCAGTCCATATGACAAAACGACCCACGTGACCACCGGGAGCCAAACGAAGCAAATTCAGTTTATCCACATTGATGGTTTCGATACCTGGGATGTTTCTAAATGCTCGTGTCAGGCCTTGATCTTTACGATACACAATGACAGGTCCCAATCGCTGAATTCGACGACGGTTTCTCATCTTGCCCTTACCAGCCCTAAATCTCTTCGAGTTATAAACTTTTTGGATATCTGCCCAGGCATTGATTTTCCTCAAAAACTGGACAGCTTGCTTAGTCTTGGTGTACTCCTGGATCTTGTTGCTCACCACCAAAGGTACTTCAGGAATTTCTTCGATTCTGTGACCTTTGGACATAACGAGTGCAGGAATGCCAGTTGCTGCAATAGCCGAGCATATGGCATAGCGTCTTTGATTGACGTTGATCTTGCGATGCCACCGGCGCCAGGTCTTGGTGGGAGCAAACATGCGACCCCCCCGGCACATGTTTCCAAAGGCACCCTGGCCCGAGCGATGAGTACCACCTCCTCGTACTCTTGGAATTCGAGCAACTGCACGACCGGTTCCCCATGACTCAGCAGATGTCTGATGACCTGCTTCCTTTGACACAGCATATGGATGTCTACGATTCTTGGACATATTCATGTGGACACTGTTTACAATATCAGGCCTAATAGGAGCTTTGTACACCGCTGGTAGGGTGATGGTGACCCCACTTGGTTCATTCTTCTCATTGTAGACCGTTATTAATGGTCGGGCTGCAGCAACTGACATTTTTAATAATTTTCTCTAATTTTCCCTATGTATTGGCCCGCTTCACAGGACACGTGAATAATTTTACTATTTTTTTTTATTTAAAATAAAAATCTTATTAAATATTCTTATATTAAAATAAAAACTGAAAAGGAAATTTAAATTATTACATAGAAATATAATTTTCCTTTAGTATCAGGAATTAAAAAATTAATTACTAATATATTTTTCCCGAAATAAAGTGAATTATTATTAATAATAATATTTGTTTCATAAAATTAATTTAATTAATAATAGTTACTAAACATTTTCGAACTTTTTAATATCTGGTATTCTAAAAACATAATTAATATTAATTAATAATAATTTAAGTTATTATTAACATTTAATATTTTTCACAAATTATTAGAACCAATAGTATTCATAAAGTTTAAAAACTAAATTATTAAAATATTTAAATACTCCAATTAGAATAATTCTTCAATCATAATAATAATTTTAATATAAATAAATTAATAATTTAAATTAAATGAATTCACCTAAATTGAATGACTGTTTATCAAAAACATTTTTAATAGTATATAATTATTAATATAGTCTGCTCAATGATTATTTAAATAGCCGCAGAGTTTACACTTTGTGCTAAGGTAGCACAATCATTTGTCTTTTAAATAAAGACTAGCATAAAAGATATTACATTTCAATTAATATATTTAAATTTAATTTTTTAAATTATCTTAAATGTAAAAAGACATTTATATTAAAAAAAGACAATAAGACCCTATTGAATTTTATTAAAATTTAACTGGGGCAGTTAATTAAATATTATTTTAATTTTGTTCATAATAAATTAATCTAATAAAATTAAAATCATCAAATTACCATAGGGATAACAGCATAATAAATTTAAAAAGACCTTATAGATAAATTAGATTATGACCTCGATGTTGAATTAATAACCTATATTAAGCAAAAGTTTTAATAGGAAGTCTGTTCGACTTTTAAAAAATTACATGATTTGAGTTCAGACCGGTGTAAGCCAGGTCGGTTTATATCTTTTCATAATTTTTTACAGTACGAAAGGACCTAAATAGCTAATTATATTAATTATATAGCAAATAAATGCATTAGAATTAGAATCTAAATAACTAATAATTATCTTCATATTGAATTATATTTTAACTTCTGTTAGAATTTTAATTAGAGTAGCATTCTATACAATCTTAGAACGAAAAATCTTAAGTTATATACAAATTCGAAAAGGACCTAATAAAGTAGGTCTAATAGGAATTTTACAACCATTTAGTGATGCTTTAAAACTATTTAATAAAAATTTAACATATTCAGAAATAATAAATAAATTTCTATCTATTAGTACCCCAGCTATATCTTTATTCATTTCTATATTAATTATTCCTTTCATCAATTTTAATATATATTCAATATATGATAATAAACACAATATTTTATTATTTTTTATTATTTCAAGATTAACTGTTTATATAATCTTAATAGTAGGATGATCTGCTAATTCTAAATATAGAAGTCTTGGATCTATCCGAAGAGTAGCACAAATAATTTCATACGAAATTTCATTTTTCATAATTATTTTATTTATTTCAATTATATCATTCTCATATTCATTTAATGAAATTATATCTTCACAAATCATAATATCATTTTTTTATGGAAATTTCATTTTATTCCTAATATGAATTATATCTTGTCTAGCAGAAACAAATCGAGCCCCTTTCGATTTTGCAGAAGGTGAATCTGAATTAGTATCAGGATTCAATGTAGAATATATAGGAGGATGATTTGCCTTAATTTTTTTATCAGAATATATAAGAATATTAATTCTAAGAATAATTACAACTATTATATTTTTTTCATTTCCTAAAATAATTATATCATCATTAATTATAATTATCATTACAATCATTCTTCTATGAGTACGAGCAACATACCCACGATTCCGATATGATATATTAATAAAATTAAGATGAAAAATATTTTTACCTGTATCTTTATATATTATTATCATTGCAATAAATATTCTTTTTATATATTTATAATCTTCTTAAATTTACAAAATTTATGTTTTACTTAAACTAATTAATAAGACTTTAAAGAAAATTCTTAATAACTGCTTTCAAAACAATTATAAATAAAATCATAACAACAAATGATCCTGAAATATATAAATGAATCAAAACATTAGCAATATAAAAAAATATAAAAATCTAAAAATTATTCCTATCATTATATAAGGTATTTCAACTACACAAGCTCCAATTCAAGTTAATAACAATCAATTCACTACGTATATTCAATATAAATATTTCATATAATTATATATTATTATTCTTCGAAACCTATGAATTAAGAAAAAAGGAATAAAATATAAAATCAATACAGATATTAATAAAGCAAAAACTCCTCCAATCTTACTAGGAATAGAACGTAAAATAGTATAAGCAAATAAAAAATATCATTCAGGTTGAATATGAACAGGAGTTACTAAAGGATCTGAAGCAATAAAATTTTCAACATCCATAAAAACATATGGAAGTAATATACATAATACAAAAAATATTATAAAAAATATAAAAAAACCAAAAAAGTCTTTCACTCTAAAATAAGGATGAAACCAAACTTTATCTAGATCCCCTCTTAACCCCACAGGATTTCTAGATCCAGTCTCATGAAGAAAAAATAAATGTAAAATTACCATAAATAAAATAATAAAAGGAAGAATAAAATGAAAAGCAAAAAATCGTGTTAAAGTAGGATTTCCTACCGCAAAACCTCCTCAAACTCACTCTACCAATAAAATCCCTACATAAGGAATAGCAGATAATAAATTAGTAATAACAGTAGCAGCTCAAAAAGATATCTGACCTCATGGTAATACATATCCTAAAAAAGCTGCAGCCATTGAAAGTAAAAAAATAGTCACACCTCTTATTCAAGTCCTCTTAAAAAAGTAAGAACTATAATAAACTCCACGTCCAATATGAATATATATTAATAAAAAAAACATACTAGCACCATTAGCATGTAAAATTCGAATAAATCATCCATAATTTACATCTCGTATTATATGAATAATAACATCAAAAGATAAATCTACATCACCTCTAAAATGAAAAGATAAAAATAATCCTGATAAAATTTGAATTATTAAAAATACTCCTAATAAAGATCCAAAATTTCATAAATATCTTAATCTAGAAGGAGAAGGTAAATCAATCAAAGATCCATTTACAATATTTATTAACTTATCTTTCCTTCGAATTATTATAACAATTTTACATTATTTAATCTATCAAATTAACCCTTTTATCAGGCACATTATTATACACGAAGTGAACCTTCACCAACTTGACTTAATCAAACTACTATCAATATTAATATCAATAAAAAAACTACTAAAAAAATAGTAAATATTCCAAATAAAGATCTTCATAAAGATAAAGAATTATAAAAAATACCTCTTTTATAAAATACTAAACCAAATCCAAACATCATTATAAATAATATAAAAATTATATATATTCTTCTATATCCTTCAAACAATTCATTAGGAATTAATCTAACTATATATATAAATAATACTATTACTCCTCTTAATATTACTATTATCAATAAATATCTAAATCAATAGCCTCTCAAGACTTTATATATAAATGCTGAATAAAAAATAATAATTAATATTAATATTCTTACTATAAAAATAGGTTGAATTCTAATTACAAAAAAAATACCAAATAATATTAATATTATTCTCAAAAGTTCTAAATAATTTATTAAAATATCTACTTTGGATGTAGAAAAATCTTTAATCAATATAATAATAATAATAATTATATTAAGAATAGTAAGAATATGTTGATGACGAAAAAATATTATTATAATACTATTAAGATTAGAATTAATAATTTTATCTTTATTTTCAATTATATCTTTATATATAAATATATCATCAAACACATCTCTTTTAATAATACTAGTAATTATAGTAATAGGATCAAGAATTGGATTAGCTTTAATAGTTTCATTATCACATACCCATAAATCATCAAATTCTATTTATATTAATATAATAACATTTGACAAAAATAATCCTTTTATCATCACTAGCTATAATTATATTTAAATCTTTTTCATTATTAATTATAACTCTATTTTGTATAACAATTATATTAATATATTTCATTTCAAATTATAATGAACATTATATTACATCAATTAATTTATCTATTGATATATTAACAATAATTATATTAATCTTAACAACCATAAGAATTATTTTAATTATTATATCCTCCTCTAAATTTAATAAAATTACCAACACAATCACACCAATCTTTTTAATTTTAATTTTTACATTTATAATACCCACTTCATTAAAATTTTATATTTTATTTGAAATTGTTTTAATTCCTACATTAATTCTAATTACAATACAAGGAATACAATCTGAACGACTTCAAGCAAGAATTTATTTAATTATATATACAATTACAGCATCTCTTCCACTATTAACCATAATTATTATAATAAATTCAAGAACATCCTTCATTATTATAAATTTATTAATATTTAAATTTAACATAATTATATTTTTAATATTAGCATTTTTAATTAAATCACCTATATATCTAACACATCTATGATTACCAAAAGCTCATGTAGAAGCACCTCTAGAAGGATCAATAATTTTAGCTGCTATTTTATTAAAATTAGGAGGATATGGATTAATTCGATTCATACCTTTATGTATCAAAAACATTAATAAAATAAACTATTGAATCATCAGAATTTCATTAATTGGATCCACAGCAACTAGATTAAATTGTATTCGCCAACAAGATTTAAAAGCACTAATTGCATATTCATCAGTAGCTCATATAGGATTTGTATTAATAGGATTATTTTCAATAAATCAAAATGGGTTAACTGGAGCTATTATAATAATATTTGCCCATGGATTATCCTCCTCAGCCCTTTTCTTTTTAGTAAATGACATTTATATCAAATATCATTCACGAAATATCTTAATATTAAAAGGAATATTAATTATTTTTCCAAATATTGTTTTCTGATGATCTATATTTATAGCTATTAATATTTCAGCACCACCCACTATAAATACATTTAGAGAAATCTTACTCTTATCCTCAATATTAACATGATCTAATTATACTATTATTATACTCTTCTTTATATCATTATTTACTGCTTCATTTAGTTTATCTTTATTTATTAACATTTCACACAATAATAATAAAATAAAACTTACATTAATTAATTCTAATCAAAAAACATTTACTTCACTTTTTATTCATATAATTCCTTTAATTTTACTAATTTCAAAATTAGATTTAATAATATATTATTAATATAGTTTAATTAAAACAATAGTTTGTGGAACTATAAATGAATTTATAATAATAATAACAAATTTAATTCTGACTATTTCATTTATTTCATTTATAATAACTATCTTTATATTATTAAATAACATATTTATTTCTTTTTCAATTCCTCTTATTAAATTTAATATATATATATTATCTGCAGATATATTAATAGATTGAATTTCAATAATATTTTTAAGAACAGTAACTCTAATCTCTGGATTAATTTTATTATATAGAATTTATTATATTGATATTAAAGAACAATATAAATTCATATTATTAATAATATTATTTGTATCATCAATAATTATTTTAATTATTAGTAACAATTTATTTATAATATTATTAGGTTGAGATGGATTAGGCTTATCATCATATATATTAGTAATTTTTTATCAAAACTATACATCCGCAGCTTCAGGATCAATTACCCTTATTAGAAATCGAATAGGTGATATTTTAATTTTATTATCCATAGCAATAAATATAATTATTATTAATTGAAATTTCAATAATAGAATATATTATCCTTACATATCAATATTATTTATAATACTAGCTGCATGTTCAAAAAGAGCACAATTTCCATTTTCAGCCTGACTTCCTATAGCTATAGCAGCTCCAACACCTATTTCAGCACTAGTTCATTCTTCAACACTAGTAACAGCAGGTGTATTTATATTACTACGAATTATATTAAATTACAATATTCTTTCAAATTCCCTAATAATCATTGCCAGAATAACTGCTATTTTTTCAAGTATAACTGCATGTTGAGAACAAGATATAAAAAAAATTATTGCTTATTCAACCTTAAGACAAATCGCAATAATAATATTTGCTATTTCTATAAACGCTTTTATATTAGCTTTTATACATTTAATTATTCATGCTTTATTTAAATCTACTATATTCTTATGTGCAGGTACTATAATTCATGAATCTTCATATCAAGATATACGAATAATAGGAATAAATATAAATCTTCTTCTAATTCCATCCACAACTTTAGCAATTACTTCATTAGCTCTAATAGGAATACCATTTTCATCAGGATTTTTCTCAAAAGATTCTATTATTGAAAATCTAATAAGACTAAAAATCAACTCTATAATAACTATATTAATTATTATATCAATCGGAATAACAGCCTCATATTCAATTCGATTAATTTCTATTTCAAATAAATGAAATATTAAATCATATCCTAACTTATCAAATCATTTAAATGTACCAGCAATTATACCTATAATAATTATATCCCCTTTATCTATTTCATCAGGATCCATACTTACTTGAATATTAATCCCAGACCAAATTTTTTTAATAAGTTTTAACTTCAAAATATATATTATATCTATACTTATATTAGGTATAATTATAGGAATATTATTATCAAACAAAAACTATTTCAATAATAAATTAGGTATAGCATCAATTTCAATCTGATTTATTCATATTATTTCTATCATTTCAAAAAAATTTTCCTCTCCTATCATAATAATTATATTAAAAAATGATAAAAAGTGACAAGAAATATATGGTCCTAATAAATTATATTATTTAAATATATTAATATCATCAAATTTAGTAAATGTAAAAAAAAGAACTACAATATTAATTATCTTAACACTAATTATACTACCAATAACATTTATAATTTATTAATATAGCTTATACTAGAGCAATTTATTGAAGATAAAAAGGAATACATTTTCATCATGAAATAATGATGTGATATTCACTACTTAATTTCACCATTTAATTCGAAATCAAACCGCCTCAATCGCACTTAAACAAGTAGCTATTCGCTATTAAAAAGTTAGCAGCTTTCTAAATACTTTTCATATATGGTAATTTCCATACTAACTGATTGCAAATCAATTAAAAATATAATATTAATACTTTCGATTTCTATTAGTTTTCCGGTCCCCCCTTGGACCGAAAAAAGGGGGGACCTCCAACCCTCTCTCACCCCTTCTTACTAACAAAACCATCATTTCATTAACAATGAAATACATTTTTATGCTACTATCTATTTGGCAGATAAATGCATTAAGTTTAAGACTTAATTATGATATTTAATCAATCTAATCTACCATATATATATTCATATAATAAACCCACAATTAAGATTATTAAAAATAAAATAAATAATCATATCACTAATTCTCTCTCCACTAAAAAAGGAACTGGAACTATTAATGAAATTTCAACATCAAAAATAATAAATAAAATTGAAATCAAAAAAAATCGATAAGAAAATATATAACGAGTCAAAGAATTATAATCAAAACCACATTCATAAGCTCTTATTATTTCTATATCATTACATTTTTTATAATAAAATAATATAAATAATATATATACTAATGATACAATTAATAAAGAACAAAATAAAATTATATAAATAATTTATTGACTTTTTAATTGGAAATTAAATGTACATTATACTTTATTAATATATTCCTCATCAATAAATTATAGAAAATAAAAATAATCACACTACATCTACAAAATGTCAATATCAAGCTGCAGCTTCAAATCCAAAATGATGTGAATTTCTAAACTCTTGTTTCAATATACGAGTTCATATAATTATTAAAAATAACGTCCCTACAATTACATGAAATCCATGAAATCCAGTAGCTATAAAAAATACAGATCCATATACAGAATCTCTAATTCTAAATGAAGCCATTCTATATTCAAATCACTGAAGTATTAAAAAATATAATCCAAGTATTCAAGTAATTATTAATGAATTTTTAGATACTCTTATATTATTCTTTAAAATTGCTTGATGACACCAAGTAATAGAAATTCCAGAAGCTAATAAAATAACAGTATTTAATAATGGAACTTGAAAAGGATTAAATGAAATGATTCCACTAGGAGGTCAAAATACACCTAATTCAACTCCAGGACTTAATCTTGAATGAAAAAAAGCTCAAAAAAAAGAAATGAAAAAAAAGACTTCTCTAATAATAAATAAAATTATTCCTACTATTAATCCATTTAAAACTACTCTAGAATGATTACCTTGATAAGTTCTTTCACGAATTACATCTCGCCATCAAGATATTGAAATTAATAATATTAAGACTATAGACAAAAAAAATATATTTATTTCAAAAAAAGAAAATATCTTAATTATTCTTATTATAATTCTTAATACTCCAAATCCTGCTATTAAAGGTCAAGGTGATATATTTACTATATGGTAAGGATGATAAAACTTTTCCAAATGTTATAAATATTAATAGTATTCTAATGCATATAATAATAATAAGATTCTAAATACAAAACCTTGAATAATTGCTACACCAAATTCTAAAATTAATAAAATATTTTGTAAAATTAAAGATCTTGAAAATCCTAAAAATCTGATAGTTCTAATTCTTGATAATAATCCAACAATCAAATGCCCAGCTATTATATTAGCTGCTAATCGAATAGATAAAGTAAAAGGTCGAATTAAATGACTAATAGATTCAATTAAAACTATTAAAGGGGCTAATATTATAGGAGCCCCTTCAGGAACCAAATGAGCAGCTCTATTTATAAAATTTTTAGATCAACCTATAATAAAAAAAGATAATCATATTACTAAACCAAACCCTAAAGTAATAATAGGATGAGCTGTTCCTGTAAAGTTAAATGGAAACAAACCTAATAAATTATTTAAAATTAAATATAAAAATGTTATAGTTCCAATAAAATTCAATACTATATAGTTAGGAACAGAAATTTCCTTAAATACCTTTCTAACTCCTATAAATACAGACTTAAATATTAAAAAAAATCCTCTTTCAATAAAATAATATTTCACAGGATAATATATTATAACAATAAATATAATTATTCAATTTAAAGGAATTATAAAATAAGATGTAGGATCAAATACAGAAAATAATCTTATTATCATTTAAAACCAATTTTAATTATTTTAGATTCATCTAACTTTTTAATTATAAAATTAAATAAAGATTTATAGAAAAAAAAATCTACTATAATAAATAATAATAATAAAACTATAAATGTTGAAATAATTCATAATAAAGGTATTAATTGTGGAATTTTATCATCTTTAACTTGACAAATTAATATTAATTTAACTACTTATATCATAATTAATTTAAGAGACTAACACCTATTCGGCCACTATATTATTTATAATATAGATAAAAATTTTATTTGAGGTATTACTAATATTAAAATAGGTATAAATCTATGATTTGCTCCACAAATCTCAGAACACTGTCCAGTATAAATTCCTACACGATTAAATAATAATATTAATTGATTTAAACGACCAGGTACTGCATCAGCTTTTACTCCTAATGAAGGAATTGTTCAAGAATGAATTACATCATTACTTGCAATAATTATTCGAATTATTCTTTTATAAGGTACAGCTAAACAATTATCAACATTTAATAAACGAAAAACTCTATCTTCATCATCCTTTATATACGAATCAAAAATATTTAAATCAAAATTTCTATATTCATATGATCAATATCACTGATGTCCTATTACTTTAATAGTTATATCATAATTTCCAGATTCTTCTATTAAATATAATAAACGAAGTGAAGGAAATGCAATAAATAAAAGAAATAATCCTGGTAAAATAGTTCAAATTCTTTCCAATTCCTGACCTTCAAATAATTTTAAATTAAAAAATTTATTAATACATGAACTTAATAATATATAACCCACTAAAATTATAACTAAAATTATAATTATCATAGTATAATCATGAAAAAAAATTAAATATTCTATTACAGGAGATACTCTATTCTGAAAATATAAAGAACTTCAAACAGACAACTATTCATTATAAATTAAATTTAATTGATTAAAAGTATGATTAATAGGAGGAACATTATTAATTCACTCTAATGATGAATTTACTGAATAACTATTATATAAAGAAAATTTTATAATCAATCCTTCTCAAATAATATAAATAAATATTATTACACCAAATAAAGATAATAATGAACCTAAAGAAGAAATTATATTTCAAAATAAATATACATCTGGATAATCTGAATAACGACGAGGCATTCCATTTAAACCTAAAAAATGTTGAGGAAAAAATGTTATATTTACACCAATAAACATAATATAAAATTGTAATTGTGATTTTTTTTCATTTAAAAAAACTCCAAAAAACAAAGGAAATCAATAAGTAATACCAGCTAAAATTGCAAAAACAGCACCCATTCTTAATACATAATGAAAATGAGCAACTACATAATAAGTATCATGTAGAACAATATCTAAAGAAGAATTTGATAAAACTACACCTGTAATCCCTCCTAATGTAAATAAAAATACAAATCCAATTCTTCATAATATAGGAGTATTAAGTTTAAAATAAGATCCATGTAAAGTAGCTATTCAACTAAATACCTTAATACCTGTAGGTACAGCAATAATTATAGTAGCAGCAGTGAAATATGCACGAGTATCAACATCTATTCCAACAGAAAATATATGATGAGCTCAAACTACAAATCCTATTCCTCCAATTCCAACTATAGCATAAATTATTCCTAAGGAACCAAATGGTTCACGCTTTCCAACAGATCTTCTAATAATATGAGAAATAATCCCAAAACCAGGTAAAATTAAAATATATACTTCAGGATGACCAAAGAATCAAAATAAATGTTGAAATAAAATAGGATCTCCTCCACCAGCAGGATCAAAAAATGAAGTATTAAAATTTCGATCCGTTAATAATATAGTAATTGCACCTGCCAATACAGGTAAAGATAATAATAATAATACAGCAGTAATTAAAACAGATCATACAAATAAAGGCACTTTTTCTATTGTTATTCTAAATAATCGTATATTAATAATTGTAGAAATAAAATTAATAGCTCCTATAATTGATGAAACACCAGCTAAATGTAATGAAAAAATAGCAAAATCAACCGAACTACCAGCATGACCTATAACAGAAGCTAATGGAGGATAAACTGTTCAACCAGCACCAACACCTATCTCCACTATAGAAGATATAAATAATAAAAATAAAGAAGGTGGTAATAATCAAAATCTTAAATTATTCATTCGAGGAAAAGCTATATCAGGAGCACCTAATATTAAAGGTACTAATCAATTTCCAAATCCTCCAATTAAAATTGGTATTACTATAAAAAAAATTATTACAAAAGCATGAGCAGTTACAACAACATTATATAACTGATCATCTCCTAAAAAAGATCCAACTTGTCCTAATTCTATTCGAATTAATACTCTTATAGCAGTTCCAGCCATTGCAGATCAAGCTCCAAAAATAAAATATAAAGTTCCAATATCCTTATGATTAGTAGAATATAACCATCGCAGTATCTATTAGTTTATTAAACATTAAATTGCAAATTTAATAAAAAATCAAATGATGGTGAATTGTAAATTCACATTAGAGCACTTTTAACCTTGAAAGTTAACAGAATATTTATCTTATTAAAATAAAATAATATTATTAAACTAACTAATAATATTAAAAATATACCAATTAAATTATAAATATCTTTTTTATAAAAAATTTTATGTATATTTGTATTTAATCATAATATTTCTACATTATATCCTATAATTAAATTATATAATAACCGTATATAGACATAAAATATTACTACTGATATTAATAATAATAATAAAACATAAAATACATCAACTTGTAAAATATAATATAATGTAATAACTTTTAAAAAAAATCCTAAAAATGGGGGTATTCCTCCTATTCTTAATATTCCTATAAAAAATCATCATTTTCCTTTTATTTTATTAATTATTATTATTCTAATAATCTCTTCATCAATTAAAATAATTACTACACCTAATAATAATAATGAATATATAAGTAAATATAATATTCAAAATGAATTATCAATTATTATACAAATTAATAATCAACCTAAATGATGAATAGAAGAATATGCTATTAATTCTTTAATGTTTAATTGATTAAATGAACCAAACATACCAATAAACATTCTTAATAATCCAATTTTTCAAAAAACAGAATTAATAAATATTGCACTTAATATTAATGGAATAAATTTTTGAATTGTTATTAATAAAAATGCAGACAATCAATTAAGCCCTTTTACTACTGAAGGAAATCAGAAATAAAAAGGACCAGCTCCTATTTTTAATATTAATATTATTATTACTAAATAATTTATATTATATATATTAATAAATAATAATCTTAAAAAACAAGCCGATCTAATTCTTTGAATAAAAAAATATTTATAACAAGACTCCAAATTTCATAAATCATAACGCTTGTAAATTAATATAATATAACAAACTATATTAATCTCTAAACCTATCCATAATATAAATCAATCATTACATATTATTACCAATATAAATCTAATTATATATAATATAAAAAATAACAAAAAAGAAGGAATTAATATAATTTCATATATGAGGTATGAACTCATTAGCTTAAATAGCTGATCTTAATAAATTCTTAATACTTTAGTATTAAAATAGCTAAGCTATTATGTGCTCTAATAAAATGTTATTTTAAAAGATTATTATAGAGCACATAAATTATAAATATAATGTAATATTTACATTTCTATATTATATAATATTATTATTATATTTATATTTTGTAGTTCTTTAGAGATCCTCTTTGGTGAGAGGATCTCACAGAACTACAATACTATACTTCATATTTATGTTTTAGTATAAATATTATCATTACTAATTAATTTTTCAAAATTAAAAATACTTTTAAATTTTTTTTATTCTTATGATACTAAATGTTGAATATATCATTATATATTGTTCTGAATTCCTCACAGAGGTTCAGAACAATATATAATTATTTATATATATTCACATAATTTATTGTGTTTTTCTTTTTTTTTGCAGGATTCATTACTATTTTTTGAAAACATGACCTCTAAAAAAATTAAAATGGATACCTTTCAAAAACTTTAGCAAAAAATTTTTGATGTTGTTTGAAAATCTGAATCACGAATTTCAAAAAAAAAGCAAAAAAATCGCTACGGGGGGTAAAAAGAATCACTTTCTTACTATCTGAGGTGTAAAATGCACGTAAAAATTTGATTTTTAAAGAAATGAAACCATTCAATAGTAAAAATATTAAGATATTTCTGTATGTTTAATTAATATTAGGATTAAAAAAATTATTCTATCTTAACAACACTTATAAATATTTATAATATTAAAGATAATTAATATTTAAATAAACAAATTAACGTGCCAGCAGTTGCGGTTATACTTTATATAAATTCATATAAAATTATATTAATATTAATGTAATTAATAAAAATTATTTTTTAAGTGAAATTAAATATTAATTTATATTAAAAATATAAAATTAATAAAAATTTATTATTTAAAATAGGATTAGAAACCCTAGTATTCTTTAAAACTTCAGGTAATATTATTATATATAAACCTACTTAAAACGGCGGCTTTTATTCTTATTAGAGGAATCTGTTATATAATCGAAAACACACGATAAATTTTACTTAAATTAAAAATTTATATATCACCATCAAGAATTAATATCATTAATTACTCAAAATAACAAATAAAAAGTTAGGTCAAGGTTTAGTCTACATTTAAGAAATAATGGATTACATTAAAAATATTTAAGAAATAAAAATTAAAAATTTTAAGAAAAAGGATTTATAAGTAATATTATAATAATATTATAATTTGAATAAGATTAATAAAGTGCACATATCGCCCGTCACCCTCATCTATAAGATAAGGTAAGTCGTAACATAGTTGATATTTTGGAAAAAGTATCAAGAATCAAAAAAGCTTTTTAAGCATTTCACTTACACTGAAAATAACTAAATATAATTTTACTATTTTTTTTTATTTAAAATAAAAATCTTATTAAATATTCTTATATTAAAATAAAAACTGAAAAGGAAATTTAAATTATTACATAGAAATATAATTTTCCTTTAGTAT

>Seq14 [organism=Cheiracanthium sp IDV703] PP626066
CTTAGTCGTTGATATGTTTGTGGTGAGATCATAGATAGTCCTCCTAGCAACTGAAGAATTTACTGCTCAAGTAATTGTGTTAAATCATCCAGGCCAAATTTCAGCTGGTTACACCCCTGTTCTTGACTGCCAGCTGGAAAAACTGGTCCAAAATATTAATTTTGACAGTTACTTCCTGTCAACAGAAAATATGCCAATATACATCATAAGCTACCAAAATTAATGTAAAGGAACCAGAATATACATATATTTATATATTGATTTCCCAGATGTTACTTTTTCTTCTGTGCTTTTTCTGCAGCTTTAGTTACTTTGCCACCTGAAAGGTCTTTTGGCTTTACTGCCTTGATGACACCAACAGCAACAGTTTGCCTCATATCACGGACAGCAAATCTTCCAAGTGGAGGGAAGTCTGTAAATGTTTCAACACACATAGGCTTGCTTGGAACTAAGTCAATGATAGCAGCATCTCCAGATTTGATGAATTTTGGATTATCTTCCAATTTTTTTCCACTTCGTCTGTCACATTTTTCTTTGATGTCACGGAACTTGCATGCAATATGTGCAGTGTGGCAGTCAAGAACAGGGGTGTAACCAGCTGAAATTTGGCCTGGATGATTTAACACAATTACTTGAGCAGTAAATTCTTCAGTTGCTTTAGGAGGACTATCTTTGCTGTCACCACATACATATCCACGTCTTAGTTCTTTAACAGATACATTCTTAACATTGAATCCAACATTGTCACCAGGGACAGCTTCTGTGAGGGCTTCATGGTGCATTTCGACAGATTTTACTTCAGTTGTCAAGTTAACAGGAGCAAATGTAACTACCATGCCAGGTTTGATAATTCCTGTTTCAACTCTACCTACTGGTACTGTACCAATACCTCCAATTTTGTATACATCCTGAAGAGGCAATCTTAAGGGCTTGTCAAGGGGTCTTGAAGGTGGCTCCATTGCATCAAGAGCTTGCAGAAGAGTTTTGCCGTCAGATTTTCCACTCTTTCTTTCAATTGCCCATCCTTTGTACCATGGCATATTGGTACTTGCTTCTAACATATTATCACCATTCCAGCCAGAAATAGGAACAAATGGGACAGTAACTGGGTTATAACCAATCTTTTTGATGTATGTAGACACTTCTTTTTTTATTTCCTCAAAACGACTCTCACTGAATGGTGGTTCAGTAGTGTCCATCTTGTTAACGCCAACAATCATCTGCTTGACACCTAGGGTATAAGCCAAAAGAGCATGTTCTCTAGTTTGTCCATTTTTAGAAATACCTGCTTCGAATTCTCCAGTACCAGCAGCCACAATAAGGACAGCACAATCAGCCTGAGATGTACCAGTAATCATGTTTTTGATAAAATCTCTGTGACCAGGGGCATCAATAACTGTTACATAGTACTTTGAAGTTTCAAATTTCCACAAAGTAATATCAATTGTAATACCACGTTCTCTTTCAGCTTTCAGTTTATCTAAAACCCATGCATACTTGAAAGATCCTTTACCCATCTCTTGGGCTTCTTTTTCGAATTTTTCAATTGTTCTTTTATCAATTCCACCACATTTGTAAATTAAATGTCCAGTTGTAGTTGACTTTCCTGAATCTACATGGCCAATGACCACAATGTTGATATGAGTCTTTTCTTTTGGCATTTTTCAATTTCGATATAATTTCAACTTTTTACGATGGAAAGAGATGGTACTAATTCCGTCCGGCTCCTTGCAACTTGATGTACGAAATCCAGAAAGAGAGAGACTCTCGGGGGTCCTTTCGTACTGTAAGAAAATATTAAAAGATATAAACCGACCTGGCTTACACCGGTCTGAACTCAAATCATGTAATTATTTAAAAGTCGAACAGACTTCCTATTAAAACTTTTGCTTAATTTAGGTTATTAATTCAACATCGAGGTCATAATCTAATTTATTTATAAGGTCTTTTTAAATTTATTATGCTGTTATCCCTATGGTAATTTGATATTTTAATCTTATTAGGTTAATTTTAAAATATAAAAATTAAAATAATATTTAATTAACTGCCCCAGTTAAATTTTAATAAAATTCAATAGGGTCTTATTGTCTTTTTTTTTATATAAATGTCTTTTTACATTTAGGAAAATTTAAAATATTAAATTTAAATAAATTAATTGAAATGTAATATCTTTTATGCTGGTCTTTATTTAAAAGACAGGTGATTATGCTACCTTAGCACAAAGTGTAAACTTTGCGGCTATTTAAATTATCATTGAGCAGACTATATTAATAATTATATTCTATTAAAGATGTTTTTGATAAACAGTCATTCAATTTAGATGAGTTCATTTAAATTAAATTATTGATTTATTTATATTAAAATTATTAAATTTTAATAAATTTATTCTAATTATATTATTTTATAATATATATTATTAGTTTTTAAACTTTATGAATACTATTAGTTCTTGTTGTTATATTAAAAGATAAAATTTAAATAATAATTTAAATTATTATTTTTAAGTGTTTATTATATTTTTAGAATACCAGATATTAAAAAGTTCGTAAATGTTTAGTAACTACTATTAGTTAAATTAATTTTATAACACAAATATATTTAGTTATAGTAATTCACTTTATTTCGGGATTATAATTATATTAATATTTTATTAATTCCTGATACTAAAGGAAAATGATATTTCTATAAAATAATTTAATTTACCTTTTCAGTTTTTTTAATATAAAATTTTATTTTATTAAATATTTATGTTTTATAAAAATAAATAATAATATTATTATTAGTTATTTTCAGTGTAAATGAAATGCTTATAAAGCTTTTTTATTCTTGATACTTTTTCCAAAATATCAACTATGTTACGACTTACCTTACCTTAGAGATAAGGGTGACGGGCGATATGTGCACTTTATTAATCTTATTCATATTATAATATTATTATGATATTACTAATAAATCCTTTTTCTTAATATTTTTAATAATTATTTCTTAAATATTTTTAATGTAATCCATTATTCCTTAAATGTAAACTACACCTTGACCTAACTTTTTATTTATTATTTTGAATAATTAATATTATTAATTCTTGATGGTGATATATAAATTCTATATTTAAGTGAAATATAACGTGTATTTTCGATTATATAACAGATTCCTCTAATAAGAATAAAAGCCGCCGATATAAGTAGGTTTAATATAATATTATTACCTAAAGTAGTTTATAATACTAGGGTCTCTAATCCTATTTTATAGAAAAATTTATATTAATTTTTTAATTTTTAATATTTAATATTTAATTTCACTTTAAAAGGAGTAATTATAAAAATTTATAAAATAAATATAATTTTGAATGAGTATATATAAAGTATAACCGCAACTGCTGGCACGTTGATTTGTTTATTTTTATATCAATTGTCTTTAATATTTAAAATATTTGTAAGTGTTATTAAGATAAATTGATTTTTTGAATCCTAATATTAATTAAACATGTATTTTATCTTAGTGTTATTACTATGGAATGATTTCATTTCTTTAAAAATCAAATTTTTATGTGCATTTTACACTTCAGATAGTAAAAAAACAGCTTTTTTCACCCTCCGTAGTGATTTTTTTGCTTTTTTTTTGAAATTTGTGATTCAGATTTTCAGATAACATCAAAAATTTTTTGCTAAACTTTTTTTAAGGTATCCATTTTAATTTTTTAAAACGTAATGATTTAAAAAAGTAGTAAAAATCTTTAAAAAATAAAAAACTAAAAAAATTTTTACATTTTTATGAAAATTTTTTAAAATTTTCATAATTCATAAAAAAATTTATATATATATATATATATATAATTATATATTGTTCTGAACCTCTATAAGGAATTCAGAACAATATATAAAAGTAATATTAAATATTTAATATTATATTAGATATTATTTAAATTTTAAATTTTTGATTAATTATAATATTTATTATTTTTAATAATTAATTATTAATAATAGTAATTATATTTACATGTCAATCATATAAATGTATGTAGTTCTGTAAAGATTTCCCTCGTGAGATCCTCACAAAAAGGATCTCGAAAGAGGGAATCCTACAGAACTACAAAAATAAGAATAATATAAATATATAAAATTATAATTATATAAATTATTAATATTTATAATACTATTTGAATTGAATATGTATTTTATGGAGGGCCCCTGGCCTCCATAAAAGGGGCCTCCATAATATCCCTGGATTAATACTTTTTAATAAATCAATTTATTATAAATATTATTAATAATATAATTACTTTTTAGTATTTTTATTTATATTTAATTTATATATAGTATTATGTAGTTCTGTGAGATCCCCTCGTGAGATCCTCACAAAAGGATCTCAAAGAAAGGGGATCTCTAAAGAACTACAAGAATACAAATAAATAATAATAAATATTAAATATTAAATAATGTATATATAAGAATACTAATTATAGTATATGTGCTCATTAATAATCTTTGAAAATGCATTTTATTAGAGCACATATATATTAAAAGTATTACAACTCCCTAATGATTTTATTTAAGGATATCTTTAAAATATTTAGATCAGCTATTATAAGCTAATGAGTTCATACCTCATATATGAAAATATATTAGTTCCTTCCTTTTTATTATTTTTTGTATTATATATGATTAGATTTTTATTAGTATTATCATGTAATGACTGATTTATATTATGAATAGGCTTAGAAATTAATATAGTTTGTTATATTATATTAATTTATAAACGTTATGATTTATGAAATTTGGAATCTTGTTATAAATATTTTTTTATTCAAAGAATTAGATCAGCTTGTTTTTTAAGATTATTATTTATTAATATATATAATATAAATTATTTAATTATAATAATACTAATATTAAAAATAGGAGCTGGTCCTTTTTATTTTTGATTTCCTTCAGTAATAAAAGGTATTAATTGATTGTCTGGATTTATATTAATATCCTTTCAAAAATTTATTCCATTAATATTAAGAAGAATATTTATTAATTCGATTTTTTGAAAGATTGGAATACTAAGAATATTTATTGGAATGTTTGGATCATTTAATCAATTAAATATTAAAGAATTATTAGCATATTCTTCTATTTATCATTTGGGATGATTATTAGTTTGTATAATAGTTGATAATTCTTTTTGAATAATATATTTATTTATATATTCACTATTATTATTAAGAATTGTAGTTATTTTAATTGATGAAGAAATTATTAATATAATAATAGTTAATAAGCTAAAAGGTAAGTGGTGATTTTTTATAAGAATTTTAAGAATAGGAGGTATACCACCTTTCTTAGGGTTTTTTTTAAAAGTATTAACTTTATATTATATTTTACAAGTAGATGTTTTCTATGTAATTTTATTATTAATAATATCTGTGGTAATATTTTATGTATATTTTCGATTATTATATAATTTAATTATAGGCTATAATATGGAAATAATATGATTAAGTATAAATTTGAATAAAATTTATTATAAAAAAGATATTTATACGTTAATTGGAGTATTTTTAATATTATTAGTCTCAATAATATTATTATTTTAATTAAATAAGATAATTATTCTGTTAATTTTCAAAGTTAAAAGTGCTCTAATGTGAATTTACAATTCACCATCATTTGATTTTTATTAAATTTGCAATTTAATGTTTAGTAAACTAATAGATACTACGATGGTTATATTCTACTAATCATAAAGATATTGGAACTTTGTATTTTATTTTTGGAGCTTGATCTGCAATAGCTGGTACTGCTATAAGAATATTAATTCGATTAGAATTAGGACAGGTTGGATCTTTTTTAGGTGATGATCAATTATATAATGTTGTAGTAACTGCTCATGCTTTTGTAATAATTTTCTTTATGGTAATGCCAATTTTAATTGGTGGATTTGGAAATTGATTAGTTCCATTAATATTAGGTGCACCTGATATAGCTTTTCCTCGAATGAATAATTTAAGTTTTTGATTATTACCACCCTCTTTATTTTTATTATTTATATCTTCAATAGTTGAAATAGGGGTAGGTGCTGGTTGAACAGTTTATCCTCCATTGGCTTCTATTATAGGTCATGCTGGTAGATCTGTTGATTTTGCTATTTTTTCTTTACATTTAGCTGGTATTTCATCAATTATAGGGGCTATTAATTTTATTTCTACTATTATTAATATACGTTTATTTAGAATAACAATGGAAAAAGTACCTTTATTTGTATGGTCTGTTTTAATTACTGCTGTATTATTACTTTTATCCTTACCTGTATTGGCTGGTGCTATTACTATATTATTAACTGATCGTAATTTTAATACATCTTTTTTTGATCCTGCTGGGGGAGGAGATCCAATTTTATTTCAACATTTATTTTGATTTTTTGGACATCCTGAAGTTTATATTTTAATTTTACCTGGATTTGGGATTATTTCTCATATTATTAGAATATCTGTTGGAAAGCGTGAACCATTTGGTTCATTAGGAATAATTTATGCTATAGTTGGAATTGGAGGTATAGGCTTTGTAGTCTGAGCTCATCATATATTTTCTGTAGGTATAGATGTTGACACTCGTGCATATTTTACTGCTGCTACTATAATTATTGCTGTACCTACTGGTATTAAGGTGTTTAGTTGAATGGCTACATTACATGGGTCTTATTTCAAAATTAATACTCCTATATTATGAAGAATTGGATTTGTCTTTTTATTTACATTAGGAGGGATTACAGGTGTAGTTTTATCTAATTCTTCTTTAGATATTGTATTACATGATACTTACTATGTTGTTGCTCATTTTCATTATGTATTAAGAATAGGTGCTGTCTTTGCTATCTTGGCAGGAATTACTCATTGATTTCCCTTATTTTTTGGAGTTTTTTTAAATGAAAAGAAATCTCAACTTCAATTTTACATTATATTTATTGGTGTAAATATAACTTTCTTTCCTCAACATTTTTTAGGATTAAATGGAATACCTCGTCGTTATTCAGATTATCCAGATGTATATTTATTTTGAAATGTAATTTCTTCCTTAGGTTCATTATTATCTTTATTTGGGGTAATAATATTTATTTATATTATCTGAGAAAGTTTAGTTATAAAATTTTCATCTTACAGAAATTATTCAGTAAATTCATCTTTAGAGTGAATTAATAATATTCCTCCTATTAATCATACTTTTAGTCAATTGAATTTAATTTATAATGAATAATTGTCTGTATGAGGTTCTTTATATTTTCAGAATAGAGTATCTCCTGTAATAGAATATTTAATCTTTTTCCATGATTATACTATAATGATTATAATTTTAGTAATAATTTTGGTTGGATATATATTGTTAAGTTCTTGTATTAATAAATTTTATAATTTAAAATTATTTGAAGGACAGGAATTAGAAAGTATTTGAACTATTTTACCTGGTGTTTTTCTTTTATTTATTGCTTTTCCCTCTCTTCGTTTATTATATTTAATAGAAGAATCAGGTAATTATGATATAACTATTAAGGTAATAGGACATCAGTGATATTGATCTTATGAATATAGAAATTTTAATTTAAATATTTTTGATTCCTATATGAAGGATGATGAAGATAGAATTTTTCGTTTATTAAATGTTGATAATTGTTTAGCTGTTCCTTATAAAAGAATAATTCGAATAATTGTAGCAAGTAATGATGTAATTCATTCTTGAACAATTCCATCATTAGGAGTGAAGGCTGACGCAGTACCTGGTCGCTTAAATCAATTAATATTAATATTTAATCGAATAGGTTTATATACTGGACAATGCTCTGAGATTTGTGGTGCAAATCATAGATTTATACCTATTTTAATGTTAGTTATACCTCAAATGAAATTTTTATCAATATTATAAGATAGTGGCCGAATAGGTGTTAGTCTCTTAAATTAATTATGATAAATGTAGTTAAATTAATATTAATTTGTCAAATTAAAGATGATAAAATTCCACAATTAATACCATTAATATGAGTTATATCTACTTATATACTTTTATTATTATTATTAGTTATAATAATTATATATAATTATAATTTTATAAATAATTTTTATTTAAATAAAATAAATCTTTTGTATAAAGAAAATTTAATATTTAAATGATAATAAGTCTTTTTTCTGTTTTTGATCCTACTTCATATTTTATACTTCCTTTAAATTGATTAATTTTATTTGTTATTTTAATATATTACCCATTAAAATATTATTTCATTGAAAGTGGATTTTTTTTAGTATTTAAATCAGTATTTATAGGAGTAAGAAAAGTATTTAAGGAAGTTTCAATACCTAATTATATAGCTTTAAATTTTATTGGAACTATAATATTTTTATACTTAATTCTTAATAATTTATTGGGCTTATTTCCTTTTACTTTTACAAGAACAGCTCATCCTATTATTACTTTAGGATTTGGAATGGTATTATGATTATCTTTTTTTATTATAGGATGATTTAAAAATTTTATGAATAGAGCTGCTCATTTAGTCCCTGAAGGGGCACCTATAATATTAGCTCCTTTAATAGTATTAATTGAATCAATTAGACATTTAATTCGACCCTTTACTTTATCTATTCGATTAGCAGCTAATATAATAGCTGGACATTTAATTGTAGGTTTATTATCAAGAATTAGTACTATTAGAATTTTAGGATTTTCTAGATCTTTAATCTTACAAAATATTTTATTAATTTTGGAATTTGGTGTAGCAATTATTCAAGGATTTGTATTTAGAATTTTATTATTATTATATGCATTGGAATATTATTAACATTTGGAAAAGTTTTTTCATCCTTATCATATAGTAAATATATCACCTTGACCATTGATAGCAGGATTTGGTGTATTAAGTGTAATAATAAGAATAATTAAAATATTTTCTTTTTTTGAAAGTGATATAATATTTTTATCCTTAATAATAATATTATTAATCTCAATATCTTGATGACGAGATGTTATTCGTGAGAGTACTTATCAAGGTTATCATTCTAGTTTAGTTTTAAATGGATTAATAGTAGGAATAATTTTATTTATTATTAGAGAAGTTTTCTTTTTTATTTCTTTTTTTTGAGCTTTTTTTCATTCGAGTTTAAGTCCTGGAACTGAATTAGGAGTATTTTGACCTCCTAATGGAATTATTTCATTTAATCCTTTCCAAGTTCCATTATTAAATACTGTTATTTTATTAGCATCTGGTGTTTCTATTACTTGATGTCATCAAGCAATCTTAAGAAATAATATAATGTTAGCAAAAAATTCTTTAATAATTACATGATTACTTGGTTTATATTTTTTAATACTTCAATGATTTGAATATAAGATAGCTTCATTTAGAATTAGTGATTCTGTATATGGATCTGTATTTTTTATGGCTACTGGATTTCACGGGTTTCATGTTATTGTAGGAACATTATTTTTAATATTTATATGAATTCGAATGTTAAAACAAGAATTTAGAAATTCACATCATTTTGGATTTGAAGCTGCTGCTTGATATTGACATTTTGTTGATGTAGTTTGATTATTTTTATTCTCCACAGTTTATTGATGAGGAATATTTCAATAAAGTATAATGTACATTTAATTTCCAATTAAAAAGTCAAGTGATTATTTATATAATCTTATTTTGTTCTTTATTAGTAGTATTTTTAGTATATATTCTATTTATATTATTTTATTATAAAAAGTGTAATGATATAGAGATATTAAGAGCTTATGAATGTGGTTTTGATTATAACTCATTAACTCGTTATATATTTTCATATCGATTTTTTTTAATTTCAATTTTATTTATTATTTTTGATGTAGAAATTTCATTAATAGTTCCAATTCCTTTTTTAATAGAAAGAGAATTAGTAATGTGATTGTTTATCTTATTTTTGCTAATCTTAATTGTAGGATTATTATATGAATATTTATATGGTAGATTAGATTGATTAAATATCATTATTAAGTCTTAAACTTAATGCATTTATCTGCCAAATAGATAGTAACATAATATGTATTTCATTGTTAATGAAATAATAGTGAGCAAAGAAAGGAGGGGAAAGGGAGGAAGGAGGAGGAGGTCCCCCCTTTTTACGGTCCAGGGGGGACCGGAAAACTAATAGAAATCTAAAGGTATTAATATTATATTTTTAATTGATTTGCAATCAGTTATTATGAAATAAATCATATATATATAAATTATGATATGTATTTTAAAAAGCTGCTAACTTTTTAATAGCGAAGTGCTACATTTTAGGAGCGATTAAGCGGTTTAATTTCGAATTAAAAGTTGAATTTAGTAGTGAATATCACATCATTATTTCATGATGAAAATGTATTCTTATTTATCTTCAATAAATTGCTCTAATATAAGCTATATTAATAGATTATTAATATTATGGGTATTATTATTAAAGTTAAAATAATTAGCATTGTAGTTCTTTTTTTTATATTTATTGTATTTATTGATATTTTTATAAGAAGATAAAATGTTTTACTAGGTCCATAGTTTTCTTGTCATTTTTTATCATTTTTTAATATTATTATTATAATAGGGGTTGATAATTTTTTAGGAATAATAGATAAAATATGAATAAATCAAATAGAAATTGATATTATTCCTAGTTTTTTATTAAAATAATTTTTATTTGATAAAAATAATCCAATTAGAACTCCTAATAATAATATAGAAAGGATATATATTTTAAAATGAAATCTCATTAGAAATATCTGATCTGGAATTAATATTCAAGATAATATAGATCCTGATAAAATGGATAATGGAGATATAATTATTATAGGAATAATAGAGATTATATTTAAGTGATTAGATAAGTTAGGAGATGATTTAATATTTCATTTGTTTGATAGTGAAATTATTCGAATAGAGTATGAAGCTGTTATTCCAATAGATGTAATAATTAGTATAGTTATTAAAGAGTTAATTTTTATTATTAATAAGTTTTCAATAATTGAATCTTTTGAAAAGAATCCTGATGAAAATGGTATTCCTATTAAGGCTAATGATGTAATTCCTAAGGTGGCTGATGGAATTAAAAGTGAATTTATATTTATTCCTATTATTCGTATATCTTGATATGTGGATTCATGGATTATAGTTCCAGCACACAAGAATATAGTGGACTTAAATAAAGCATGAATAATTAAATGTATAAATGCTAGTGTAAATGCATTTATAGAAATAGCAAATATTATTATTGCAATTTGTCTTAAAGTTGAATAAGCAATAATTTTTTTTATATCTTGTTCTCAGCAAGCTGTTATTCTAGAAAAAATAGCAGTCATTCTTGCAATAATTATTAGTATACTTGATAGAGAGTTGTAATTAAATATAATTCGTAAAAGTATAAATACTCCTGCTGTAACTAGGGTTGAGGAGTGTACTAGAGCTGAAATAGGAGTTGGTGCTGCTATAGCTATTGGAAGTCATGCTGAGAATGGGAATTGTGCTCTTTTTGAACAGGCTGCTAGTATTATTAATAATATTGATATATAAGGATATATTATATTATTATTAAAATTTCAGTTGATAATAATTATATTAATTCCTATAGATATTAGGATTAGAATATCTCCTATACGATTTCTAATTAATGTGATTGAACCTGAGGCTGCTGATATATAATTTTGATAGAATACTACTAATAAATATGATGATAATCCTAATCCATCTCAGCCTAATAGTAATATAAATAGATTGTTTCTAATAATTAAAATAATTATGGATGAAACAAATATAATTATTAAAATTATAAATTTATATTGTTCTTTTTTATTAATATAATAAATTCTAAATAAAAGGATTAATCTGGAAATTAGTGTAACTGTTCTTAAAAATAATATTGAAATTCAATCTACAATTATATCTGCTGATAATATAAAAATATTGAATTTAATAAGTGGAATTGAAAATATAATAAATATATTATTTATTAATATAAATAAGGTTAATAATAGTGATATAATAGATATAATTATAATTATATTTGCTATTATTAATATAATTATTTTTATAGTTCCACAAACTATTGTTTTAATTAAACTATATTATTAAAATATTACTAAATCTAATTTTGTAATTAAGATAATTAATGGTGAAGAATGGATAAAAAGTGATGTGAATCTTTTTTGATTAGAATTAATTAATGTATATTTTATTTTATTATTATTGTGATAAATATTAATAAATAAAGATAATGTAAATGAGGCAGTAATTAATGATATAAAAAATAGAATAATAATGGTATAATTAGATCAGATTATTATTGAAGATAAAAGTAAAATTTCTCTAAATGTATTTATAGTAGGAGGTGCTGAAATATTAATAGCTATAAATACAGCTCATCAAAATATAATATTAGGAAAAATAATTAATATTCCTTTAAATATTATAATATTTCGTGAATGATATTTTAAATAAATGTCATTTACTAGAAAAAAAAGGGCTGAGGAAGATAAACCATGAGCAATTATTATTATAATAGCTCCAGTTAATCCATTATAATTTATTGAGAATAATCCTATTAGTACAAATCCTATATGTGCTACTGATGAATAAGCAATTAATGCTTTTAAGTCTTGTTGGCGAATACAATTTATTCTTGTTGCAGTAGCTCCAATTAATGAAATTCTGATAATTCAATAATTTATTTTATTAATATTATTAATACATAGTGGTATAAAACGAATTAGTCCATAGCCTCCTAATTTTAATAAAATAGCAGCTAAAATTATTGAACCTTCAAGAGGTGCTTCTACATGAGCTTTTGGTAATCATAAGTGTGATAAATATATAGGTGACTTAATTAAAAATGCTATTATTAAAAATAAAATTATATTAAATTTGATTATTATTATATTTATTAGTATAAAAGTTATTCTTGTATTTATTATAATAATTATAGCTAATAAAGGTAGTGATGCAGTAATTGTATATATAATTAGATAAATTCTTGCTTGTAATCGTTCAGATTGTATTCCTTGTATTGTAATTAAGATTAGTGTAGGGATTAAAACAATTTCAAATAAAATATAAAATTTTAATGAAGCTGGTATTATAAATGTATACATTAAGATTAGAAAAATTGGTATAATTGTATTGGTAATTTTATTAAAATTATAAGAAGATATTATAATTAATATAATTCTTATAATGGTTAAGGTTAATATAATTATTCTTACTATATCAATAGATGTATTTCTAGATAAAATGAAATAATTATTGTAATTGGAAATAAAATATATTAATATAATTATTGATAAAAATAAAATTATAAATAAGGTTGAAAATGAATTATATATAATTAATGTTAATGAGGATAATATAATTATTTTTATCAAATGTTAATATATTAACATATATAGAGTTTGAAGACTTATGTGTATGTGAAAGTGAAATTATTAATGCTAATCCTATTCTTGATCCTATTACTATAATTACTAATATAATTAGAAGTGATGTATTAGAGGATATATTTATAAATAATGATATAATTGAAAATAGGGATAAAATTATTAATTCTAGTCTTAGTAATATTATAATAATATTTTTTCGTCATCAACATATTCTCATTATTCTTAATATTATTATTACTATTATTATGTTTATATTAGATTTTTCTACATCCAAAGTAGATATTTTAATAAATTATTTAGAACTTTTGAGAATAATATTAATATAATTAGGAGTTTTTTTTGTAATTAGAATACAGCCTATTTTTATGGTTAGAATATTAATATTAATTATTATTTTTTATACTATATATATATATATAATTTTAAGAGGTGGAGTTTTTTTTGTAATTAGGCATGAACAGACCATCCAAAATCTGCTATTTTGATGTCTCCCGATAAACTTAGTAACAAGTTTTCAGGCTTTATGTCTCTGTGGATAACTTTTTTAGAATGACAGTACTTAAATGCTTTTGCAAGTTGAGCCATATATGTGGCAGAAACTTTTTCACTAAAACGCTGAGATTTCTGCAGTGCTTTATACACTTCTCCCCGGGCAGCATACTCCAGTACAAGAAATATTCTGTCATTATCATAAAAATACGTGTACATACGGAGCACATTTGGATGCCTTAAGTGCGTCTGGATTTCAATTTCTCTTCGAACTTGATTTTCCACATTATTCTTCAAAATTTGAGCTTTGTACAAAATCTTTAAAGCAACAATAAATTTAGTCTTTTTTTCTCTTGCTAAATACACATGTCCAAATTTTCCAGTACCTAATTTTCTGCCAATTTCAAAATCATTTAATGTGAACTTTTTCATTCTGCTTCTTCGCACTGGAGTTTGATAACTGAAGCTTACTTCATTTTCTTTTACATCCTCCAATGTAGTTTTCATTTTAATCCTTTTGCACGAATTGGTAATCTGTTCTTTATTAGTTTCCTTCTTGGCACTCATTCTGGTACTGATTACTGCAGCGTTTTAAAATTTCCCAGGTGCCCAGTTGACAACCACATACATTTAAATTTATTGTTGCCATTCGGCTAAATACACATGTCCAAATTTTCCAGTACCTAATTTTCTGCCAATTTCAAAATCATTTAATGTGAACTTTTTCTTTCTGCTTCTTCGCNNNNNNNNNNNNNNNNNNNNNNNNNNNNNNNNNNNNNNNNNNNNNNNNNNNNNNNNNNNNNNNNNNNNNNNNNNNNNNNNNNNNNNNNNNNNNNNNNNNNTTAAGCAAAAGTTTTAATAGGAAGTCTGTTCGACTTTTAAATAATTACATGATTTGAGTTCAGACCGGTGTAAGCCAGGTCGGTTTATATCTTTTAATATTTTCTTACAGTACGAAAGGACCTAAAAAGCTAATAATATTATATATATAGCAGATAAATGCATTAGAATTAGAATCTAAATTCCTAAAAATAACCTTTATATTAAATTATTTATTAATTTCTATTAGAATTCTTATTAGAGTAGCATTTTATACAATCTTAGAACGAAAAATCTTAAGATATATACAAATCCGAAAAGGACCTAATAAAGTAGGATTAATAGGAATTCTACAACCATTTAGTGACGCTTTAAAACTTTTTAATAAAAGTTTAACGTACTCAGAAATAATAAATAAAATTCTATCAATCAGAACACCAGCTTTATCTTTATTTATTTCTATATTAATTATTCCTATTATTAATTTTAATATATACTCAATATATGATAATAAACATAATATTTTATTATTTTTTGTAATTTCAAGAATAACTGTATATATAATTTTATTAGTAGGATGATCCGCAAATTCAAAATATAGAAACCTAGGATCTATTCGAAGAGTTGCACAAATAATTTCATATGAAATTTCATTTTTTATAATTATTTTATTTATTTCAATTATATCATTTTCATACTCATTTAATGAAATTATAAATTCACAAAATATAATAATATTTTTTTATGGAAATATTATATTATTTATAATATGAATCATTTCTTGTCTTGCAGAAACAAATCGAGCACCTTTTGATTTTGCAGAAGGGGAATCTGAATTAGTATCAGGATTTAATGTAGAATATATAGGAGGATGATTTGCATTAATTTTCCTTTCAGAATATATAAGAATATTAATTTTAAGTATAATTACAGCTATTATATTTTTCTCATTTCCTAAAATAATTTTATCACCTACTATTATAATTATTATTACTATTATTCTTTTATGAGTACGAGCATCATATCCTCGATTTCGATACGATATATTAATAAAACTAAGATGAAAAATATTTTTACCAATTTCTCTATTCATTATTATTATTTCTATAAATATTTTATTTATATGTTTATAATCTTCTTAAATTTACAAAATTTATGTTTTACTTAAACTAATTAATAAGACTTTAAAGAAAAAATTCTTAATAATTATTTTCAAAATAACTATAATTAAAATCATAATAATAAATAATCTTGAAATATATAAATAAATCAAAATACAAGTAATAAAAAGAAATATATAAAACTAAAAATTATCCCTATTATTATAAAAGGCAATTCAACTACACAAGCTCCAATTCAAGTTAATAATAATCAATTAACTACATACATTCAATATAAATATTTTATGTAATTATATATTATTATTCTTCGAAATTTATGAATAAGAAATAAAGGAATAAAATATAAAACTAAAACAGATATTAATAAAGCAAAAACACCACCAATTTTTCTAGGAATTGAACGTAAAATAGTATAAGCAAATAAAAAATATCATTCAGGTTGAATATGAACAGGAGTAACTAGAGGATCAGAAGAAATAAAATTTTCAACATCTATAAAAATATAAGGAAAAGACATACATATAAAAAAAAATAATATAAATAATATAAAAAATCCATAAAAATCTTTTATTCTAAAATAAGGATGAAATCAAACCTTATCCAAATCTCCTCTTAAACCTACAGGATTTCTAGAACCTGTTTCATGAAGAAAAAACAAATGTAAAATTACTATAAATAAAATAATAAAAGGAAGAATAAAATGAAAAGCAAAAAATCGTGTTAAAGTAGGATTTCCTACAGCAAAACCTCCTCAAACTCATTCAACTAATAAAGTACCAATATAAGGCACAGCAGATAACAAATTAGTAATAACAGTGGCAGCTCAAAAAGATATTTGACCTCATGGCAATACATATCCTAAAAAAGCCGCTGCTATGGATAATAAAAAGATAGTTACACCACTTATTCACGTTTTTTTAAAAAAGTAAGAACTATAATAAATACCACGTCCAATATGAATATATATTAATAAAAAAAATATTCTTGCTCCATTAGCATGTAAAATTCGAATAAATCATCCATAATTTACATCTCGTATTATATGAATAATTACATCAAAAGATAAATCCACATCCCCTCTAAAATGAAATGATAAAAATAATCCTGATACAATTTGAATCATTAAAAAAACTCCTAATAATGATCCAAAATTTCATAAATATCTTAGTCTAGAAGGTGAAGGTAAATCTACTAAAGATCCATTAATAATATTTAATAATTTATCTTTTTTTCGAATTATTATACTGATTTAACATTATTTAATCTATCAAATTAATCCTTTTATTCAGGCACCTTTATATACACGAAGTGAACCTTCATTTACTTGACTTAATCAAACAACTATAAGCATTACTATTAATAAAAAGATAACTAAAAATATAGTAAATATACCAAATAAGGAACTTCATAATAATAAAGAATTATAAAAAATACCCTCCTTATAAAATAATAATATAAATCCAGATATTATTATAAATATAATAAAAATTATATAAATAACTCTATATCCTTCAAATAATTCATTTGGAACTAAACTAACTATATATATAAATAAGACCATTACCCCTCTTAATATTACTATTATTATTAAATAACTAAATCAATAACCTCTTAAAATTATATATATATATATAGTATAAAAAATAATAATTAATATTAATATTCTTACCATAAAAATAGGCTGTATTCTAATTACAAAAAAAACTCCTAATAATATTAATATTAATTATTATTTTTTATACTATATATATATATATAATTTTAAGAGGTTATTGATTTAGTTATTTAATAATAATAGTAATATTATGAGGG

>Seq15 [organism=Cheiracanthium sp ZYL314] PP626067
CTTTGCGTGAATACGGATTAGGACCCCTTAGAAAGACCCCCACGGAGGGCACTCCCCAACAAGAAGTCTTAGATAACACTGTTACAAATGATTCTTACCAATCCTCGGTCGAAACACAGATGATTCTGTATGGTGAAGAAGTTCTGTATGGCCGTAAGAGGTTCTAACCCATATATACCAGTGGCAGAGTGGTTATATTACATGCTCAAAACTGGGAGATGAGATGTGCTTCGGTTCGATACCAAGTCGTGCTCCTCGACCTAACCGATCGGAGTTTTCTGTGGTTTCCTCCAAAACTCTGCGTGAATATGGGTTAGGACCCCTTAGAAAGACCCCCCACGGTAGGCATTCCCTCGTGCAGATACTGGCCCTAATAAACAAACAATTTATTGGTATTAGACAAATTAAGACAAAAGTATAGTTTTGTAATGAAATATTTTTAAGTGTTATTAAGATAAAATTACTTTTTTAATCCTAACATTAATTTAACATACAATTTACCTTATTTTTTAACTATAGAATGGCTTCATTTCTTTAAAAATCAAATTTTTATGTGCTTTAACACTTCAAAATAGTAAAATTTAAAATTTCATTTTTTTTCGTAGTGATTTCTTTGCTAATATTATAGAATGATTTGTACGGATGCCTTACATTTTTGTAAGGCATCCAATACTTCATCTAGCAGAAGTATTCCTAGTTAACATCCCATAAAAAATTAAAAAAATCTCTTATTTTTTTAAATTTTTTATCATAAAAAGACTATAAAGAAAGATAAAAAGAAAATATATATTATATATATATATATATATATATATATAGATAATTATTAATATTGTTTCTCTCACTAAAGGGAGAAACAATATTAATAACATTCACTATTCATTTCTTAATTGAATATTATTGAAATGTTCCATTTAATAATACAAAGAATGATTTTCTAACGAAAATAATATAAAGTAATAATTATATTATTATTATATATAAATACTAAAATTGTCCTTATACTTTCGAATTAAATTTATTTATGGAGGCCACTGGCCTCCAAAAAGTGGCCTCCATATACACCTCTATCCTTTAATTTTAATGAATTTATTTCTTGTAAATGACAATGAAATGAAATACTATAAATTCATTAGTAGTCCTGTGAGATCCCACAAAAGGATCTCTAAAGGACTACGGATACTGGATTTTATAATACTATCGAAAGTTATAATTATATTTATATAATTATAACTTTACATTATTATAAGTGAGCTCTTTCATTTCTTATAATATAACATTATATTAGAGCGAATAAATATATAAAGTATATAATAATACATTTGTATTATTAATATTGTTTCCCAAAAAAGGGAAACAATATTAATGTAATAAATGTATTCTCTATATACATTATTTAATATCTATAATTATCATTAATAGTTCATTGATAGTATTTTTATTCTTTCTTTGTATTTATTACAATATTAATATTGATAAAGCTATTAGTAGTCCTGTGAGATCCCACAAAAGGATCTCTAAAGGACTACGGATACTGGATTTTATAATACTATCGAAAGTTATAATTATATTTATATACCTTTATTCTAAATCAGCTATTTAAGCTAATGAGTTCATACCTCATTTATGAAAAAATAATAATCCCTTCTGTTTTTTTATTTATAATATTATATTTATATAGATTTATAATAGTAATAACTTGTAATGATTGATTTATATTATGGTTGGGTTTAGAAATTAATATAATATGTTATATTATATTAATTCATAGGCGATATGATTTATGAAATTTGGAATCTTGTTATAGGTATTTTTTTATTCAAAGAATAAGATCAGCATGTTTTTTAAGTATATTATTTATTAATATATTTAATATAGAATATTTAATTCTATTAATACTTATATTAAAGATAGGAGCTGGACCTTTTTATTTTTGATTTCCTTCTGTTGTTAAAGGTTTAAATTGACTGTCTGGGTTTTTATTAATATCTATTCAAAAACTTATTCCTTTATTAATTAGAATAGCTTTTATTAATTCAATTTTATGAAAAATTGGTATTATTAGATTGTTTATAGGAATATTTGGATCTTTTAATCAATTAAATATTAAAGAATTAATAGCATATTCTTCGATTCATCATTTAGGGTGAATTTTAGTTTGTATAATAATTGATAGCACATTTTGATTATTATATTTATTTATATATACTTTAATATTAATATGTGTAGTTTATGTTTTAATTGATGGAGAAATTATTAGACTAAATATACTTAATAAATTAAAAGGTAAATGATGATTTTTCTTAGGAATATTAAGTATAGGAGGTATACCTCCTTTACTAGGTTTTTTTTTAAAAGTATTAACTTTATATTATATTTTAATATTTGATATTTTTTATGTAGCATTATTATTAATAATGTCTGTTGTTATATTTTATGTATATATACGATTATTATATAATTTAATATTGGGTAATAGATATAATATTATGTGAAAAAACATAATTATTAGTAAAAATTATTATAAAGGAGATATTTTTAGAATAATTGGTATATTTATATTAATATTAATATTTATAATAATATTATTTTAATATAATAAGATAATGTTCTGTTAACTTTCAAAGTTAAAAGTGCTCTAATGTGAATTTACAATTCACCATCATTTGATTTTTATTAAATTTGCAATTTAATGTTTAGTAAACTAATAGATACTGCGATGATTATATTCAACTAATCATAAGGATATTGGAACTTTATATTTTATTTTTGGAGCTTGATCTGCTATAGCTGGAACAGCTATAAGAATAATAATTCGAATAGAATTAGGACAAGTTGGTTCATTCTTAGGTGATGATCAATTATATAATGTTGTTGTTACTGCTCATGCTTTTGTAATAATTTTTTTTATAGTTATACCAATTTTAATTGGAGGTTTTGGAAATTGATTAGTACCTTTAATGTTAGGGGCTCCTGATATAGCATTTCCTCGGATAAATAATTTAAGATTTTGACTTTTACCTCCATCCTTATTTTTGTTATTTATATCTTCTATGGTTGAAATAGGAGTAGGGGCTGGTTGAACTATTTACCCTCCTTTAGCTTCTGTAATAGGTCATGCTGGGAGTTCGGTTGATTTTGCTATTTTTTCATTACATTTGGCTGGTGTTTCTTCAATTATAGGTGCTATTAATTTTATTTCAACAATTATTAATATACGATTATTTAGAATAACTATAGAAAAAGTTCCATTGTTTGTATGATCAGTTTTAATTACTGCTATTTTATTATTATTATCATTACCAGTTTTAGCTGGTGCAATTACTATATTATTAACTGATCGAAATTTTAATACTTCATTTTTTGACCCAGCTGGAGGTGGGGATCCAATTTTATTTCAACATTTATTTTGATTTTTTGGTCATCCTGAAGTTTATATTTTAATTTTACCTGGGTTTGGGATTATTTCACATATTGTAAGTGGTTCTGTTGGAAAACGAGAACCATTTGGTTCTTTAGGGATAATTTATGCTATAGTAGGAATTGGAGGAATAGGATTTGTAGTATGAGCTCACCATATGTTTTCTGTCGGAATAGATGTTGATACACGTGCTTATTTTACTGCTGCTACTATAATTATTGCTGTACCTACAGGTATTAAAGTTTTTAGATGAATAGCTACATTACATGGTTCTTATTTTAAGATTAATACTTCTATATTATGAAGTATTGGTTTTATTTTTCTATTTACTTTAGGGGGAATTACTGGAGTTGTATTATCTAATTCTTCATTAGATATTGTTTTGCATGATACTTACTATGTGGTGGCTCATTTTCATTATGTATTAAGTATGGGGGCTGTATTTGCTATTTTAGCTGGAATAACTTATTGATTTCCTTTATTTTTTGGTGTACATTTAAATGAAAAAAAAGCTCAACTTCAATTTTATTTAATATTTATTGGAGTTAATATAACTTTTTTCCCTCAACATTTTTTAGGCTTAAATGGGATACCTCGTCGTTATTCTGATTATCCAGATGTTTATTTATTTTGAAATATAATTTCTTCTTTAGGATCATTATTATCTTTATTTGCTGTTTTAATATTTATTTATATTGTTTGAGAAAGATTAATTATAAAGTTTTCTATATATAATAATTATTCTATTAATTCTTCATTAGAATGAATTAATAATGTTCCTCCTATTAATCATACTTTTAATCAATTGAATTTAATTTATAATGAATAATTGTCTGTTTGAGGATCTTTATATTTTCAAAATAGAGTATCATCAGTAATAGAATATTTAATTTTTTTTCATGATTATACTATAATAATTATAATTTTAGTAATAATTCTAGTTGGATATATATTAATAAGTTCTTGTATTAATAAATTTTTTAATCTGAAATTATTTGAAGGGCAGGAATTGGAAAGTATTTGAACTATTTTACCAGGAGTATTCTTATTATTTATTGCATTTCCTTCTTTACGCTTATTATATTTAATAGAGGAATTTGGAAATTATGATTTAACTATTAAAGTAATAGGTCATCAATGATATTGATCATATGAATATAGAAATTTTGATTTAAATATATTTGATTCCTATATAAAAGAGGATGAAAATAGAATATTTCGTTTATTAAATGTTGATAATTGTTTAGCTATTCCGTATAAAAGAATAATTCGAATAATTGTTGCAAGAAATGATGTTATTCATTCTTGAACTATCCCATCTTTAGGAGTTAAGGCTGATGCTGTACCTGGCCGTTTAAATCAATTAATATTATTATTTAATCGAATAGGATTATTTTCTGGTCAATGTTCTGAGATTTGTGGTGCAAATCACAGATTTATACCTATTTTAATATTAGTAATGCCTCAGATAAAGTTTTTATCTTTATTATAATTAATATAGAAACCAAAAATGGTGTTAGTCTCTTAAATTAATTAAGATAAATATAGTTAAATTAACATTAATTTGTCAAATTAAAAATGAATTAATTCCTCAATTAATACCATTAATATGAATATTTTCAACTTTTATAGTAATTCTGCTATTAATTATAATTATGGAATTTTTTTATTATGAAATATTTTATATATTTTTATCTCAAGATATGATAATATCTAAATTTAATAAAATTAATTTTAAATGATAATAAGCTTATTTTCTATTTTTGATCCTACTTCTTATTTTATATGACCTTTAAATTGAATAGTTATATTTATTATTTTAATATTTTATCCCGTTAAATATTATTTAGTAGAAAGAGGTTTTTTTTTAATATTTAAATCTGTATTTTTAGGTGTAAGAAAAGTATTTAAGGAAGTATCTATACCTAATTATATAGCATTAAATTTTATTGTATTAATATCTTTTTTATATTTAATTTTTAGTAATTTATTAGGTTTGTTTCCTTTTATTTTTACTGGAACTGCTCATCCTTTAATTACTCTTGGGTTTGGTGTAGTATTATGATTATCATTTTTTATTATAGGATGATCTAAGAATTTTATAAATAGAGCAGCACATTTAGTGCCGGAAGGTGCTCCTATAATATTAGCACCATTAATAGTTCTAATTGAATCAATTAGTCATTTAATTCGACCTTTTACATTATCTATCCGGTTAGCGGCTAATATAATAGCTGGTCATTTAATTGTAGGTTTATTATCAAGAATTAGAACTATTAGTTTATTAGGGTTATCTAGATCATTATTTTTACAAAATATTTTATTAATTTTAGAATTTGGTGTAGCTGTAATTCAAGGTTTTGTATTTAGAATTTTATTATTATTATATGCTTTAGAATACTATTAATATTTGGAAAAATTTTATCATCCTTATCATATAGTAAATATGTCCCCTTGACCTTTAATAGCTGGATTTGGAATTTTAATAATTATAATAAGAATAATTAAATTATTCTCGTTTTTTGAAATTGATATATTTATATTTTCTATAATTATAATAATTATAATTACTATATTATGATGACGAGATGTAATTCGTGAAAGAACTTATCAAGGTTATCACTCTAGAATAGTATTAAGAGGATTAATAGTAGGGATAATTTTATTTATTATTAGTGAAGTATTCTTTTTCATTTCTTTTTTTTGAACTTTTTTTCATTCTAGATTAAGTCCAGGAATTGAATTAGGTGTTTTATGACCTCCTTGTGGAATTATTTCTTTTAATCCTTTTCAAATTCCTTTATTAAATACTGTCATTTTATTAGCATCAGGAATTTCTATTACTTGATGTCATCAAGCGATATTAAATAATAATATAAGTATTTCTAAAAATTCCTTAATAATTACATGAATATTAGGGTTATATTTTTTAATACTTCAATGGTTTGAATATAATATAGCTTCTTTTGGAATTAGTGACTCCGTATATGGATCTGTATTTTTTATAGCTACTGGATTTCATGGATTTCATGTAATTGTTGGAACTTTATTTTTAATATTTATGTGATTTCGTATATTAAAGTCAGAATTTTCTAATTCTCATCATTTTGGATTTGAAGCAGCTGCTTGATATTGACATTTTGTGGATGTAGTTTGATTATTTTTATTTTCAATGGTTTATTGATGAGGAATATATTAATAAAGTATATTATACATTTAATTTCCAATTAAAAGAAATAAATTATTATATACTTAATTTTATTAAGTTCCTTATTTATAGTAGTAGTAATTTATTTTATTTTTTATACATTTTATATTAAAAAAGTAAATGATATAGAAATAATAAGTGCATATGAGTGTGGATTTGATTATAATTCCATAACTCGATTTATATTTTCATATCGATTTTTTTTAATCTCTATTTTATTTATTATTTTTGATGTAGAAATTTCTTTAATAGTTCCTATTCCTTTTTTATTAGAAAGAGAATTAGTAGAATGGTTATTTATTATATTTTTATTAGTATTAATCATTGGGCTTTTATATGAATATATATATGGTAGATTAGATTGATTAATTATTGTAATTAAGTCTTAAACTTAATGCACTGATCTGCCAAATAGATAAAATAGCATAATTGTAATTCATTGTTAATGAGGAGAAGGGTGGAGGTCCCCCCCTTTTTTCGGTCCAGGGGGGGACCGGAAAACTACATTTTTTCTAAAGTATTTATAGTATATCTTAATTGATTTGCAATCAGTTGACATGGGAAGCCATATGGGAGGTGTTTTAGAAAGCTGCTAACTTTTTAATAGTGTAATACTGCTTAATATAAATATGCGGTAAGCGGTTTGATTTCGACTCAAAAGGTGATTTAAGTAGTGTAATTCACATCATTATTTCATGATGAAAATGTATTCCTTTTTATCTTCAATAAATTGCTCTATAATAAGCTATATTAATAAATAAGTAAAATAATTGGTGAGATTACAATTAGTAATATAGTTAATATAATTGTTCTTTTTTTTATATTTATAATATTGGTAGATGATTTTATATTAATATAGTAAGTTTTGTTTGGACCATATTTTTCTTGTCATTGTTTGTCATTTTTTAAAAATAAATATATAATAGGAGATATCAATTTTTTAGGTAATACGGATATAATATGAATAAATCAAATTGTAATTGATGATATTCCTAATTTTATATTAAGATAATTTTTTTTAGAAATAATTAATCCTAGTATTATTCCTAAAATTAGTATTAATATAATATAAATTTTATAAATAGGATTTATAATAAATATTTGATCTGGAGATAGAATTCATCTTAATATTGAACCTGAGGAAATTGATAGAGGGGATATAATTATTATAGGAATAATAGAAATATTATTAATATGATTAGATATATTTGAGTGTGCTTTTATAATTCATTTATTTGAAAAAGAAATTATTCGGATTGAATATGAAGCGGTTATCCCAATTGATATAATTATAAGTCTAGTTATTAGAGAATTAATCTTAAATGTTATAAGGTTTTCAATAATTGAATCTTTTGAAAAGAAACCTGAGCTAAATGGAATTCCTATTAATGCTATTGATGTAATCCCTAGTGTTACTGAAGGAATTACTAATATATTTAAATTTATTCCTATTATGCGTATGTCTTGATATGTGGATTCATGAATTATTGTTCCTGCACATAGAAATATAGTTGATTTAAATAATGCATGAATAATTAAGTGAATAAATGCTAAAGTTAAAGCATTTATTGAAATTGCAAATATTATTATAGCAATTTGTCTAAGTGTTGAATAAGCAATAATTTTTTTTATATCTTGCTCTCAACATGCAGTTATTCTTGCGTAAATAGTTGTGATTCTAGCAATAATTATTAATATAATAGATATAAGTGTATGATTAGTTATTATTCGTAATAATATAAATACACCAGCTGTTACTAAAGTAGATGAATGAACTAATGCTGAAATAGGGGTTGGGGCTGCTATAGCTATTGGTAATCATGCTGAGAATGGAAATTGTGCTCTTTTTGAGCAGGCAGCTAATATTATAAGGATTAATGATAATTTTGGAAAGTATACTTTTGAATTAAATCTCCAGTTTAGAATAATTATGTTTATCCCTATTGATAATAAAATTAAAATGTCCCCAATTCGGTTTCTAATTAGTGTAATGGAACCTGATGCTGCTGATATTCTATTTTGATAGTAAATTACTAAAACATAAGAAGATAACCCTAATCCATCTCATCCTAATAATAATATAAATATATTGTTTCTAATAATTAAAATAATTATTGATGATACAAATAATAATATTATTAAGTTAAAATGATGTGCTGCCTGAATGCTAATTGTGCAGAGAGTTTAAGTGTGTGTGTATGTATGGAGTACGGCCGATTGTCCGTTTTCGGAGTGCAAAGACGAAAAAGGGCCGAAATTGGAACAAAACATAAAATAATTGAAACGTTAATTAAATACTAAGCAAATAAGCCCACGTTGCACACCTCCCGGCAATGGGAACTCCCCATACAAAATTTCATGCAATTCGACCGAATAGTTAGCCAGCAAAGCGAACGACAAACACACGAGCACNNNNNNNNNNNNNNNNNNNNNNNNNNNNNNNNNNNNNNNNNNNNNNNNNNNNNNNNNNNNNNNNNNNNNNNNNNNNNNNNNNNNNNNNNNNNNNNNNNNNGTTATTAATTATATTTAATATAATTTTATAAATAAAAGAACTAATAGTATTCATATAGTTTAAAAACTAATAATTTGTATTATATAAATTGTATAATTAGAATCAATCTATTATTTAATAATAATATTTATATAAATAAATCAATAATTTTATTTAAATGAACTCACCTAATTTGAATGACTGTTTATCAAAAACATCTTTAATAGAATTTATTATTAATATAGTCTGCTCAATGAACTTTAAATAGCCGCAGAATTTATATTCTGTGCTAAGGTAGCACAATAACTTGTCTTTTAAATAAAGGATAGTATAAAAGATATTACATTTCAAAAAATTTATTTAAAATTAAACTTTTAATTTATCTTAAATGTAAAAAGACATTTATTAAAAAAAAAGACAATAAGACCCTGTTGAATTTTATTTTAATTTAACTGGGGCAGTTAATTAATTATTACTTTAATCTATTTATTAAAAAATTAACCTAATTTAATTAAATTAATCAAATTACCACAGGGATAACAGCATAATAAATTTTTAAAGATCTTATATATAAATGAGTTTATGACCTCGATGTTGAATTAATAACCTAAACTAAGCAAAAGTAGAAAAAGGAAGTCTGTTCGACTTTTAAATAATTACGTGATTTGAGTTCAGACCGGTGTAAGCCAGGTCGGTTTATATCTTTTAAAATTTTATTTACAGTACGAAAGGACCTAAAAAGCTAATTTTATTATTTAATTAGCAGAGAAATGCATTAGAATTAGAATCTAAATAAACTAAAATCTCTTTTTCATTAAATTATATTTTAACTCTAATTAGAATTTTAATTAGAGTAGCATTTTATACTATTTTAGAACGGAAAGTTCTAAGTTATATACAAATTCGAAAAGGACCTAATAAAGTTGGTTTAATAGGAATTTTACAACCCTTTAGAGATGCTTTAAAACTATTTAATAAAAGTTTAATTTTTTCAGAAATAATAAATAAATTATTATCAATTAATACACCTGCTATAGCATTATTTATTTCAATATTAATTGTTCCTCTTATTAATTTTAATTTATATTCCATATATGATAACAAACATAATATCTTATTATTTTTCATTATTTCAAGAATAACTGTATATATAATTTTAATAATTGGATGATCCGCAAATTCTAAGTACAGAAATCTAGGGTCCATCCGAAGAGTAGCTCAAATAATCTCTTATGAAATTTCATTCTTTATAATTATTTTATTTATTTCCATCATTTCATTTTCATACTCATTTTATGAGATTATATTATCACAAAATATATTAGTATTCTTATTAGGTAATTTAATTTTATTTATAATATGAATTACATCTTGTTTAGCAGAAACTAATCGAGCTCCTTTTGATTTCGCAGAAGGTGAATCTGAATTAGTATCAGGATTCAACGTCGAATATATAGGTGGATGATTTGCTTTAATTTTCTTAGCAGAATATATAAGAATATTAATTTTAAGAATAATTACTTCCATTATATTTTTTAGTTTTCCAAAAATATTATTATCTACACCACTCATAATTATCATTACAATCATTTTATTATGAGTACGCGCAACATATCCTCGATTTCGATATGATATATTAATAAACTTAAGTTGAAAAATATTTCTACCTATTGTATTATTTATTATTATTATTTCAATTAATATATTATATATATTTATATAAATCAACTTAAATTTACAAGATTTATGTTTTACTTAAACTAATTAATAAGACTTCAAAGAATAAATCTTAATAATTGTTTTCAAAACAATTAAAATAAAATCATAATAAAACATGATCTTGAATAATATAAATTAATCAAATTATAAATAATATAAAAAAATAAAAAAATCTAAAGAATATTCCTATTACTATGTAAGGTAATTCAACTACACAAGCTCCAATTCATGTTAGTAATAATCAATTAATTACATATAATCAATATATGTATTTTATATAATTATATATTATTATTCTTCGAAACTTATGGATAAAAAATAAAGGAACAAAATATAAAATTAATACAGATATTAATAAAGCAAATACTCCTCCAATCTTTCTAGGAATACTACGTAAAATAGTATAAGCAAATAAAAAATATCATTCAGGTTGAATATGAACAGGAGTAACTAAAGGGTCAGAAGCAATAAAATTCTCTACATCTATAAATATATAAGGATATAATATACACAAAACAAAAAAGTTTATAAAAAATATAAAAAATCCAAATATATCTTTAATACTAAAGTAAGGATGAAATCATACCTTATCATAATCTCCTAATAATCCAATAGGATTTCTTGATCCAGTTTCATGTAAAAAGAATAAATGTAACACAACTATAAATAAAATAATAAAAGGTAAAATAAAATGAAAAGCAAAAAATCGAGTAAGAGTAGGATTTCCTACTGCAAAACCACCCCATACTCATTCAACTAATAATACTCCTACATAAGGAACTGCAGATAATAAATTAGTAATAACTGTAGCCGCTCAAAATGATATTTGTCCTCAAGGTAGAACATATCCTAAAAAAGCTGCACCTATAGATAATAAAAAAATAGTAACACCACTTATTCAAGTTTTATGATAAAAATAAGAACTATAATAAATTCCACGACCAATATGAATATATATTAGTAAAAAAAATATACTAGCCCCATTAGCATGAATAACCCGAATAAATCAACCATAATTAACATCACGTATTATATGAATAATTACATCAAAAGATAAATTTACATCACCTCTAAAATGAAAAGATAAAAAAAGTCCTGATAAAATTTGAAGTATTAAAAATACCCCTAATAAAGACCCAAAATTCCATAAATATCTTAATCTAGATGGCGATGGTAAATCTACCAAAGAACCATTTATAATATTTATTAATTTATCTTTCTTACGTAATATAATAAAGATTATTCATAATTTAATCTATCAAATTAACCCTTTATTCAGGCACTTTAATAATTACGAAAACACCCTTCATTTAAATGTCTTAATCATACAACTATTAATATTACCATTAATAAAAATACTACTAAAAAAATTGAATATATCCCAATTATTCTATTTCACAAAGATAATCTATTAAAAAATATTCCTTCTTTATAGGATATATGATTAGATATAAATATTATTA

>Seq16 [organism=Cheiracanthium taegense ZYL137] PP626068
CAGTGATTATTAAACTAAAACGATAGTAAAAAAAAAATCAAGATTTTCGAAACCTTCATAGGTGGTGAAAACATAAATTATTAGAATGATTTCGCAATACCTTTTAAAAACTGTAAAGGTGCTTGCTAATGCAAACGAGATATAATAATTCGTTGGTTAATATTTGCTTTTGTATATAGAGTTTTCGAAGGTTAAAAGAAACTCTTAGTTCTAAAAAGGTATCCCCCTCCCTCTCCCTCGTAATTGATTCGATCCACTTCAAGTTTTGTAGATACATTTAAAGCCGCAGAACAAACACAGACGCATGTGATAAAAAGCGTACAGATAAAAATGAAAGTGTTATCATTACCAGGATTTTTCTTTATTATCGTAGAACTGGAAAGTAAAAACATAATATTAACTGAGGAATTTTCTCATCTTTAATTTGACAAATTAATATTAATTTAACTATATTATTCATAATTAATTTAAGAGACTAACACCTTAATTCGGCCACCATATTATAATATTGATAAAAATTTCATTTGAGGTATTACTATTATTAAAATAGGTATAAATCTATGATTTGCTCCACAAATCTCAGAACACTGTCCAGTAAATAACCCTACTCGATTAAATAATAATATTAATTGATTTAATCGACCAGGAACTGCATCAGCTTTTACCCCTAAAGACGGAATTGTTCAAGAATGAATTACATCATTTCTAGCTACAATTATTCGAATTATAGTTTTATAAGGAATAGCTAAACAATTATCAACATTTAAAAGTCGAAAAATTCTTTCATCATCCTCTTTTATATAAGAATTAAATATATTTAAATTAAAATTTCTATATTCATAAGATCAATACCATTGATGACCTAATACTTTGATAGTTAAATCATAATCACCAGACTCTTCTATCAAGTATAATAAACGTAATGAAGGAAATGCAATAAATAATAAAAATACTCCAGGTAAAATAGTTCAAATTCTTTCTAATTCTTGACCTTCAAATATCTTCAAATTAAAAAATTTATTAATACAAGATCTAAATAGTATATACCCAACTAAAATTATAATTAAAATTATAATTATTATAGTATAATCATGGAAAAAAATTAAGTATTCTATTACTGGGGAAACTCTATTCTGAAAATATAAAGAACCTCAAACAGACAGTAATTATTATATACTAAATTTAATTGATTAAAAGTATGACTAGTAGGAGGAATATTATTAATTCACTCCAAAGATGAATTAACAGTATATCTATTATATAAAGAAAATTTTATAATCAATCTCTCTCAAATAATATAAATAAATATAATTACCCCAAATAATGATAATAAAGATCCCATTGAAGAAACTATATTTCAAAATAAATAAATATCAGGATAATCAGAATACCGACGAGGTATACCATTTAAACCTAAAAAATGTTGAGGAAAAAAAGTTATATTAACTCCAATAAACATAATATAAAACTGAAGTTGAGACTTTTTTTCATTCAAAAATGATCCAAAAAATAAAGGAAACCAATATGTAATACCCGCTAAAATAGCAAATACTGCCCCTATTCTTAATACATAATGAAAATGAGCAACTACATAATAAGTATCATGTAATACAATATCTAAAGAAGAATTAGATAATACAACTCCAGTTACACCTCCTAAAGTAAATAAAAATACAAATCCGATTCTTCATAATATAGGAGTACTTAATTTAAAATATGAACCATGTAATGTAGCTATTCATCTAAAAACCTTAATTCCAGTAGGAACAGCAATAATTATAGTTGCAGCCGTAAAATAAGCACGAGTATCAACATCTATTCCAACAGAAAACATATGATGAGCTCATACAACAAAACCTATTCCACCAATTCCAACTATAGCATAAATTATTCCTAATGATCCAAATGGTTCACGCTTTCCAACAGAAGAACTAATAATATGAGAAATAATTCCAAACCCTGGTAAAATTAAAATATATACTTCAGGATGTCCAAAAAATCAGAATAAATGTTGGAATAAAATAGGATCTCCACCTCCAGCAGGATCAAAGAAAGAAGTATTAAAATTTCGATCAGTTAGTAACATAGTAATAGCACCAGCCAATACAGGTAATGATAATAATAATAAAATAGCAGTAATTAATACAGATCATACAAATAAAGGAACTTTTTCCATTCTTATTCTCAACAAACGTATATTAATAATAGTAGAAATAAAATTAATTGCTCCTATAATAGAAGAAACTCCAGCTAAATGTAAAGAAAAAATAGCAAAATCTACAGAACTTCCAGCATGCCCTATTAATGAAGATAATGGAGGATATACTGTTCACCCAGCACCTACACCCATTTCTACTATAGATGATATAAATAATAAAAATAATGAAGGAGGTAATAATCAAAAACTTAAATTATTTATTCGAGGAAAAGCCATATCAGGAGCTCCTAATATTAAAGGAACTAATCAATTACCAAATCCACCAATTAAAATAGGCATTACTATAAAGAAAATTATTACAAAAGCATGTGCAGTTACTACTACATTATATAATTGATCATCACCTAAAAAAGACCCTACTTGTCCTAATTCTATTCGAATCAATACTCTTATAGCTCTACCTGCCATAGCAGATCAAGCTCCAAAAATAAAATATAAAGTTCCAATATCCTTATGATTTGTAGAATATAATCATCGCAGTATCTATTAGTTTAATAAACATTAAATTGCAAATTTAATAAAAATCATATGATGGTGAATTGTAAATTCACATTAGAGCACTTTTAACTTTGAAAATTAACAGAACATTATCTTATTTATATAACATATTAATAATAATCCTATTATTAATATTAATACAATTCCTACTAATCTAAAAATATCATTTTTAGAATACTTATTACCAATTATTACACTTATTCATATTATTTCATCTCTGTATCCTATGAATGTATTATATAAAAGACGAATATAAATATAAAATATTACAATAGACAATAATAATAATAATAATACATAAAATATATCTTGTATAAAAATATAGTATAAAGTTAATACCTTCAAGAAAAATCCTAACAATGGAGGTATTCCTGCTATTCTTAGTATTCCTATTAAAAATCATCACTTATTTTTTATTTTAAAAATTCTTATTATTCTAATAATCTCTTCATCAATTAATAAATAAATTACACCAATTAATAATATTCTATAAATAAATAAATATAATAATCAATATAAATTATCAACTATTATACAAATTAATATTCATCCTAAGTGATGAATAGAAGAATAAGCTATTAATCCCTTAATATTAATCTGATTAAAAGAACCATACATTCCAATAAATATTCTTATTAATCCAATCTTTCATAAAATAGGATCAATAAATATTGTTACAATTATTAAAGGAATGAACTTTTGGATTCTTATTAATAAAAATCTAGAGACCCAATTTAACCCCTTAATAATTGTAGGAAACCAAAAATAAAAAGGACCTCCTCCTATTTTTAAAAATAATATTATTAATACTAAAAACCTTACATTTAAAAAATTTACAAACAATAATATTAAAAATAAAGCTGATCTTAATCTTTGTAAAAAAAAATATTTATAACATGCTTCTAGATTTATAATATCATAACGCTTATATACTAATATAATATAACAAATTATATTTATTTCTAAACCTAATCATAATACAAATCAATCATTACATCTTATTACTAACACAAAACTAATTAAATATAATGATATAAATAATAATATTGAAGGAATTATTATATTTACATAAATGAGGTATGAACTCATTAGCTTTATAGCTGACTTATATATGCTCGCCATAAAATGACGTATAAAAGTCGTGAACGAGCATAAAGATTATTTATAACTATACATTATACATTTTTACTATTTTAATAATTATAAAACATTTAATAGTATCTGTAGTTCTTATGAGGTTTTCTCTTTGTGGAGAAACCTCACAGAACTACGAATACTATTAATTTATTATGATTACTATAATTATTATTACAATCAATTTATTTTAAATATTTAAGAATTAATAATAAATATTACTACACTCAATTTGTAGTTCTTTTGAGGTTTTCTCTTTGTGGAGAAACCTCACAGAACTACGAACTGTTAATTAAATTACTCATCAATATAAATACAAATTTAAATAATTAAATAAATAAATAATTAAAAAATTACAAAATAAAATTACATTATTATAATATAAAGTTAACAGACAATGAAGTGAAATCTTACCTGGTAGTTCATGGAGGCCCCTTTTTGGAGGCCAGGGGCCTCCAAGAACTACTATACTATTTAAAATAAACAGTACTTGAAAAGAAATTGTTACTTTTAAAAGTAAAATACATTAAAATTAATTTAATGTAGAATGATTGTAAAAAAATAAAAATAGATTTTTTTATTTTTTTACAGGAACTTTACTTATCACTAAATTTTTACAGATTCACTAATGAATAATGGATACCTTAAAAAAATCTTAGGCATAAGATTTTTTGTATATATGCTCGCTATAAAATGACGTATGAAAAGTCGTGAACGAGCATAAGGGTTAACTGTATAATATTTCAATAATATAAACAAGTATATATTATTAATATAAACCTTAATAGTATCTGTAGTTCTTTAGAGATCCTCTTAGAGGAGGATCTCACAGAACTACGAATACTATTAATTATATATATATATATATATATAATATTTATTTTCATTTTTTACATTTTTTAATTTTTGTCAATTATAGTGATGATATATAATAAAAAAATAAAAAAGAGATTTTTTTTATTTTTTTATCAGATTTTTACTTATCAATATTTTTTTCAATTATCAATTAATTGAAATGGATACCTTAAAAAAATCTTAGGTATAGAATTTTGATCACAACAGGAATTTGTATATAGCAAGTTACAAAAAAAAAGCAGAAAAATCACTACGGGGGTGTTAATGCACATAAAAATTTGATTTTTAAAGAAATGAATTCATTCAGTAGTAATAAAATTAAGTTAAAATATATGTTAAATTAATATTAGGATTTTAAAAATAAATTATACTTAATAATACTTATAAATATCTAATATATTCAAGATAATTAATACTTAAATAAACTAATTAACGTGCCAGCAGTTGCGGTTATACTTTATATAAATTCATATAAAAATAAATTAAATTATTTTTATTTTTATTAAAATTGTTATACATCAAGTGAAATTTAATAAAATAATAAATAAAATTTAATGTTTAATTAATAAATTTTAATATAAAATAGGATTAGATACCCTAGTATTTTAAATTATTTAAGGTAGTTTAATTAATAAACCTACTTAAAACGGCGGCTTTCATTCTTATTAGAGGAATCTGTTTAATAATCGAAAATACACGATAAATTTAACTTATATTAATAATTTATATATCACCATCAAGAATTAATAATATTAATTACTCTAAATAATAAATAAAATGTTAGGTCAAGGTTTAGTCAACATATAAGACTAAATGGATTACATTAAATATATTTAAGGAATAATTATCAAAACCATTAATAAAAAGGATTTATTAGTATTATTATAATATTATTATAATTTGAATCAGATTAATAAAGTGCACATATCGCCCGTCACCCTTATTTTAAAATAAGGTAAGTCGTAACACAGTTGATATTTTGGAAAAAGTATCAAGAGAATAAAAGCTTTAATAGCATTTCATTTACACTGAAAATAACTAATTATAATATAAAATATAATTTTTAATAAAAATAAATATTATATTATAGTTAAACTACTATTAAAAAAAACTGAAAAGGAAAATTCATATTTTTAAAAAGAATTAACTATTTCCTTTAGTATCAGGAATGAATTAATACATTATATAAATTTTTTACTCTCGAAAAAAAATGAATTATCATTACTTCACTATATTTTTTTCATAAAATAAATTTAATCAATGATAGTTACTAAACATTTACGAATTTTTAAATATCTAGTATTTCAAAAATTTAATAAATAATTACTTATAATAATTTAAATTATTATAAATATTTAATATTTTAATATAATCATAAGAACCAATAGTATTCACAAAGTTTAAAAACTAAAATTTTTAATAATAAAATTTTAAAATTGAAATCTTTTTATTTTTAATAAAATAATATTTATATAAATAAATAAATAATTTAATTTCATTAACTCATCCAAATTGAATGACTGTTTATCAAAAACATTTTTAATAGAATTAATTATTAATAAAATCTGCTCAATGAAAATTTAAATAGCCGCAAAGTTATACTTTGTGCTAAGGTAGCGAAATCATTTGTCTTTTAAATAAAGACCAGAATAAAAGATATTACATTTCAATTATTTTATTAAATTTTAAAATTTAAATTTTTCCTAAATGTAAAAAGACATTTATATATACAATAGACAATAAGACCCTATCGAATTTTATTTCAATTTAACTGGGGCAGTTAATTAATTATTACTTTAATTAATTTAATAAAAAATTAATCTAATTTAATTAAAAGATCAAATTACTGTAGGGATAACAGCATAATAAAATTATTTAGATCTTATATATAATTTAGATTATGACCTCGATGTTGAATTAATAACCTAAATTAAGCAAAAGTAATAATAGGAAGTCTGTTCGACTTTTAAACAATTACATGATTTGAGTTCAGACCGGTATAAGCCAGGTCGGTTTACATCTTTTATAAAATCTCTTGTAGTACGAAAGGACCTAAGAAATTAATTACATTATTTAATTAGCAAAAAAATGCATTAGAATTAGAATCTAAATAAACTAAAATAATCTTTTTAATTAATTTTATCTTAATCACAATCAGAATCTTAGTAAGAGTTGCATTTTACACTATTTTAGAACGAAAAATTCTAAGATATATACAAATTCGAAAAGGTCCTAATAAAGTAGGATTTATAGGAATTTTACAACCATTTAGAGACGCATTAAAACTTTTTAATAAAAACTTATCTTATTCAGAAATAATAAATACAATTTTATCAATTAGAACCCCAGCCATATCCTTATTTTTATCCATCTTACTAATTCCAATTATTAACTTTAACTTATTTTCATTATATGATAATAAACATAATATCTTACTATTCTTTATCATTTCAAGAATAACCGTTTATGTAATTTTAATAATTGGATGATCAGCAAATTCTAAATATAGAAGTTTAGGATCAATTCGAAGAGTAGCACAAATAATCTCATATGAAGTATCATTCTTTATAATTATTCTATTTATTTCAATTATATCATTCTCATACTCATTTTATGAAATTATAATATCACAGAACATAATATTATTTTTTACAGGAAATCTATCCCTATTTTTAATATGAATTATATCTTGTTTAGCAGAAACAAATCGAGCACCATTTGATTTTGCCGAAGGAGAATCTGAATTAGTATCAGGATTTAATGTAGAATTTATAGGAGGTTGATTTGCATTAATTTTCTTAGCTGAATACATAAGAATATTAATTTTAAGAATAATTACTACTATTATATTTTTTTCATTTCCTAAAATATTTATATCTTCCATTATTATAATCTTAATTACAATTATTTTATTATGAGTTCGATCGACTTATCCTCGATTCCGATATGATATACTTATAAAAATAAGATGAAAGATATTTCTTCCAATCTCATTATTTATTATTATTATTCCAATAAATTTACTTTTTATATTTATTTAAATATTTTAATCTTTTTAAATTTACAAAATTTATGTTTTACTTAAACTAATTAATAAGACTTTAAAGAACTCAATCTTAATAATTATTTTCAAAACAATTAAACATAAAGTCACAAAATTAAATGATCTTGAATTATATAAATTATTCAAAATATCAATAACATAAAAAAATATAGAAATCTAAAAATTATTCCTATTATTATATATGGGAGCTCAACTACACAAGCTCCAATTCAAGTTAATAATAATCAATTTACTAAATATAACCAAAATATATATTTTATATAATAATACATTATCATTCTTCGAAATTTATGAATTAAAAAAAAAGGAATAAAATATAAAATTAATACAGATATAATTAATGCAAACACTCCACCAATTTTACTAGGAATAGAACGAAGAATAGTATATGCAAATAAAAAATATCATTCAGGTTGAATATGAACAGGAGTAACTAAAGGATCAGACATAATAAAATTTTCTACATCTATAAATATATAAGGATATAATATACACAAAAAAAAGAAAAATACAAAAAACATAAAAAAACCAAAAATATCCTTGATTCTAAAATAGGGATGAAAAAAAATCTTATCATAATCTCTTAATATACCAGTAGGATTATTAGATCCAGTTTCATGAAGAAAAAATAAATGTAAAATTACTATAAACAAAATTAAAAATGGTAATACAAAATGAAAAGCAAAAAACCGAGTTAATGTAGGATTACCTACAGCAAATCCACCTCACACCCATTCCACTAATAAAACACCAACATAAGGAATAGCTGATAATAAATTAGTAATTACAGTAGCAGCTCAAAAAGATATCTGACCTCATGGTAATACATATCCTAAAAATGCAGCAGCTATTGATAATAAAAAAATTCTAACTCCACTAATTCAAGTTTTCTTATAAAAATAAGATCTATAATATAATCCTCGACCAATATGAATATATATTAACAAAAAAAACATTCTAGCACCATTAGCATGAATAATACGAATTAATCACCCATAATTTACATCTCGTATTATATGAATAATTACATCAAAAGATAAATCTACATCACCTCTAAAATGAAATGATAAAAATAATCCAGATAAAATTTGAATTATTAAAAATACTCCTAATAATGAACCAAAATTTCATAAATATCTTAATCTTGATGGTGAAGGTAAATCTACTAAAGATCCATTAACAATATTAATTAATTTATCCTTCCTTCGAATTATCAAAATAATACTACATTATTTAATCTATCAAATTAACCCTTTATTCAGGCACTTTAATAAATACGAAGCGATCCTTCACTCATATAACTCAATCAAACAACTATTAACATTATTATTAGCAAAAAAATTACTAAAGAAATAGTAAAAATACTCAAAGAAGATATTCATAAAAATAAAGATATATAAAAATGACCATTATTATATAATATTATATCAGTTATAAATATTACTATTAATATTACTAATAATATATATATTATATTATAACCTTCAAACCACTCATTAGGTACTAAACTCACTATATAAGTAAATAACACTATTACTCCTCTTAACATTACTATTATTAACAAATATCTAAATCAATATCCCATTAATTTATTATATATAATAATAGAATATAGAATAATAATAAAAATCAATGTTCTTATTATAAATATAGGTTGAACTCTAATTACAAAAAAAATTCCTAATAAAACTAATATTATTCTCAAACGTTCTAAATAATTTATAAAATATCTACTTTGGATGTAGAAAAATCTTACAATTAACTTAATTCTAACAATAATATTTTTAAGAATAATAAGAATATGTTGATGACGAAAAAACATTATTCTAATACTAATAAGATTAGAATTAATAGTATTATCACTATTTATATCTTTATCTTTATATATAGATATAACATCAAACACCTCATTATTAATTATATTAGTATTAATAGTAAGTGGATCAAGAATAGGACTAGCACTCATAGTTTCCTTATCTCATTCCCATAAATCTTCAAACTCTTTATATATTAATATATTAACATTTGATAAAAATAATCTTAATATCATCCATTACTTTAATTACTATTAAATCACTCCCTATAATAACCATTACACTATTATTAGTATTATTAATAATAGTATACAATATTTCTAATTATGATTATTTTTATATTACTAATAGAAATTCATCAATAGATATAATCTCAATAATTATACTAATATTAACCATTATTAGTATTATTCTTATTATAATTTCATCCTCTAATTTTAAAAAAATCACAAATACAATCACCCCAATCTTTATTATTCTTATATTAACCTTCACAATATCAAGAATATTAAGATTTTATATTTTTTTTGAAATTGTTTTAATTCCCACACTCATTTTAATTACTATACAAGGAATACAAGCAGAACGATTACAAGCTAGAATTTATTTAGTGATTTATACAATTACAGCATCACTACCTTTACTAGCAAGAATTATCATCATTAATAATAATTTATCATTCATTATTATAAATATTCTTATATTCAAATTCAATATAATTATTTTTTTAATAATAGCTTTTCTAATTAAATCCCCAATATATTTAACTCATCTATGACTTCCCAAAGCCCACGTAGAAGCACCATTAGAAGGTTCAATAATTCTTGCCGCAATTCTCCTAAAATTAGGAGGATATGGTATTATTCGGTTTTTACCTTTATGTATTAAACAAATTAATAAAATAAATTATTGAATTATTAGAATTTCATTAATTGGAGCTACAGCAACAAGATTAAATTGTATTCGACAACAAGATATAAAAGCCCTTATTGCTTATTCATCCGTAGCACATATAGGTTTTGTCTTATTAGGTTTATTTTCACTTAATACTAATGGATTACATGGAGCTATTATAATAATAATTGCTCACGGACTTTCATCATCCGCACTTTTCTTCTTAGTAAATGATATTTATTTTAAGTATCATTCACGAAATATTATAATATTTAAAGGATTAATAATAATCTTTCCAAATATAGTCTTTTGATGATCTATTTTTATAGCTATTAATATTTCAGCACCCCCAACAATCAATACATTTAGAGAAATTTTATTAATATCATCTATAATTATATGATCAAATCAAACAATTATAATAATTTTCCTTATATCTTTAGCTGCTGCTTCATTCTCATTATCTTTATTTATTAATTTATCACATAATAATAATAAAATAAAATATTCCATTTTCAATTCAAATCAAAAAACCTTTATATCTTTATTTTTTCATATAATTCCACTTATTATTCTAATTTCAAAGATGGATATAATTATATAATTATTATTATAGTTTACAAAACAATAGTTTGTGGAACTATAAAAGATAAAATAATATTAATAACCAAAATAATTTTACTAATTTCAATAATTTTATTGCCAAATATTTTATTTAATTTTATTTAATAATATACACCTAAAGGGTTGCCTGGTGAGGGTATGTCAAACGTCACCAAAGTTGGCCACTTTTGGAGATGAATC

>Seq17 [organism=Cheiracanthium unicum] PP626069
AAGTGCTTCAACAAGAACTTCAGATTGCGAAAGACTAGAACTACTGCTAATTTGACCCACAACGTTGGCTAGAACACTAGACACAGCGCCGAAATTAACTTCACCAGCGGAAAGAACGGATGCTAAAGAACTTGAAAGAGAAGAAATTCTTCGAAAATACGACTTAGAATTTTTTTTATTTCATTTTTTATTGATATTTGCCCAATTTTTGCATTTATAAGTTAGGTCACTCCAAAAGTAGATTGCAATCTAATTATTATTATTATTAATAATAAATATATATATTAAATTAAATTTTTAAATTCATAAAATATAACTGAAAAGGATATATTAGTTATATAAAAGAATTTCATTTTCCTTTAGTATCAGGAATAAATGAATTAAAAAATAATTTTTACATCTCGAAAAATAAAGAATTATTATTAATTTATATATTTTTCTCATAAAATTAATTTAATTAATAATAGTTACTAAACATTAACGAATTTTTTAATATCTAGTTTTTCAAAATTATATTAAATAATTATTAATAGTAAATCAAATCACTATAAATATTTTTCTTTCTAAAAAAATCATAAAAACTAATAGTATTTACAAAGTTTAAAAACTATAAAATATTTCTAACAAATTTTACAATTGAAATAAACTTATTATTCTAAAAATTATATTTATATAAATAAATAATCAATTTATATTCATTAATTCAACTAAGATTGAATGACTGTTTATCAAAAACATTTTTAATAGGAATAATTATTAATAAAATCTGCTCAATGAAAATTAAATAGCCGCAAAGTTATTCTTTGTGCTAAGGTAGCGAAATCATTTGTCTTTTAAATAAAGACCAGAATAAAAGATATTACATTTCAATTATTTTATTAAAATTTTAAATTTTAAATTTTCTTAAATGTAAAAAGACATTTATATATAAAAAAGACAATAAGACCCTATTGAATTTAATTTTAATTTAACTGGGGCAGTTAATTAATTATTATTTTAATTTAAATGATAAAAATTTAATCTAATTAAATTAAAAGATCAAATTACCATAGGGATAACAGCATAATAAAATTTCAAAGATCTTATAAAAAATTAAGTTTATGACCTCGATGTTGAATTAATAACCTAAATTAAGCAAAAGTATTAACAGGAAGTCTGTTCGACTTTTAAACAATTACATGATTTGAGTTCAGACCGGTGCAAGCCAGGTCGGTTTATATCTTTTATGACCTTTCTTGTAGTACGAAAGGACCTAAGAAGTTAATTATATTATTTATTTGGCAGATCAGTGCATTAGAATTAGAATCTAATAAAACTAAATATAACCTTTATAATTAATTTTTTATTAATTACAATCAGAATCTTAATTAGAGTAGCATTTTACACAATTTTAGAACGAAAAATTTTAAGATATATACAAATTCGAAAAGGACCTAACAAAGTAGGATTAATAGGAATTCTTCAACCCTTCAGAGATGCCTTAAAACTTTTTAATAAAAATCTATCATACTCAGAAATGATAAATAGAATCCTTTCAATAGCCACCCCAGCTATATCATTATTCATTTCTATTTTATTAATTCCTCTTATTAATTTTAATTTATTTTCATTATATGATAACAAACATAATATTTTATTATTTTTTATTATTTCAAGAATAGCAGTATACGTAATATTAATAATTGGATGATCAGCAAACTCCAAATATAGAAATTTAGGATCAATCCGAAGAGTCGCACAAATAATTTCATATGAAGTTTCATTTTTCATAATTATTCTATTTGTATCAATTATATCTTTCTCATACTCATTTTATGAAATTATGATATCTCAAAAAATAATATTATTTTTCTTTGGAAATATAGTGTTATTTTCAATATGAATTATATCCTGCTTAGCAGAAACAAACCGAGCACCATTCGATTTTGCTGAAGGAGAATCAGAATTAGTATCAGGATTCAACGTAGAATATATAGGAGGTTGATTTGCTTTAATTTTCTTAGCAGAATATATAAGAATATTAATCTTAAGAATAATTACTTCTATTATATTTTTCTCATTTCCAATAATAATTTTATCCCCTATAATTATAATTATAATTACAATCATTCTATTATGAGTACGAGCAACTTATCCTCGATTCCGATATGATATATTAATAAATATAAGTTGAAAAATATTTTTACCAGTTTCCTTATTTATTATTATTATTCCAATAAATATACTATTTATATTTATTTAATCTTTTTAAATTTACAAAATTTATGTTTTACTTAAACTAATTAATAAGACTTTAAAGAATTTATCTTAATAACTGTTTTCAAAACAATTAATATTAAAATCACAAAATTATATTATCTTGAATTATATAAGTTAGTCAAAAAATAAATAATATAAAAAAATATATAAATCTAAAACATATTCCTATAAATATATAAGGTATTTCAACCACACATGCTCCAATTCAAGTCAATAATAATCAATTCACAATATATACCCAAAATATATACTTTATATAATAATACATTATCATACTTCGAAACTTATGAATTAAAAAAAAAGGAATAAAATATAAAATAATTACAGACATAATTAATGCAAAAACCCCTCCAATCTTACTAGGAATAGACCGAAGAATAGTATAAGCAAATAAAAAATATCATTCAGGCTGAATATGAACAGGAGTTACTAAAGGATCAGAAGTAATAAAATTTTCCACATCTATAAATATATAAGGATATAATATACATAAGAAAAAAAAATATATAAAAAACAAAAGAAATCCAAAAACATCCTTAATTCTAAAATAAGGATGAAATCAAATCTTATCAAAATTACTTAATAACCCAATTGGGTTATTAGATCCAGTTTCATGAAGAAAAAATAAATGTAAAATTACTATAAATAAAATAATAAAAGGTAAAACAAAATGAAAAGCAAAAAACCGAGTTAAAGTAGGATTACCTACAGCAAAACCACCTCAAACTCATTCTACTAATATAACACCCACATAAGGAATAGCTGATAACAAGTTAGTAATTACAGTCGCAGCTCAAAAAGACATCTGACCTCAAGGTAAAACATAACCTAAAAAAGCAGCAGCTATAGATAATAAAAAAATTCTAACTCCTCTAAGCCAAGTTTTTTTATAAAAATAAGATCTATAATATAAACCTCGACCAATATGAATATATATTAATAAAAAAAATATTCTAGCTCCATTAGCATGAATAATACGAATTAATCATCCATAATTTACATCTCGTATTATATGAATAATTACATCAAAAGATAAATCTACATCTCCACTAAAATGAAAAGCCAAAAACAAACCTGATAAAATTTGAATTATTAAAAATACCCCAAGCAAAGATCCAAAATTTCATAAATATCTTAATCTTGATGGAGAAGGTAGATCAACCAAAGATCCATTTACAATATTCAACAATTTATCTTTTTTACGAATTATTAAAGAAATATAACATTATTTAATCTATCAAATTAACCCTTTAATCAGGCACTTTACTAAACTCGTAAAGATCCCTCATTTATATGACTCAATCATACTACTATTAATATTATTAACAATAAAAAAACTACCAAAGAAATAGTAAAAATTCTTAAAAAAGATATTCACATAAATAAAGATATAAAAACACCACCATCCTTATATAATAAAACATCAATAATAGTAAATAATGTGACTAATATTATTAACATATAGACAACATTATAACCCTCAAATCACTCATTAGGAATTAAACTAACTATATAAGTAAATAAAACTATTACCCCACTTAACATTACCAATATAAGTAAATATCTAAATCAATAACCCATTAATATATTATATATAATTATTGAATATAATACAATAATAAAAATTAATATTATTATCATAAATATAGGTTGTACTCTTACTACAAAAAGAATTCCTAATATTACCAGTATTATTCTCAAACGTTCTAAATAATTTATAAAAATATCTACTTTGGATGTAGAAAAATCTAAAATCAATCTAATTTTTACAATAATACTACTAAGAATAATAAGAATATGTTGATGACGTAAAAATATTATTATTATATTAATAAGACTAGAACTAATAATTTTATCATTATTCTTATCATTATCCTTATACATAGATATAACTTCAAATACATCCCTATTAATTATATTAGTATTAATAGTAAGAGGATCAAGAATAGGATTAGCATTAATAGTTTCCATATCTCACTCTCATAAATCATCAAACTCAATGTATATTAATATATTAACATTTGATAAAAGTTATTTTTATATGTTCGATTGCATTAATTATAATAAAATCTCTTCCTATACTAATTATTCTTCTATTTCTGTTAAAAATAATAATAACATATAATATTTCAAATTATGATAATATATATATACTTAACAGAAATTCATCCATAGATATAATTTCAATAATTATACTTATATTAACAATTATTAGAATTATATTAATTATTATATCATCTTCTAATTTTAATATAATCACTAATAAAATCACACCAATCTTCATAATTTTAATTTTAACTTTCATAATATCAAGAATACTTAGATTTTATATTTTATTCGAAATTGTCTTAATCCCAACTCTTATTCTTATTACCATACAAGGAATACAAGCAGAACGATTACAAGCCAGAATCTACTTAGTAATCTATACAATTACAGCATCTCTACCCCTACTAGCAAGAATTATTATAATTAATAACAATTTATCCTTTATTATTATAAATACATTAATATTTAAATTTAACATAATCATTTTTTTAATAATAGCTTTTCTAATTAAATCACCAATATATCTAACCCATTTATGATTACCAAAAGCCCATGTAGAAGCTCCCCTCGAAGGATCAATAATTCTAGCAGCAATTTTATTAAAATTAGGAGGATATGGACTTATCCGATTCATACCACTATGTATTAAAAACATTAATAAAACAAACTATTGAATTATTAGAATTTCACTAATCGGAGCAACAGCTACTAGTATAAACTGTATTCGACAACAAGATATAAAAGCTCTTATTGCTTATTCATCTGTAGCGCATATAGGATTTGTTTTATTAGGACTTTTTTCATTCAACTCAAATGGATTAACAGGAGCAATCATAATAATAATTGCACATGGACTATCTTCATCCGCACTTTTCTTTTTAGTAAATGATATTTACTCTAAATATCATTCCCGAAACATTATAATATTTAAAGGATTATTAATCATTTTTCCAAATATTATTTTCTGATGATCAATTTTTATAGCTATTAATATTTCAGCACCCCCAACTATTAATACATTCAGAGAAATCTTACTAATATCTTCAATAATTATATGATCTAATCATACTATTATAATAATTTTCATCATATCATTAGCAGCAGCTTCATTTTCTCTATCACTATTCATCAACTTATCACATAATAATAATAAAATGAAATATTCAATTCCCAACTCAAATCAAAAAACTTTTATTTCACTTTTATTACACATAGTACCACTTTTAATCCTAATTACAAAAATAGATACCATGATATATTTATATTATAGTTTATGAAAACAATAGTTTGGGGAACTATAAATGATTACATACTACTAATAACAAAAATAGTCTTAATTACATCAATAATCTCAATAATTATATCATTATATATAATAATAAATAATATATTTATTATTATAAAGATTCCACTAATTAAATTTAACCTAACTATAATATCTGCAGATATTATACTAGATTGAATTTCAATACTATTTATAAGAACTGTAACATTAATCTCAGGATTAATTCTACTCTTTAGAATTTATTATATTAATAAAAAAGAACAATATAAATTTATATTAATAATACTTCTATTTGTTCTTTCAATAAGAATTCTTATCATTAGAAATAATTTATTTCTATTACTATTAGGATGAGATGGTTTAGGATTATCATCATATGTTTTAGTAATTTATTACCAAAATTACATATCAGCCGCTTCAGGATCAATTACATTAATTAGAAACCGAATTGGAGATATTATAATTTTAATAGCTATAGGAATAAACATAATAATTATAAATTGAAGATTTTCCTTAAAAATAGAATTTACATTTACTTCACTTATACTACTAATAATTGCAGCATGTTCAAAAAGAGCACAACTCCCATTTTCAGCATGATTACCAATAGCTATAGCAGCACCAACCCCTATTTCAGCACTAGTACACTCATCAACCCTAGTTACAGCAGGTGTATTTATTTCTTTACGAACTATAATAAATCATTCAAGAATTTCTAGAATTATAATAATTGTTGCAAGTCTAACCGCTATTTATGCAAGAATAACCGCTTGTTGAGAAAATGACATAAAAAAAATCATTGCCTACTCCACACTTAGACAAATCGCTATAATAATATTCGCAATTTCTATAAACGCGCATATACTAGCATTTTTTCATCTAATTATCCACGCATTATTTAAATCAACCATATTCCTATGCGCTGGTACCATAATTCATGAATCATCATATCAAGATATACGTATAATAGGTATAAATATAAATATATTACTAATCCCTTCAATAACATTAGGAATTACATCAATAGCACTAATAGGAGCACCCTTTAGATCTGGATTCTTCTCAAAGGATAGAATTATTGAAAATCTAATTACATTAAAACTAAATTCATTAATAACAATTTTAATAATTATGTCAATTGGAATAACAGCATCATATTCAATTCGAATAATTTCAATATCTAATAAATGATTAATAAAATCAAATCCAAACTTATCTAATCATTTAAATATCCCCTCCATTATACCAATAATTATTATATCACCTTTATCAATTTCAATAGGAGCTATACTATCTTGAATTATAATCCCAGATCAAATACTTATAATAAGCTTACAATTCAAAATATACATTATTTCTATTCTGATATTAGGAATACTAACAGGAGTCTTACTATCATATAAAAATTATAATTTTATAAAAATAGGAATATCTGCTATCTCCATCTGATTCATCCATATAATATCAGTAATTCCTAAAAAAATTATATCTCCTTCAATAATACTATTTTTAAAAAATGATAAAGAATGACAAGAAAGATATGGACCATATAAAATTCATTATTTAAATACAATTATATCAATAAACTCATTAAACCTAAAAAAAAGAACCACAATATTATTCTTACTAATAACCATCTTAATTCCAACTATTTTATTAATCAAATATTAATATAGCTTATAATTAGAGCAATTTATTGAAGATAAAAAGGAATACATTTTCATCATGAAATAATGATGTGAATTACACTATTATATTCAATATTTGAGTCGAAATCAAACTGCAAAATGCTCATTATTAATATATATATATATATATAAGTAGTTCATCACTATTAAAAAGTTAGCAGCTTTCTAAAAACCTATCATTAATGTATATATGGAAACCCATATCAATTAATTGCAAATCAATCAAAAATATACTAAAAATACTTATTACATATTTTTCTTTTCCGGTTCCCCCTTGGACCGTAAAAAGGGGGAACCTCTCCCTCTTCCTTCTTTCCCTTCATTAACAATGAATTACATTACATGCTAATATCTATTTGGCAGATCAGTGCATTAAGTTTAAGACTTAATTACAATATTTAATCAATCTAACGAACCGTATATATATTCGTATAATAATCCTATAATTAATACTAATATGAATAAGATAAATATTCACATCCCAATTTCATTCTCTATTAAAAATGGAATTGGAATTATTAAAGAAATTTCAACATCAAAAATAATAAATAAAATTGAAATTAAAAAAAATCGATAAGAAAATATATATCGAGTTAAAGAGTTAAAATCAAATCCACATTCATAAGCTCTTATTATTTCTATATCTAAATTTTTCTTAAAATAAATTATTAAAAATAATAAATATACTACTAATACTAATATTATTGATCTCAATAAAACCCAATAAACAATACTTAGACTTTTTAATTGGAAATTAAATGTACATTATACTTCTTAATTATAATCCTCACCAATAAACTATTGAAAATAAAAATAATCATACTACATCTACAAAATGTCAATATCAAGCAGCAGCTTCAAATCCAAAATGATGTGAATTAGAAAATTCTGAATTCAGTATACGAAGTCATATTATAAATAAAAATAAAGTTCCAACAATAACATGGAATCCATGAAATCCAGTAGCTATAAAAAAAATAGATCCATAAACCGAATCATTAATTCCAAATGAAGCTATTTTATATTCAAATCATTGTAGTATTAAAAAATATAAGCCTAATATTCATGTAACTGCTAATGAATTCTTAGCTACAACTATATTATTTTTTAAAATTGCTTGATGACACCAAGTAATTGAAACTCCTGAAGCCAATAAAATTACAGTATTCAATAAAGGAACTTGAAAAGGATTAAAAGCAACAATTCCAGTGGGAGGTCACAATGCACCTAATTCAACCCCAGGTCCTAAACTAGAATGAAAAAAGGTTCAAAAAAATGAAATAAAAAAAAATACTTCTCTAACAATAAATAAAATTATTCCTACCATTAAACCATTTAATACTACTCTAGAATGATAACCTTGATAAGTTCTTTCTCGAATTACATCTCGTCATCAAAACATAGATACAAAAACTATTATAAGTATAGACATTATAAACATATCTATTTCAAAAAAAGAAAATATTTTAATTATTCTTATTATAACTCTAAGCATTCCAAATCCAGCTATCAATGGTCAAGGAGATATATTTACTATATGATAAGGATGATAAAACTTTTCCAAATGTTAATAATATTCTAATGCGTACAATAATAATAAAATTCTAAATACAAATCCTTGAATTACTGCCACACCAAATTCTAAAACTAATAAAATATTTTGTAAAATTAAAGAAGCAGAAAACCCTATAAAACTAATAGTACTAATTATTGATAATAAACCAACAATTAAATGTCCTGCTATTATATTAGCAGCCAACCGAATAGATAATGTAAAAGGCCGAATCAAATGACTAATAGATTCGATAATTACTATTAATGGGGCTAACATTATTGGTGCTCCCTCAGGAACTAAATGTGCAGCTCTATTTATAAAATTTTTTGATCATCCTATAACAAAAAAAGACACTCATAAAACAAATCCAAACCCAAGATTAATTATTGGATGAGCAGTTCCAGTAAATACAAATGGAAATAATCCCAACAAATTATTAAAAACTAAATATAAAAAAGTTATAGTGACAACAAAATTTAAACCAACATAATTTGGTATAGATACATCCTTAAATACTTTTCTAACTCCTATAAATACTGATTTAAATATTAAAAAAAATCCACTTTCAATAAAATAATACTTTATTGGATAAAAAATAAAAATTAATATTATAATAATTCAATTTAATGGAAGTATAAAGTAAGAAGTTGGATCAAATACTGAAAATAAACTTATTATCATTTAAAATTAATTTTTATCGACTTTATTATTTCTATTTTATCAATTAAAAAAGAATATATTATCTTATAATAAAAAATATCTAATATAATAATCAAAAGTAAAACAATTATAAAAGTTGAAATAATTCAATATAAAGGTATTAATTGAGGAATTTTATCATCTTTAATCTGACAAATTAATATTAACTTAACTATATTATTCATAATTAATTTAAGAGACTAATACCTTATCTCGGCCACTAAACTATAATATTAACAAAAACTTTATTTGAGGTATTACTAATATTAAAATTGGTATAAATCTATGATTAGCTCCACAAATTTCAGAACACTGACCTGAAAATAATCCAACTCGATTAAATAATAATATTAGTTGATTTAAACGTCCAGGAACCGCATCTGCTTTCACACCTAAAGATGGGATAGTTCAAGAATGAATAACATCATTTCTAGCTACAATTATTCGAATTATAGTCTTATAAGGAACTGCTAAACAATTATCAACATTTAAAAGACGAAAAATTCTATCATCATCTTCTTTTATATAAGAATCAAATATATTTAAATTAAAATTTCTATATTCATAAGATCAATATCATTGATGTCCTAAAACCTTAATTGTTAAATCATAATCACCAGATTCTTCCATTAAATATAATAATCGTAAAGAAGGAAATGCAATAAATAATAAAAATACTGCAGGTAAAATTGTTCAAATTCTTTCTAATTCTTGACCTTCAAATATTTTTAAATTAAAATATTTATTAATACAAGAACTAAATAATATATACCCAACTAAAATTATAATTAAAATCATAATTATTATTGTGTAGTCATGAAAAAAGATTAAATATTCTATTACAGGAGATACTCTATTTTGAAAATATAATGAACTTCAAACAGACAATAGTTGTTATATACTAGATTCAATTGATTAAATGTATGACTAATTGGAGGAATATTATTGATCCATTCTAAAGAAGAATTAACTGAATAACTATTATATAAGGAATACTTTATTACTAAACTTTCCCAAATAATATAAATAAATATAACAACTCCAAATAATGAAAGTAATGAACCTATAGAAGAAACTATATTTCAAAATAAATAAACATCAGGATAATCTGAATATCGACGGGGTATACCATTTAAACCTAAAAAATGTTGAGGAAAAAAAGTTATATTTACACCAATAAATATAATATAAAATTGAAGTTGAGATTTTTTTTCATTTAAAAATGAACCAAAGAATAAAGGGAATCAATAAGTAATTCCAGCTAAAATAGCAAATACCGCTCCTATTCTTAATACATAATGAAAATGAGCAACCACATAATAAGTATCATGTAAAACAATATCTAAAGATGAATTAGATAATACAACTCCTGTAACACCTCCTAGAGTAAATAAAAATACAAACCCAATACTTCATAATATAGAGGTATTAATCTTAAAATAAGAACCATGTAACGTAGCTATCCATCTAAAAATCTTAATTCCAGTTGGTACAGCAATAATCATAGTAGCAGCAGTAAAATAAGCACGAGTGTCTACATCTATTCCAACAGAAAACATATGATGAGCCCAAACAACAAATCCCATTCCACCAATTCCAACTATAGCATAAATTATTCCTAATGAACCAAATGGTTCACGCTTTCCTACAGAAGAACTAATAATATGAGAAATAATTCCAAATCCTGGTAAAATTAAAATATAAACTTCAGGATGTCCAAAAAATCAAAATAGATGTTGGAATAAAATAGGATCTCCTCCTCCAGCAGGATCAAAAAAAGAGGTATTAAAGTTACGATCAGTTAATAATATAGTAATAGCTCCTGCTAAAACAGGAAGAGATAATAATAGTAATACAGCAGTAATTAATACAGATCATACAAATAAAGGTACTTTTTCTATACTTATTCTTATTAATCGTATATTAATAATTGTAGAAATAAAATTAATAGCCCCTATAATTGAAGATACACCAGCTAAATGTAATGAGAAAATAGCAAAATCTACCGAACTACCAGCATGACCTATTAATGAAGCTAATGGAGGATAAACAGTTCATCCAGCACCAACCCCTATTTCCACCATTGATGATATAAATAATAAAAATAAAGAAGGAGGTAATAATCAAAAACTAAGATTATTCATACGAGGAAAAGCTATATCAGGAGCACCTAATATTAAAGGAACTAATCAATTACCAAAACCCCCAATTAAAATAGGTATTACTATGAAAAAAATTATAACAAAAGCATGAGCAGTAACAATTACATTATACAACTGATCATCTCCTAAAAAAGATCCTACTTGTCCCAATTCTATTCGAATTAATACACTTATAGCTCTTCCAGCTATAGCTGATCAAGCACCAAAAATAAAATATAAAGTTCCAATATCCTTATGATTTGTGGAATATAATCATCGCAGTATCTATTAGTTTAATAAACATTAAATTGCAAATTTAATAAAATCATATGATGGTGAATTGTAAATTCACATTAGAGCACTTTTAACTTTGAAAGTTAACAGAACATTATCTTATTAATATAACATATTAATACTAATCCAATGAATAATAAAATAATTATACCTAATATTCTAAAAATATCACTTTTAGAATATCCATTGTTAATAATTATTCTACCTCACATTATTTCATCTCTGTATTCTATAATAATTCTATACAAAAGACGAACATAAACATAAAATATTACTACAGATATTAATAATAATATTAATACATAAAATACATCTACTGTAAAAATATAATATAATGTTAACATTTTAAGAAAAAATCCTAACATTGGAGGTATTCCAGCTATTCTTAACATCCCTATAACAAATCACCATTTACTTTTCATCTTATAAATTGTTATTATTCTAATAATTTCCTCATCAACCAATAGATAAATAATTCTCACTAATAACATTCTATAAATTAATAAATATAGTAATCAATATATATTATCAATTATTATACATACTAAAATTCATCCTAAGTGATGAACTGAAGAATAAGCTAATAATATTTTAATATTAATTTGATTAAAAGATCCACATATACCAATAAATAAACTCAACAAACCAATTTTTCATAAAATTGGTTCGATGAATATTATAACAATTAATAAAGGAATAAATTTTTGAATTCTTATTAATAACAATCCAGAAACTCATCTTATACCACTAATAACAGAAGGAAACCAAAAATAAAAAGGACCTGCCCCTAACTTTAATATTAGTATTATTAATACTAAAATATTGCTCTTTAAAAAATTAGCAAATAATAATATTAAAAAAAAAAGCTGATCTTAATCTTTGTAAAAAAAAATATTTATAACATGCTTCTAAATTTAAAATATCATAACGCTTATAAACTAATATAATATAACAAATTATATTTATTTCTAACCCTAACCATAAGATAAATCAATCATTACATCTAAATACTAAAATAAATCTAATAATATATAAAAAAAGAAATAATAAAATAGAAGGAACCAAAATAAATTCATAAATGAGGTATGAACTCATTAGCTTAATAGCTGATATAAAGATTACTATGAACTATACATTATAAATATATTATATAAATGACAATATACCTTATGTAATAGTATTTGTAGTTCTTTGAGTCCCTCTTAGGGGAGGTCCTCAAAACTACGTATACTATTACTTTACTTATCTCATACAATCATATTTCAATAAAAAGATTAATAAATATTTAAATGATTAAAACTAAAACTTAACAGACATTGAAGAGACTTAACAAGGGTTGTTCTAGGAGGCCCCTTTTTGGAGGCCAGGGGCCTCCAAGAACAACGACATTAACTTAAATGATCATTACATTTAAAAGATTTTTAACTTGTTGGTAAAAATATACTAAAATTAAATTATGTAATAAGTGATTATAAAAAAATTAAAAAGAAACTTTTTTAATTTTTTTATAGGATTATGAAATATAAAATATGTTTTCGTATAAGAAATATGTACATGGATACCTTAAAAAAATCTTAAGTATAGATTTTTTTTTTAGTTTATGTATATATGCTCGAAATAATATTGACGTTTAAAAGGTTATGAGCGAGCATAAAGGTTAATGTATAACTATTTAATTATAATACTATTCTAATAATAGTAACAATTAAATACTTAATAGTATCTGTAGTTCTTATGAGGCCTTTTTCTCTTTAGGAGAAGGCCTCACAGAACTACGAATACTATTAATCATATATATATATATATTATTTATTGTGTTTAATTTTTATTATTATTTACAATTTTTATTTTTCACGATTAGTCAATGATTAAAAAATTAAAAAGAAGTTTTTTTAATTTTTTATAGGAATTAACTTATTAAAAATTTTTTACAACTTTGGAAAAGTTAAAACGGATACCTTAAAAAAACTCTGGGTATGAAATTTTGAACACAACAGGGATTCCTATATTGCAAATTACAAAAAAAAAGCAGAAAAATCACTACGGGGGTGTCTCTAAGCACATAAAAATTTGATTTTTAAAGAAATGAATTCATTCAGTAGTAATAAATTAAGTCATTATGTATGTTAAATTAATATTAGGATTTTAAAAATAATTTATACTTAATAACACTTATTAATATTTTATATATTAAAGATGATTAATACATAAATAAACTAATTAACGTGCCAGCAGTTGCGGTTAAACTTTATATGTATTCATATAATACTAAATTAAAAATTTATAATTTTACTAAAATTATTATAAGTTAAGTGAAATTTAATAAAGTAATAAATAAAATAATATTTTTAATCCATAAATTTCCCATTAAAATAGGATTAGATACCCTAGTATTCTAAATTATGTAAGGTAGTATAACAAACCTACTTAAACCGGCGGCTTTCATTCTTATTAGAGGAATCTGTTTAATAATCGAAAATACACGATATATCTCACTTAATTTAAAAATTTATATACCGCCATCAAGAATTAATAATACTAATTATTCTAAATAATAAATAAAAAGTTAGGTCAAGGTTTAATCTACAATTAAAAATATAATGGATTACATTAAAAATATTTAAGAAATATATTTTAAAAATATTAAGAAAAAGGATTTATAAGTATTAATTCAATAATATTATAATTTGAATTAGAATAATAAAGTGCACATATCGCCCGTCACCCTTATTTTAAAATAAGGCAAGTCGTAACATAGTTGATATTTTGGAAAAAGTATCAAGAGAATAAAAGCTTTAATAGCATTTCACTTACACTGAAAATAACTAAATATAATAATAATTATTTTTAATAATAAATATATATATTAAATTAAATTTTTAAATTCATAAAATATAACTGAAAAGGATATATTAGTTATATAAAAGAATTTCATTTTCCTTTAGTATCAGGAATAAATGAATTAAAAAATAA

>Seq18 [organism=Chileuma serena] PP626070
ATATATATATATATATATATTATTTAATAATATTATCATTGTAAGGTTTATAAAAGTTTTATATAATATTATAATTATAGTAAAATTTTGATATAGTTGTAAAACTATAAGAATACTGTAAGTTCTCATTTATTAAAAATAATGAATAAATTAATATTATAAATTATATTATAATAAATTGTAATAGATTAATCTATATTTATAAAACCAGCTATCACTATTTTCGGGTAACGTTTAATTACTAAAAAATTTTTATAGGGTTTGTAACATTTTTTGTTATATTTTTTTAGATCAATATAGTTTCGGGAAAATATTATATAATGATATATAGATAGTTCCTGATACTAAAGGAACATTATTTTTCTTTAAAAAAAGTTTTAGACCTTTTCAGTTTGAAATTTTATATAATAGAAATTGAATTTAATAAATTTATTTATTAAAGGTAAATTATTAAATTATATTAGATTTTTTTCAGTGTAAGTGAAGTGCTAAGTAAAGCTTATTAAATCTTGATGCTTTTTCTAAAACATCAACTTTGTTACGACTTGCCTTATTTTTAAAATAAGGGTGACGGGCGATATGCACACATTTATTATTTTTTTTAAAAAAAAATAATATTTTTATTTTACTATTAAATCCTTTTTCTTAAAATTTTTAATTTTTATTTCTTAAATGATTTTTAAAGTAACTCATTATTTTCTTTATTGAAGACTACACCTTGACCTAACTTTTTAGTTTTTATTTTGAATAAAATTTTATATTAGTTCTTTAGATGGCGGTATATAAGTTATATAATAAAGTAAAATTTATCGGGGAGTGTCGATTATTTAACAAGTTCCTCTAAGTAAGTAAAATGCCGCCAAGATAAAGATAGTTTTTTTAATTAATACTACATAGATATAATTAATATACTAGGGTATCTAATCCTATTTTAAGTTTAAAATTTAAATTGAATTATAAAATAATATTTTTATATAAAAAAATTTCACTTATTTTTATTATTAATATTAATAATTATATATCAATGAATTGAAGTATAATAAAATTATAAGTTTAACCGCGACTGCTGGCACTGTATAATTGGTCGATTATATTTTTAGTTTTTTGAAAAAAATTAGATTTTAATCAATCTTTTTAAGATAAATTTATTTTTATATCTTAAAACTAAGATAATATACTGTTATTTTTTATTTTAATAAAAGCATTAGATGAATTATCATCTCAATAAAAATCAAATTTTTATGTGCGTGGACACTATAATATAGGTTTTTCTGTGAAGAAAAAAACGTGATTTTTAGGGTAGGTGTCAATTTCAGGTTGTTTTTTTTTTTTTGAGATATAGAATTTAGGTTAAAAATTTCAAATGCCTGAGATTTTTGGAAAGATATTTAATAGGATTTATACCACAAATTTAAGATATATTAAAATATCAATTTTTATTGTTATAATTTGTTAATAATCTATTCTTTCAAGGCAAATAATAATTAAAGTAAGATGTTCATTTTCTTTTATGAGAAATATATATATATGTATATATGAGCTGAAATATATACATATATATATATTATATAACATCCTAATCCTAATACATTAAAATGTGATTATTTAAATGGATCATATACTTCTTAATATTTATTAATATTGAGAAATGTTTATAGTTAAATATATTATTAAAGATTATTTTAAAAATTGATTCTAATCGTACTTTACATTACCTTTTTTCGGAGGCCCCCGATCCCCCAAAAGGGGGCCTCCTTGAAAAAAAAATAAAGGTAAATGACTGTAAATCTGTATGAATAATTAAACTAAGTTGAGAAAAATTTTTTACTGTGAAAGTAGTAAATTTTTAATTATTATTAATTATAATAATATAAAATTATACTACAAATTTATTTTGTATCTGAGCTCATGTTCATTTTTTTAATATGGATTTAAATCCATGAGCTATATATTGCATATATTATATAAGTCAGCTAAATAAGCTAATGAGTTCATACCTCATAAATGTTTAATTTTAATAGTATCTTTATGATTTTTTGTATTTGTATATTTATTAAGATTTACAATAGTTTTATCAAGTGATGATTGATTTGTTATTTGATTAGGATTGGAGATTAATATGATGACGTTTATTATTATTATATATAAACGTTATAGAATAATAATTATAGAATCTTGTTTAAGGTATTTTTTTATTCAGACATTAGGGTCTGCTTTTTTTTTATCATTATTTTTTATAAAAGAAGAAATAGTAAGATATATTATTATTTTAGTTTTGAGTTTTAAAATGGGAGTTGGACCTTTTTTTTTTTGATTTCCTTCTATTTGTATAGGAGTTGATTGATTTTCTTGTTTTATTTTAATAACTTTTCAAAAATTTATACCATTATTTTTAATAATAATATTTATTAGTTGAGGATTTTGATTAATTGTATTGATTAGTTTAATAGTTGGGGTTTTAGGATCTTTTAATCAAAGAAATATTAAACAATTGATAGCATATTCATCTATTCATCAATCAGCATGAGTTATGTTGTGTGGAATATCTAATGATGATTTGTGATTTATTTATATATTAATATATGTATTAGTTATTTTTAGAGTAATTTATGTATTGTTTTTTTATGAAATTAATGATTTAATTTTTTTGTCAAAATTGAATTATAATTGATATTTTATCATAAGAGTATTAAGAATAGCAGGAATACCTCCTTTTTTAGGATTTTTTATAAAATGAATGGTTTTTGTATTTTTAATGCAGTTTAATGTATTTATATTGATATTAATATTATTAATATCTGTAATTATATTTTACGTATATATACGTATGTTGTATAATAGTATAATATTATTTTGTAATGAAATGGTTGTTTCATTTAGAAATGTTAATTTTATTGGAGTTGAAGGATATGGTTTATATGGTGTTTTTTTTGGAGTTTTGTTAGGAATTGTACTTTTAATATAATTATGGTTATATTAAGATAATAATTCTGTTAGCTTTCAAGGTTAATAGTGGTATTCTAATATGAATTTACAGTTCATCATCTAATGATTTTTTAAATGAATATTCTAAATTTGCAATTTAGTGTTTATAAACTAATTTACTGCGATGATTATATTCTACTAATCATAAGGATATTGGAACTTTATATTTAATATTTGGTGCTTGATCTGCTATAGCAGGAACTGCTATAAGTGTTATTATTCGGATAGAATTAGGACAATCAGGAAGATTGTTAGGAGATGATCATTTGTATAATGTTATTGTAACTGCACATGCTTTTGTTATAATTTTTTTTATGGTTATACCAATTTTGATTGGTGGATTTGGAAATTGATTAATTCCATTGATAGTAGGAGCGCCTGATATGGCATTTCCTCGAATAAATAATTTGAGTTTTTGATTATTACCACCTTCATTAATATTATTGATGATATCATCAATAGTAGAAATAGGTGTGGGAGCTGGATGAACAGTATATCCACCATTGGCTGCTAATGTAGGTCATATAGGATTGGCTATGGATTTTGCTATTTTTTCTTTACATTTAGCAGGAGTTTCATCGATTATAGGTGCTGTTAATTTTATTTCTACAATGTTAAATATGCGAACTGCAGGAATAAGTATAGAAAAAATTCCTTTATTTGTATGGTCTGTATTAGTTACTGCTGTTTTATTATTATTATCATTACCTGTATTAGCAGGTGCTATTACTATATTGTTAACTGATCGAAATTTTAATACTTCTTTTTTTGATCCAGCAGGAGGAGGAGATCCAATTTTGTTTCAACATTTGTTTTGATTTTTTGGTCATCCTGAAGTATATATTTTAATTTTGCCTGGTTTTGGTATTGTATCTCATGTGATTACTTCTTCTGTAGGAAAACGGGAACCATTTGGTAATTTAGGAATAATTTATGCTATAGTTGGTATTGGAGTGATAGGTTTTGTTGTATGAGCACATCATATATTTTCAGTAGGAATAGATGTCGATACTCGAGCATATTTTACGGCAGCAACTATAATTATTGCTGTTCCTACAGGAATTAGGGTGTTTAGTTGAATAGCTACATTACATGGATCTTTTTTTAAAATTACTTCATCTTTAATATGATCTATTGGATTTGTGTTTTTGTTTACTTTAGGTGGAATTACTGGTGTAGTTTTATCTAATTCATCATTAGATATTGTATTACATGATACTTATTATGTGGTTGCTCATTTTCATTATGTATTAAGAATAGGAGCTGTTTTTGCAATTTTATCAGGAATTACTTATTGGTTTCCTTTATTTTTTGGAGTTGTTTTAAGAGAAAAGAAGAGAAAATTGCAATTTTATGTTATATTTTTGGGTGTAAATTTAACGTTTTTTCCTCAACATTTTTTAGGATTAAATGGAATGCCTCGTCGTTATTCTGATTATCCTGATGCTTATATTTTTTGAAATATAGTATCTTCTATAGGGTCATTATTATCTTTATTTGCTGTTATAATATTTGTTTATATTGTATGAGAAGGTTTAGTTATAAAGTATTATGTATATGATATATATAGAATTAAGGGATTTATGGAATGAGGATATAATATTCCACCTTTACATCATACGTTTAATCAATTAAATTATGTTAGTAATTTATAGTTGCCAATTTGGGGATCTTTATATTTTCAAAATGGAGTATCTTCTGTAATAGAGCAATTAATTTTTTTTCATGATCATACAATGATAATTATAGTTATAGTAATAATTTTGGTTGGTTATATGTTATTAAGTTCTTGTATTAATAAAAGATATAATTTAATTATATTTGAAGGTCAAGAGTTAGAAAGATTTTGAACTTTAATACCAGCATTATTTTTATTATTTATTGCGTTTCCATCATTGCGTTTATTATATTTAATAGAAGAATTTGAATTATATGATATAACTATTAAAGTGTTAGGACATCAATGATATTGATCATATGAATATAGAGATTTTGTTTTTAAATATTTTGATTCATATATATTAGATGATGAAAATAGAATTTTTCGTTTATTGGAAGTTGATAATTGTTTAGTATTACCTAATGATATTAATATTCGGTTGATTGTGTCAAGAGTAGATGTTATTCATTCTTGAACTGTACCTTCTTTAGGTGTTAAGGTGGATGCTATTCCAGGTCGATTGAATCAATTATCTTTAATATTTAATCAAGTAGGATTATATACTGGACAGTGTTCTGAGATTTGTGGAGCAAATCATAGATTTATACCAATTGTAATTATGGTAAATCCTAGTTTAGATTTTTTAAAAAATTGAATTTAGAATTAGTGGCCGAATTTAGGTGTTAGTCTCTTAAATTAATAATGGATTATATAGTTTATAAAATATTAATTTGTCAAGTTAAAGATATAGGAATTCCTCAATTAATACCTTTATATTGATCATTATCATTTGTAATGATAGTTACTGTTGTGTTGGTTATTTTATTAAATTATTATGACACTATGTATAATTTATTATATTTTTATAATGAAAATAATTTAAGGATAGATTGAAAATTTTTATGATAATGTTAATGAGATTATTTTCTGTTTTTGATCCAACATCATATTTTGGAATTTCGTTAAATTTTATTATTATATTGTTTGTATATTTGTTTTTTCCTATAAAGTATTATTTAACGGAGAGTGGAGTTTTGATTATTTTTAAACTATTTTTTTTTAAGGTGGGAGAAATATTTAAGGAAGTATCTATGCCTAATTATATAGCGTTAAATTTTTTATGTGTAATGACATTTATTTATTTATTTTTAAGAAATATATTGGGATTATTTCCATTTATTTTTACTAGTACTGCTCATCCTATGATTACTTTAGGAATAGGATTAGTATTTTGGTTATCTTTTTTTTTTATAGGATGATTTAAAAATTTTAAAATATCTGCTGCTCATTTGGTTCCGGAAGGAAGTCCTTTAATATTAGCACCATTAATAGTTTTAATTGAATCAATTAGACATATTATTCGTCCTTTTACTTTATCTATTCGTTTAGCTGCTAATATGATAGCAGGTCATTTAATTATTGGATTATTATCAAGAATTAGTTTATTAAGAATAATAGGATTTGTTGGTTCATTGTTTTTTCAAAGAATGTTGTTATTATTAGAATTTGGTGTAGCTATTATTCAGGGATTTGTTTTTAGAATTTTAATGTTGTTGTATGCTTTAGAATATTATTAGTACTTTTGGGAAAAGAATTTCATCCATATCATATAGTAACTATATCCCCTTGACCTTTATTGGTTGGTTTTAATTCGTTTAATATTGTTTTAGGGATAGTAAAAATATTTTCTTATAATGAGCATGATTTATTAATAATTTCTATATTGTTTATGTTATTAAGATCATATGTTTGGTGGCGAGATGTAACTCGGGAAAGTACTTTCCAGGGATATCATTGTAGAATTGTATTATCTGGCTTAATATTTGGAATAGTTTTATTTATTATTAGTGAGATTTTCTTTTTTTTATCTTTTTTTTGAGCTTTTTTTCATTCTAGATTAAGTCCTGTTGTTGAATTAGGATCAGTGTGACCACCTTGTGGTATTTTGCCTTTTAATCCTTTTCAGGTGCCTTTATTAAATACTGTTATTTTATTAAGATCTGGAATTACAGTAACTTTATGTCATCAAATAATGCTAAATAATAATTGAAAAGGAGCAAAGAGTGTGTTGATATTAACATGAATGTTAGGGATTTATTTTTTGGTTTTACAAGGATTTGAATATTATATAGCTTCATTTGGAATTAGTGATTCTGTATATGGATCTACTTTTTTTATGGCTACAGGATTTCATGGATTTCATGTTATTGTAGGAACTCTATTTTTAATAGTTATTTGATTACGAATAATGAAATCACATTTTTCTAAAAGTCATCATTTTGGATTTGAAGCTGCTGCTTGATATTGGCATTTTGTTGATGTAGTTTGATTATTTTTATTTTCTGTTGTTTATTGATGAGGTACTTAAATATTTAATAAGTATATTGTACATTTAATTTCCAATTAAAAGGAGGATAATAATTTATTATTTAATAATAATATCTTTTTTATTAAGATTGATTATTTATTTGATTTTTATAATTTTTATATACAAAAATAATAAAGATCGGGAAAATATGAGACCATATGAATGTGGTTTTGAACCTAATTCGTTTACCCGATCTTTATTTTCTTATCGTTTTTTTTTAATTGCTATTTTATTTATTATTTTTGATGTAGAAATTTCAATAATTCTTCCTATTCCTTTTTTGTTAAAAAGAGTAATAGGATTGTGGGTATTTTTGATTTTTATATTGATTTTAATTGTAGGCTTTTTATATGAATATTATTATGGTTCTTTGGATTGATTAGATATTTCTTTGATTAAGTCTTAAACTTAATGCATTAATCTGCCAAGTAGATAAGCATCTTGCGATTTCATTGTTAATGAAATAGAAATAAGCCGGCCAGGTTCCCCCTTTTCCGGTTCAGGGGGAACCGGGAAATAGCCGGCGATGTATATAAGTATATGTGATTAGTTAATAATTGATTTGCAATCAGTTGATATGAATTTCATACGATTAGTTTAATTAAAAAGCTGCTAACTTTTTAATAGCGATAGGCTACTAATATAGTGGCTATTAGGCGACTTAATTTCGACTTAAGTGATGGTAAGTTTGGTGAATTCACGTCATTATTTCATGATGAAGGTCTATTAGTCTTCTTTATCTTCAGTAAATTGCTCTAAATATAAGCTAAATATTTGGCTATAATAGTATTATTGTGATGATCGGAAGTAATAATATTATGATTATAATTATTATATATGATTTTTTTGTTGATTCTGGTATAATAGATATATTTTTTAATGTTATAAATGAATTTTGAGGTCCATATTTTTCTTGTCAATGTATATCATTTATAATATAAGTAAATATTAGTTGAAATCTGGTAGGCGGAATTGAGGTTATAATTAAATGGGTAAATCATATAGTAATAGAAAATTCGTTTAATTTTATTATTAATTTTTCTTTAAATGATGAAATGAAATTTAATATAATTCCTAGAAGAATTATTGTTAGAATTATAATTTTATATTTTTGTGGAAAGAATATTATTGTTTCTGAATTGAATATTCATGATATAATAGATCCTCTTATAATAGTTATAGGTGCTATGATTATAATAGAAATATTAGAATGAATATTTGAATGATTATTGTTTATTGGTTTTGATTTGATTGTGGATTTGTTTGATATTATTATTATTCGAATTGAATATGAAGCTGTTATTCCGATAGAAATAATTATTAGAAATGATATATTACATTCTAGTTTTGATGATATTATTTTTTCAATAATTATATCTTTTGAAAAAAATCCAGATATAAATGGAATTCCTATTAGTGCTATTGTGGATAATCCGAAAATAGAATTGATTAATGGAATATTGTATGCATTTATTCCTATTATTCGTATATCTTGATATGATGATTCATGAATTATAATTCCTGCACAAAGGAATATAGTAGATTTGAATAATGCATGAATAATTAAGTGAAAGAAGGCTAATGTAATTGCATTAATTGAGACTGAAAATATTATTATGGCAATTTGACTAAGTGTAGATAATGCGATGATTTTTTTTAAGTCTATTTCTCAGTTGGCTGATATTCCAGCATAAATTGCTGTTAATCTTGATAATACTATTAGTATTAGTATAGTGTTTGGATGATTTAAATTTATAATTCGAATTATAAGAAATACACCAGCTGTTACTAATGTTGATGAGTGAACTAGAGCTGAAATAGGTGTTGGAGCAGCTATTGCTATTGGAAGTCAGGCTGAAAAAGGAAATTGTGCTCTTTTTGAACAGGTGGCAATTATTAAAAGTATAAGAGAAATTATGGGAAATTCTTTTCTTGTATTAATATTTCAATTTATTATTATTATTATAATTCTAATTGATATAATAATTATAATATCTCCAATTCGATTTCTAAGGAGTGTAATGGATCCAGATGATGATGTTAAATAATTTTGATAATAAACTACTAGAATATAAGAGGATAAACCTAATCCATCTCATCCTAGGAGGATTAATAGTAAGTTATTACTTACAATTAAAATTGTTATTGATAAAATAAATATTATTATTAATAATAAAAATTGTTTGTGTTGATTTAGTGGAATGTAATATACACTAAATATTAAGATTATTCTAGAAATAAGAAAAACTGTTGTTAAAAATAAAGTTGAGATTCAATCTATTATTATATTTACTGTGATGTTTGATATAATTATGTTTATTAGTGAGATATCTAGGATTAAAAATGTATTTGAATATATTATAATGATTGAAGTTATTATTAATATTATAGATAATAATATTAGAAATAAAGATATATATATTATGTAGAAAATTATAGTTCCACAAACTATTGTTTTTTAAACTATATATATATATAATTATTATTTCTATTTTTATTAATATAAGAATTAAAGGAAGTAAATGAATTATTAATGATAAATGGATTTTTTGTTGGGTTAAGTTAGATGGAAGTATTTCACATGAATTATGTGAGATATTAATATATAATACTATGGAAAATGATGTTGTTGCTAATGATGTTATAAAAATAATTATTAATGTAATTGGAGAATAAATAATTATTCTTATAAATAAGAAAATTTCTCTTATTGTATTGATTGTAGGTGGAGCTGAAATATTTACTGCTATAAATATAAATCATCAGAATGTGAGATTAGGAATTATTGAAATTATTCCTTTGAATATTATGATATTTCGGGAATGATATTTATTATATATTTCGTTGGCTAAGAGGAATAAGGCTGATGAAGATATACCATGGGCAATTATTATTATAATAGCTCCTGTTAAGCCTATTAGGTTTATTGAAAATAAACCTATTAAAGTATATCCTATATGTGCTACAGATGAATAGGCAATTAAAGATTTTATATCTTTTTGTCGGATACAATTTAATCTGGTAGCGGTTGCTCCAATTAGGCTAATTCTAATAATTCATGAGTTTATTTTAAAAATTGATATAATTGTGAATGGTAAGAATCGAATTAAACCATAACCACCTAATTTTAAAAGGATGGCGGCAAGAATTATTGATCCTTCAAGTGGTGCTTCTACATGGGCTTTGGGTAATCATAAATGTATGAAGTATATTGGTATTTTAGCTAAGAATGCTAAAGTAATTATTAAAGGGATATTAAATTTTATTATGAATGTATTTGAGGAGATAAAGGAATTATTTTTTATATAAATAATTCTAATTAATAAAGGTAAAGAGGCTGTAATTGTATATATGATTAGATAAATTCTTGCTTGAAGACGTTCGGGTTGTTTTCCTGATTTTATAATTAGAAGTATTGTAGGAATTAAAACGATTTCGAAAAAGATATAAAATATAATTATGTAGGATGATATAAATGTAATTATTAGAATGAAATAAATAATTATAATATGTTTTGAAATATAATTTATTTGATTTGATGATAGAATAATTAATATTGTTCTGATTGTTGTTAATATTATTATAATAGTTGATAAATGATCTATTTGGAATATTTCGTTGTAAATGATTATTGAGTATCTTGTATTAAATAATGTTAATAATATTATAATTAATATAATAATTATGAAAATTGGAAGGGTTTTGATTTTTCAAAAAATTATTATAGTCAAGATTATTTTTGTCAGATGTAATTATATTTATATAAGATGAATTAGTTGAATTGTGGGAATTAGATAAAGACACTAAAAGTCTTAATCCAATTCTTGATCCTCTTACTATTATTATTAATATAATTAATAATGATAGAGATGAAAATATGGAAAAAGATATAGCTGTAATAGTAAATAATGAAATTAATATTAATTCTAAACTAAGTAGTATTAAGATAATATTTTTTCGTCATCATAATGTTCTTATGATTCTAAGAATTAATATAATTTTTATATAATTTATTATATAAGTTCTACATCCAAAGTAGATATTTTTGTTAAATTATTTAGTACTTTTGTTAATATTAGTGTTAATGTTGGGTATTTTTTTTTTAGGTATAATTCATCCTATATTTATAATTAGAATAGTAATTTTTATTACATTAATTTATTCTTATGAAATTTATATTGTAATGGGTGGTTATTGATATAGATATGCTTTAGTAATAGTCATACTAAGTGGAGTTTTAGTTTTGTTTAGATATGTAGTTAGATTAATTCCGAATGATGGGTTTGAATTTTATGGACTTATATATTTATCAATTTTTATAATTATAATATTTGAAAAAGTTGATTATTTTTTTTTTGAAAATTTTAGAATTAATTCATTGAATTTATATATTTCTTATATTGGTGTGTTTAGATTATATATGGTTAGATTTTTGTTAAGAGTATTGTTAATAGTTGTATGATTAAGATATATAATAGAGGGGGCTGTTCGGTTAAGATAATATTGTGCCTGAATAAAGGGTTAGTTTGATAGATTAAATAATGAAATATTAATTTATCTATTCGTAGGAAGGATTCGGTTTTAATTTTAATTAATAATTTGTTATTGGATTTACCATCGCCTTCTAGATTAAGATATTTGTGAAATTATGGTTCTTTATTAGGATTGTTTTTGGTAATTCAAATTGTTACAGGATTATTTTTATCTTTTCATTTTTCTGGCGATGTTAATTTATCTTTTGATTCTGTTATTCATATAATGCGTGATGTTAATTATGGATGATTTATTCGAGTTTTACATGCTAATGGAGCAAGAATATTTTTTTTATTGATATATATTCATATTGGACGGGGTATTTATTATAGATCTTATAAGTTAATAAAGGTTTGATTGAGAGGAGTTACTATTATATTAATTTCAATAGCTATTGCTTTTTTAGGATATGTTTTACCATGAGGACAAATGTCTTTTTGGGCTGCTACTGTAATTACTAACTTATTATCTGCAATTCCTTATATAGGAGTTATATTAGTTGAATGGATTTGAGGGGGTTTTGCTGTTGGTAATTCTACTTTAATTCGATTTTTTTCTTTTCATTTTTTGTTTCCTTTTATTTTATTAGTATTGGTTATTTTGCATTTAATATTTCTTCATGAAAAAGGATCTAGTAATCCTATAGGATTACAAAGAAATTGTGATAAGGTTGTTTTTCATTTTTTTTTTAGAATAAAAGATGTTTTTGGATATCTTATATTTTTTAATATATATTTGATTATATGTATATTATTTCCTTATATATTTATAGATGTGGAAAATTTTATTATATCTAATCCTTTAGTTACCCCTGTTCATATTCAACCTGAATGATATTTTTTGTTTGCTTATACAATTTTACGTTCTGTACCTAGAAAGGTAGGTGGAGTTGTAGCGTTGGTTATGTCTGTAACTATTTTATATTTATTTCCTTTTATTTACAATCATCGATTTAGAAGAACATTTTTTTATAAAGTAATTAAATATATTTTTTGATATTTTGTAATTAATTGAATATTATTGACTTGAATTGGAGCTTGTGTAGTAGAAATACCTTTTAGATTGATAGGAATTTATTTTAGTTTTATTTATTTTTTAATTTTTATTTTATTTTGAATGGTTTATGAAGTTCAAGATGTTATTTTAATTTGACTTTATATTAATTGTTTTGAAAACAATTTATAAGAATTATTCTTTAAAGTCTGGTTGATTAGTTTAAGTAAAACAGAAGTTTTGTAAATTTCATATCTATAAATGTGTAAAAATGAAGATTCTAGGAATGATAATAATAAATAAAGAAATTGGAAGAATTAGTTTTCATCTTAATTTTATTAATATATCATAGCGAAAACGTGGAAAAGTTCCACGTACTCAAATTAGAGAAATTGAGATAATCATGAGTATTAAAATTGAAAAAATATTATTAATATTTTTAAAAAATAAAATGGTGGAAATTAGTCTTAATACTAATATTCTTATATATTCAGATAAAAAAATTAAAGCAAATCATCCACCTATATATTCTACGTTAAATCCTGATACTAGTTCGGATTCTCCTTCTGCAAAATCGAATGGACTTCGATTAGTTTCTGCTAAACATGATATTATTCATAATATAAATATAAATATATTTCCTCAAAAAAAAATTATGGAATTTTGTATTTTTATAATGTTATTAAATGAATATGATATTGATATAATTGAAATAAATAAAATAATTAAAAAAAAAGAAACTTCATATGAAATTATTTGTGCAATTCTTCGGATTGTTCCTAGATGACCATATTTAGAATTTCTAGATCAACCAATTAATAAAATAAAATATACATTTATTGTAGATAGAATAAAAAATATTAAAATATTATGTTTATTATCTAGAAGTGAATATTTATTGAATGAAATGATTGATAATATTATTATTACAATAAATAATGATATTAATGGAGTAATATATGATAGAATGGAATTCATTATTTCTGATGAAATAATATTTTTATTAAATAATTTAATAGCATCTCTAAAGGGTTGTAAGATTCCAATAATACCTACTTTATTAGGTCCTTTTCGTATTTGAATATAACTAAGAATTTTTCGTTCTAGAATTGTATAAAAAGATACACTAATTAATATGCTGATGGAAGTTATTATAATATTGATTGAGGGTAAAATTGTTTGATTAATTAGATTCTAATTCTAATGCAATTGTTTGCTAATATAATAATATTATTAGTTTCTTAGGTCCTTTCGTACTACAAGAATTTTTTTAAAAGATAGAAACTGACCTGGTTTACACCGGTCTGAACTCAAATCATGTAATTTTTTAAAAGTCGAACAGACTTTCTTTATACACTATTGCGTGTATGAGTATATTAATTCAACATCGAGGTCGCAAGTATTATTTTGTATAAGGTCTTTAGAATATAATAACGCTGTTATCCCTATGGTAACTTAATTATAAGTTCAATATTATTGGGTCTTTTTTTTTAATATTTATATTAAAATAATATTTAATAAACTTCCCCAGTTTAACTAAAGTAAAGTTCAATAGGGTCTTGTCGTCTTTTTTTTTAATAAATGTCTTTTTACATTTAGGATAAGTTAAAATATTTTTATAAAAATATAATTTAAAATGTTAAGTCTTTTGTTCTAGTCTTTAATTATAAGACAAATGATTATGCTACCTTAGCACTCTAGAGCGGCAATTTAATTTTCATTGAGCAGACCTTATTATTATTAATTTCTAATAAAAATGTTTTTGATAAACAGTCATTAAATTTTGGATGAGTTTTTATATAAA

>Seq19 [organism=Eutittha mordax] PP626071
GCCAATAAAATACCAAATACCAATCCTTGAACAATAGCAACACCTCTCTCTAACACTAACAAGACTGTCTGTATAAACACTGAAATTATACCCCCTAATAATCCAATTTTTCTAATTCTAGAAATCAAACCAATAATTAAATGACCAGCTATTATATTAGCCGCTAATCGAATAGACAGTGTAAAAGGACGGATCAAATGACTAATACTTTCAATTACTACTAACAAAAAAGATAATCCTAAAGGTCTTCCTAATGGAACTAAATGAGCTGCTCTATTTATAAAACCTTTAAACCACCCTATGCTAAATCTCACAAATCATCCTACTAATCCTAAACCAAGAGTAATAACTGGGTGCGCAGTACAAGTAAAAATAAAAGGAAATAAACCTACAATATTTTCCACCATAATATAAAAAAATACAGATATTATAACCACTCTTACTACCCGACCATGGGGGGCTCTTAAAACTAAAAAAAAACCCATTGACTAAATACAAAACCATCCTCATTATAAAAACCCCTACTCCTCTTAAATAAAACNNNNNNNNNNNNNNNNNNNNNNNNNNNNNNNNNNNNNNNNNNNNNNNNNNNNNNNNNNNNNNNNNNNNNNNNNNNNNNNNNNNNNNNNNNNNNNNNNNNNAACATTAATAAGAGTGAGGAGTTTGAAGATATATCTAAAAATAATGATAAAATTGAATATAGTGATAGGATTATTAATTCTAATCTTATTAATATTTTAATAATTATAATTCTTTTAAGAATAATAAGAATATGTTGATGACGAAAAAATATTATCATAATATTAATAAGATTAGAATTAATAATCCTATCACTATATTCAATTTTATCATTATTTTTAGATATATCTTCAAACTCCTCACTCTTATTAATGTTAGTAATTATAGTAAGAGGATCAAGAATAGGACTAGCATTAATAGTATCTTTATCTCATTCACATAAATCCTCCAATTCAATTTATATTAATATATTAACATTTGATAAAACTTATTATCATAACACTATTATCCCTACAAATAATAAAATCATTTAATATAATAATTATAAATTTAATTATTATATTAACTCTAACTTCACTTTATATATGTAACTATAACATAATTATAATTTCCAATATAATTATATCTATAGATATAATTTCAATAATTATATTACTCTTAACAATCATTAGAGTAATACTTATTTTAATTTCATCAAATAATTTTTACAATATTACCATTACTATCACCACAATCTTTACAATTTTAATATTTACATTTATTATATCAAATATATTATATTTTTATATTATATTTGAAATTGTTTTAATTCCCACTCTAATTTTAATTACTATACAAGGAATACAATCCGAACGAATACAAGCAGGAATTTACTTAATTATTTATACCATTACAGCCTCACTTCCACTATTAGCAAGAATTATTATTATAAAAAACAATATATCATTTATAATTTCAAACATTTTATTAATCAAATTTAATTTAATTATATTTTTAATACTAGCATTTCTAGTAAAATCACCCATATATATGACTCATTTATGATTACCTAAAGCTCACGTAGAAGCCCCACTAGAAGGTTCTATAATTTTAGCCGCAATTTTATTAAAATTAGGGGGTTATGGTTTAATTCGATTTATACCATTATGTATTAAAAAAATTAATAAATTTAACTTTTGAATTATTAGAATTTCATTAATTGGAGCAACTGCTACCAGAATAAATTGTATTCGTCAACAAGACATAAAAGCATTAATTGCTTATTCATCAGTTGCTCATATAGGTTTTGTATTAATAGGACTATTCTCTTTTAACTATAATGGATTAATCGGAGCTATTATTATAATAATTGCTCATGGATTATCATCCTCAGCACTTTTCTTTTTAGTAAACGATATTTATATAAAATATCATTCCCGAAACATTTTAATATTTAAAGGACTAATAATTATTTTTCCTAATATTGTATTTTGATGAGCAATATTCATAGCAATTAATATTTCAGCACCCCCTACAATCAATACATTCAGAGAAATTTTACTAATATCCTCAATAATTATATGATCTAACCAAACAATTATTATAATTTTCCTAATATCATTAGTAGCTGCATCTTTCACTCTATCTTTATTTATTAACATTACACATAATAACAACAAAATAAAATTATCAATAATATCCAACCATAAATCATTTATCTCTTTATTTATTCATATAACCCCTTTAATTATTTTAATTACAAAAATAGACATAATTATCCCATTTTATATTAGTTTATTAAAACAATAGTTTGTGGAACTATAATTCTTATTATATTAATAATAAGAAAATTTGTAATATTATTCTCAATAATATTTTTATTCTCATCAATTTTTATATTATTAAATAACTCTTTATTTATTTTTACTATTCCCATCATTAAAATCAATAATTATATAATATCGGCTGATATCATATTAGATTGATTATCTACAATATTCCTAAGAACTGTTCTATTTATTTCAAGATTAATTTTATTATTTAGAATTTACTATATTAATAAAAAAGAACAATATAAATTTATACTAATAATACTCTTATTTATTCTATCAATAACAATTTTAATTTTAAGAAATAATATATTTCTATTACTATTAGGATGAGATGGATTAGGCCTATCATCATATGTATTAGTAATTTATTATCAAAACTTCTCATCAGCTGGATCAGGATCAATTACCTTAATTACCAATCGAATCGGTGATATTATAATCCTTATGTCAATAGGAATAATAATAATTTTAATAAACTGGAGATATATTATAAAACCAGAATTTACAAAAATTTCATTATTTTTAATTTTAATAGCCGCTTGTTCAAAAAGAGCACAATTCCCATTTTCAGCTTGACTTCCTATAGCTATAGCAGCTCCCACCCCTATTTCAGCATTAGTTCACTCCTCTACACTAGTAACAGCAGGTGTATTTTTATCTTTACGAGTAATATTATATCACAATAGAATATCATTTTTAATTATAATAATTTCAAGAACTACTGCAATTTATGCTAGACTAACCGCATGTTGAGAACACGATATAAAAAAAATTATTGCTTATTCTACCCTTAGACAAATTGCTATAATAATATTTGCTATTTCAGTAAATGCTCACATATTAGCATTTATTCATCTAATTATTCATGCCTTATTTAAATCTACTATATTTTTATGTGCAGGAACCATAATTCATGAATCCATATATCAAGACATACGAATAATAGGAATAAATATAAATTATTTAATAATTCCATCCTCCACTTTAAGTATTACAGCTATAGCTTTAATAGGAGCTCCTTTTATATCAGGATTCTTCTCAAAAGATTATATTATTGAAAATTTAATCTCAATAACCATAGAATCATTCCTAACAATTTTAATAATTTTATCTATTGGAATAACAGCCTCATATTCAATTCGTATAATTTCAATTTCAAATAAATGAAATATAAAATCCTATCCCAATCTATCTAACCATTTAAATTTTCCATCAATTTTACCTATAATTATTATATCCCCACTAGCTATTTCTTCAGGATCAATTTTATCATGATTATTAATTCCTAATCAAATTTTCATAATAAATAATTTTATAAAAATTTATATTATTATAATCCTATTACTAGGAATATTGATAGGATTTATTTTAATAAATAAATCCTACTTTATTTCAAAACTAGGTATATCCTCAATTTCAATTTGATTTTTACATATTTTATCTGTAATCCTTAAAAAAACTATATCTAACCCAATAAAAACATATCTAAAAAATGACAAACAATGACAAGAAAACTATGGACCTCAAAAAATATTCTACTTAAATATAATTTCATCGAAAAACATTTTACTAATAAAAAAAAGAACTATAATATTATTAACTATAATAATTACCTTAATTCCAATCACAATGATATTATATTAATATAGCTTATATTAGAGCAATTTATTGAAGATAAATAAGAATACATTTTCATTATGAAATAATGATGTGAATACACTACTTTATTCACCTTTTGAGTCGAAATCAAACCGCAACTCTGCACATTTCTATTATAGCTTACGCTCTTAAAAAGTTAGCAGCTTTCTAATAATTTTTCATATGGAATACCATCACAGTTAATTGCAAATTAACTAAAAATTTTCTACTAATATAAAAACTTTTAAAATTTCTTCTAGTTTTCCCGGTCCCCCCTGAACCGGAAAAAAGGGGGGACCTCCTTCCTCCACTTCATTAACAATGAATTACACTCTATGCTTTTATCTATTTGGCAGATCAGTGCATTAAGTTTAAGACTTAATTACAATATTCAATCAATCTAAAGTACCATAGCTATATTCATATAATAACCCAATAATTAACACAAAAATAAAAACAATAAACATTCATATTCTTAATTCATGTTCTATTAAAAAAGGAACTGGGACTATTAATGAAATTTCTACATCAAAAATAATGAACAAAATTGAAATAAGGAAAAATCGATAAGAAAATATATACCGAGTCAAAGAATTATAATCAAATCCGCACTCATATACTCTTATTGTTTCTATATCTATTTCCTTTTTATAATAAATTAATAAAAAAATTAAATAAACTAATATTACTAATAATAATGAAAAAAATAATACCATTATTACTATAAATAGTCTTTTTAATTGGAAATTAAACGTACTTCATACTTATATATTATATTCCTCATCAATAAATTATAGAAAACAAAAATAATCATACTACATCAACAAAATGTCAATATCAAGCAGCTGCTTCAAATCCAAAATGATGTGAATTAGAAAACTCAAATTTTAACATTCGAATTCATATAAAAAACAAAAATAATGTCCCTACAATAACATGAAAACCATGAAATCCCGTAGCTATAAAAAATACAGAACCATATACTGAATCTCTAATTCTAAAAGAAGCTATATTATATTCAAACCATTGTAATATTAAAAAATATAAACCTAAAATTCAAGTTAACATTAAAGATCTCTTAGCAAAAACAATATTATCCTTTAAAATTATCTGATGACATCAAGTAATTGATACACCAGAAGCTAATAAAATNNNNNNNNNNNNNNNNNNNNNNNNNNNNNNNNNNNNNNNNNNNNNNNNNNNNNNNNNNNNNNNNNNNNNNNNNNNNNNNNNNNNNNNNNNNNNNNNNNNNCAATATTAAAGCAACGAATCAATTTCCAAATACCCCAATTAAAATAAGCATCACTATAAAAAAAATCATAAAAAAAGCATGAGCTGTAACAATTACATTATACAAATTATCATCAACAATAAAAGATCAAACTTGTCATAATTCCATTCTTATTATAAAACTTATTTGTGTTCCAACTTTTGCAGATCAAGCACCAATAATAAAATATAAAGTTCCAATATCCTGCGATGATTATATTCTACTAATCATAAGGATATTGGAACTTTATATTTTATTTTTGGTGCTTGATCTGCTATAGTTGGAACAGCAATAAGTGTTTTAATTCGAATGGAATTAGGACAAGTTGGATCTTTTCTTGGTGATGATCAGTTGTATAATGTAATTGTTACAGCTCATGCTTTTGTTATGATTTTTTTTATAGTGATGCCTATTTTAATTGGTGGATTTGGAAATTGATTAGTTCCTTTAATATTGGGGGCGCCAGATATAGCTTTTCCTCGTATGAATAATTTAAGTTTTTGATTATTACCTCCCTCATTATTTTTATTATTTATTTCTTCTATAGTAGAAATAGGAGTAGGGGCTGGTTGAACAGTTTATCCTCCTTTAGCTTCTGTAATAGGACATGCTGGGAGATCTGTTGATTTTGCTATTTTTTCTTTACATTTAGCTGGTGTCTCTTCAATTATAGGAGCTATTAATTTTATTTCAACAATTATTAATATACGATTATTTAGAATAACTATGGAAAAGGTTCCTTTATTTGTATGATCAGTATTAATTACTGCTATTTTATTATTATTATCATTACCTGTATTAGCAGGTGCAATTACTATGTTATTAACAGATCGAAATTTTAATACTTCTTTTTTTGATCCTGCTGGTGGAGGGGATCCTATTTTATTTCAACATTTATTTTGATTTTTTGGTCATCCTGAAGTATATATTTTAATTTTACCAGGATTTGGAATTATTTCTCATATTATTAGTTCATCTGTTGGAAAGCGTGAACCATTTGGTTCATTAGGGATGGTATATGCTATAGTAGGGATTGGTGGGATAGGTTTTGTAGTCTGAGCTCATCATATATTTTCTGTTGGAATGGATGTTGATACTCGTGCTTATTTTACATCTGCTACAATAATTATTGCTGTTCCAACTGGAATTAAGGTTTTTAGTTGAATAGCAACTTTACATGGATCATATTTTAAAATTAATACTCCAATATTATGAAGAATTGGGTTTGTATTTTTATTTACTTTAGGTGGAATTACTGGAGTTGTATTATCAAATTCATCATTAGATATTGTATTACATGATACTTATTATGTAGTTGCTCATTTTCATTATGTATTGAGAATAGGAGCTGTGTTTGCTATTTTAGCTGGTATTACTTATTGATTTCCATTATTTTTTGGTGTAATGTTAAATGAAAAAAAGAGTCAACTTCAGTTTTATATTATATTTATTGGTGTTAACTTAACTTTTTTTCCTCAACATTTTTTAGGATTAAATGGAATACCTCGTCGTTATTCAGATTATCCTGATGTTTATTTATTTTGAAATATAATTTCTTCTTTAGGTTCTTTATTATCATTATTTGCAGTAATAATATTTGTTTACATTATTTGAGAGGGATTGGTAATAAAGTATTATATCTATAATAGATATTCTGTAAGTTCTTCATTGGAATGAATGTTGATACTCGTGCTTATTTTACATCTGCTACAATAATTATTGCTGTTCCAACTGGAATTAAGGTTTTTAGTTGAATNNNNNNNNNNNNNNNNNNNNNNNNNNNNNNNNNNNNNNNNNNNNNNNNNNNNNNNNNNNNNNNNNNNNNNNNNNNNNNNNNNNNNNNNNNNNNNNNNNNNTTACAATATTAAAAAATCTTGAATTATATAAATTATTCAAAATACAAATAATATAAAAAAATAAAAAAAACTAAAAATTATTCCTATTATAATATAAGGATACTCAACTACACAAGCCCCAATTCAAGTTAACAATAATCAATTAATTACATATAACCAATATATATATTTTATATAATTATATATTATGATTCTTCGAAATTTATGAATAATAAAAAAAGGAATAAAATACAAAACTATCACAGACATTAAAAGAGCAATTACACCCCCAATTTTTCTAGGAATAGAACGTAAAATAGAATAAGCAAAAAGAAAATATCATTCAGGTTGAATATGAACTGGAGTAACTAAAGGGTCAGAAGAAATAAAATTTTCAACATCTATAAAAATGTAAGGAAATAATATACATAAAATAAAAAAAAACAGAAGAAAAAAAGAAAACCATAAACATCCTTTACTCTAAAATAAGGATGAAAAACAACCTTATCAAAATCTCTTAATAATCCTATAGGATTATTTGAACCTGTCTCATGAAGAAAAAATAAATGTAAAACCACTATAAATAAAATAACAAAAGGCAAAACAAAATGAAATGCAAAAAAACGAGTTAAAGTTGCATTTCCTACAGAAAATCCTCCTCATACCCATTCTACTAACAATACTCCTACATAAGGAATAGCTGATAATAAGTTAGTAATTACTGTAGCAGCTCAAAAAGATATTTGACCTCAAGGTAAAACATATCCTAAAAAAGCTGCCGCCATAGATAATAAAAAAATAGTAACTCCTCTTATTCAAGTTTTTTTATAAAAATAAGATCTATAATATAATCCTCGACCAATATGAATATACATTAATAAAAAAAATATTCTAGCCCCATTAGCATGTAAAATACGAATCAATCAACCATAATTTACATCACGTATTATATGAATAATTACATCAAAAGACAAATTTACATCTCCTCTAAAATGTAATGCCAAAAATAATCCAGAAAAAATCTGAATTATTAAAAATACTCCTAATAATGACCCAAAATTTCATATATATCTTAATCTAGAAGGAGATGGAAGATCAACTAATGAACCATTAACAATATTAAGTAACTTATCTTTTTTACGAATTATTACAAAAATTAAACATAATTTAATCTATCAAATTAACCCTTTATTCAGGCACTTTATTAAACACGAAGAGAACCTTCTATTATTATTCTCAATCACACTACTATTAATATCATTATTAATAAAAATACAACCAAAAAAACAACAAAACTTCTAAAAAAAGAAACCCATAAAAACAACGATATATAAAAAATACCCTCTTTATAAATATAAACATTAAAAAAAAATCTTATAGCTACTAATATAAACAATAAATATAAAATATTATAACTTTCAAATCTCTCATTAGGAATTAAACTTACTATATAAGTAAATAATACTATTATTCCTCTTAACATTACCATTACTAATAAATATCTAAACCAATACCCTATTAAAATATTATATATTAATATTGAATATAAAATAATAATTATAATTAACATAGATACTATAAATATAGGCTGAGTTCTTACTACAAAAAGAACACCTAATATAACTATTATTATTTCCTGACCATTACTAATAAATATCTAAACCAATACCCTNNNNNNNNNNNNNNNNNNNNNNNNNNNNNNNNNNNNNNNNNNNNNNNNNNNNNNNNNNNNNNNNNNNNNNNNNNNNNNNNNNNNNNNNNNNNNNNNNNNNTTAATATTAATTGTTTTGAAAACAGTTATTAAGAGTTTTCTTTAAAGTCTTGTTAATTAGTTTAAGTAAAACATAAATTTTGTAAATTTAAGAAGTTATAAAAATATAAATAGTATATTTATAGGAATTGTAATAATAAATAAGGAGATTGGAAGGAATATTTTTCATCTTAATTTTATTAATATATCGTATCGAAATCGAGGATATGATGCTCGAACTCAGAGTAGAATGATTGTAATTGTAAGTATTCTAATTGTAGAGTTAAATGAATAGGGAAATGAAAAGAATATAATGGCTGAAATTATTCTTAGAATTAATATTCTTATGTATTCGGCTAAAAAAATTAATGAAAATCAACCTCCTATGTATTCTACATTAAATCCTGATACTAATTCTGATTCTCCTTCAGCGAAATCAAATGGAGCTCGATTTGTTTCTGCTAAACAAGAAGTAATTCATATAAAAAATAAAAAAATATTTCCTGAAAAAAATGTAATTATTATTTGAGATTTTATAATCTCGTTGAATGAGTATGAAAATGATAGGATTGATATAAATAAAATAATTATAAAAAATGATACTTCGTATGAAATTATTTGGGCTACTCTTCGAATAGATCCTAAATTTCTATATTTTGAGTTTGCTGATCATCCAATTATAAGGATTATATACACTGTTATTCTTGAAATAATAAAAAATAAGAGGATATTATGTTTATTATCATATATAGAATGAAAATTGAAGTTAATAATAGGAATAATAAGAATGGAGATGAATAAAGATAAAGCAGGTGTACTAATTGATAAGATATTGTTTATTATTTCCGAAAATGATAAGTTTTTATTAAAAAGTTTTATTGCGTCTCTAAATGGTTGTAGAATTCCTATAAAACCTACTTTATTTGGGCCTTTTCGAATTTGTATATATCTTAAAATTTTTCGTTCTAATACTGTATAGAAAGCTACTCTAATTAAAATTCTAATTGCAGTAATTATGAAATTAATAGTAAATGTTATTTTAGTTATTTAGATTCTAATTCTAATGCATTTATCTGCCAAATTTATAATTAAATTAGCTTTTTAGGTCCTTTCGTACTGTAGAGAAATTTATAAAAGATATAAACCGACCTGGTTTACACCGGTCTGAACTCAAATCATGTAATTTTTTAAAAGTCGAACAGACTTCCTTTTAAGATCGTTGCTTATTTTAGGTTATTAATTCAACATCGAGGTCANNNNNNNNNNNNNNNNNNNNNNNNNNNNNNNNNNNNNNNNNNNNNNNNNNNNNNNNNNNNNNNNNNNNNNNNNNNNNNNNNNNNNNNNNNNNNNNNNNNNATTTTGATCAAGTCCAATAAAATCCAGATATCCTGTCGTCCACTTGGCTTAAAAAATAAAAAAAAAATAAATTGCAAAACTCTATAATTTTTCACTAATTGTAAAATTATAGACAACAAGTGTAAAATTATAAATAATTTATTTACAAAATACTATTATAGTTACATACAAACAACAAAATGCTATTCCTTCCAACGATGACCACAATCACAGCATTTGTAGAAAGTTGTCATTGGTTCATCAGCAGACCTGGTTTGTATCTGTAAGAAATAGGCTTTTGGGTGCCCACATTTAGGACAAGCTTCTTGAGTGGAGTCAACATTCTCCCAGGCAGCTGCTCCTCCCAAAACGTCATCAACTTCTTTTAATTTTGGATACATACGACTACAAATCTTATTCTTAATGTTGTATACATATGGACAAGTGCTGCACACAAATCTATAACAATAGTTACCTTGTTCAGCAACCAGAAGATTAGAACAAGTTGGACAAAACATTAACATTTTGAAACCACTAAATGTTGTATCTGATTTCCAGATGATATTTATTGTTTAAACACTTTGTGACTTTTTCCTCTCCAGTTTCTTAGACACCCTCTGAATAAAAGTAAAAGTAAATAAAATGTTACTAAAATAAAAGAATATTTTTAAACATCTTCGTACTTAATATATATAAATATCCCAGTAAGTCACCACAGTACTCGGTAGTCATAGTCTAAACAGGAATCATAGACAACATGTCAAACTTATTATGATCCACAGTTGTAGATGAATTATTAATATTTGGAAACATAATTCATTCAGTATTTACGTTGAAATAAAATTTATAGCTTAATAACTTATATATTAAATATGTAGGCAAATTTTATCATACACTTACCCTCAAATAATTTAAGATTAAAAAACTTATTAATACAAGATCTTAATAATATATAACCAACTAATATTATAATTAAAATTATAATTATTATAGTATAATCATGAAAAAAAATTAAATATTCTATTACAGGAGAAACCCCATTTTGAAAATATAATGATCCTCAAACAGACAAAGGGGTTTCTCCTGTAATAGAATATTTAATTTTTTTTCATGATTATACTATAATAATTATAATTTTAATTATAATATTAGTTGGTTATATATTATTAAGATCTTGTA

>Seq20 [organism=Ianduba varia] PP626072
AATAATTCTTAAGATTAGTATTCCTATGTATTCTGCTAAAAAAATTAGTGCAAATCATCCTCCTATATATTCTACGTTAAATCCTGATACAAGTTCTGATTCTCCTTCAGCAAAATCAAGAGGTCTTCGGTTGGTTTCTGCTAAACAAGTAATTATTCATATATAAAATATTATTAAGTTTCCTCATATGAAGTATAATATAGCTTGAGAATTAGAAATTTCATTAAATGAATATGAATGTGCTATGATAGTAATAAATAAAATAATAAGGAAAAATGATACTTCATAAGAGATTATTTGTGCTACTCTTCGGATTGATCCTAAGTTTCTATATTTGGAATTAGCTGATCACCCAATTAGTATAATGAAATATACGGATAGGGATGATAAGATAAAAAATAATAGAATATTATGTAAATTATCATATGATGAATATAAATTGAAATTAATAATAGGAATTATTAAAATTATTGTAAATAGTGATATTGCTGGTGTAATATAAGAGACATTAATATTTATTGTTTCTGATGGGATGAGATTTTTGTTAAAGAGTTTTAAAGCATCTCTAAATGGTTGTAAAATTCCTAAGAATCCAACTTTATTAGGGCCTTTTCGAATTTGAATATATCCTAAAAATTTTCGTTCTAAAATAGTGTAGAATGCTACTCTAATTAAGATTCTAATTACAATAATTAAGTTATTAATTGTAAATATAATTGTAGTTTGTTTAGATTCTAATTCTAATGCATTTATTTGCTAAAATAATAATTTAATTATTTTAATAGGTCCTTTCGTACTGTATAATAATATAGAGAAGATGGAAACCGACCTGGCTTGTACCGGTCTGAACTCAAATCATGTAATTTTTTAAAAGTCGAACAGACTTTCTTAATTAATTTTTACGTTAATTAGAATATTAATTCAACATCGAGGTCGTAATCTATTGTTTATATAAGATCTTTAGAAATTTATTACGCTGTTATCCCTATGGTAACTTATTTAGATTAATTGTATTAGATTTTTTATAATGTTTATGTATTAAAATAATAATTAATTTACTACCCCAGTTAAACTTTAGTTAAGTTCAATAGGGTCTTGTCGTCTTTCTTTAATATAAATGTCTTTTTACATTTAAGATAAATTTAAATTTTAAATTGGAGAAATTTATTAAAATGTTCAATCTTTTATACTAGTCTTCATTTAAAAGACAAATTATTATGCTACCTTAGCACAAATTTTGCGGCTATTTAATTTCATTGAGCAGATTATACTATTAATTAGGTCTAATAGAAATGTTTTTGTTAAACAGTCATTTAATTATAGTTGAATTTTTATAATATATATATATATATAAAATTATAAATTAAATATAATATCTATTTATAATATTATTATAATATTTAATTAAAAGTTTTTTAATAAAGTTATTTATTTGTTTTGAAAAAGTAGTTTTTATACTATATAAATACTATTGGTTTTAAAATTAAGTGAAGTTTTGATTAAATTAATTATATATATTATAATATATAATATTATTGTAATATATTTGTTTGTAAAAAACCAGATATTATTAATGTACGGAAAACGTATAATTTCTATAAAATGTTTAAATATTTTTTTGCTAAAAAAATGTTTATAATTAATAGATCACATATTTTCGGGAATGAATAGTATATTAAATGTATTAATTAATATATCCTGATACTAAAGGAATGTTGTAGTTCTTTTAAAAATTATATTAATTCCTTTTCAGTATAATGTTTGTATCTATATATATATATATATATATAAGTATTTTTAATATTAAATATTGATTTTTTTTTATAAAAGTTATTTTCAGTGTAAATGAAATGCTATAAAGCTTATAAGATCTTGAGGCTTTTTCCAAAACATCAACTATGTTACGACTTACCTTATTTTAATAAGGGTGACGGGCGATATGTACACTTTTATTATCTGATTCATATGTAATTATTATTGTATATATATATACATATTGTTTATAAATCCTTTTTTATTAAAAGTTATTGTTGATAAATTCTTAAATTGTTTTTAATGTAACTCATCTTTATCTTAAATATAGACTACACCTTGACCTAACTTTTTATTTTTTATTTTGAAAAAATATTTTAATAAATTCTTTAGATGGCGATATATAAATTTTATATAAAAGTGAAATTTAACGTGGTTTATCGATTACTGTACAAGTTCCTCTAATGAGATAAAAGCCGCCAAAATAAATAGGTTTGATTATACTACCTTAGATTTATTCTTTATACTAGGGTTTCTAATCCTATTTTATACTTAGATTTTTATTTGATTTTTAATTTTTATTATTTGTTTATAAAATTTTACTTAATATAAATTATTAGATATATTATTATAATGTCGATATAAATAAATACAATTAATAAAAAGTATAACCGCAACTGCTGGCACTTTATATTTGTTTATTATTTAATAATGATCTTTAATATATTAAATATTAGATAGTGTTTTTGAGATAATATTATTTTTATATCTTAATATTATTGTAATGTATTAATAAGCTTTACTTAAATTTTTCTATTAGATGATTTATCTCTTTAAAAATCAAATTTTTATGTGCATGTAACACTATAATAGAATTAGGATCATTTTTTTGTTAAAAATAGTGGCAAATTTCGGGTTGTGTTTCAAAATTTTCTCCATAAAATTTTGGAAGGGTTCTATTTTAGCATTTCATTAATACTTTTCGGTCATTTTTGATTTTCATGATTTTAAAATTATTTTTTATTTAAAATTTTTTTAATTTTATTTTTATTTAAATTAAAATAGACTTTTAATGTCAGCTTGTTTTGAATTTGTTTCTTAATCTAATTCAAAAGGATTAAGTAAATATAAATAAGTTCCTATTCAAATAGGTTTTGATTTCTTTCCGGGGGGGCCCCATAGCAGGGGAAAATGGGGCCCCCCAAGGGAAAAAAAAGAAGGATTAAACAAAAATTAAGGAGGTTTCATTTCTTGAAGGGAATATATTTAATATAACTTTTATTTTAATAATAGTATTTAAATTAAATTTTCTTTTTATTAAAGACTAATGTGTAACATATTATTATTTATGTTTAATGTTGATTGCTCATTTTTTTAAATTATAGTGGGTATTTATGTAAATGAGCAATATTTATACATAAATTAAGCAGATGCTTAATTTATGTATAAATATTTCATAGATATTTATATATATTCAATAAGATCAGCTAATAAAGCTAATGAGTTCATACCTCATAAATGATAAAATAATAATTCCTTCAAATTTATTGTTTGTTTGTATTTATATATTAAGATTTATAGTAGTAATAAGAGGTGATGATTGATTTTTAGTTTGATTAGGTCTTGAAATTAATATATTATCTTATATTGTTATTATTTATAAACGATATAATATTAATTCTATAGAATTAAGAATAAAATATTTTTTTATTCAAAGAATTGGATCCGCAGTTGTTGTAAGTTGTTTTTATTTAAATAATATTAGTAGATTTTTATTAATTATGGCATTAAGATATAAAATAGGAGCTGGACCTTTTTTTTTTTGGTTTCCTTCTATTTGTAGAGGCCTTAGTTGATTAACATGTTATATGTTAATAACATTTCAAAGGGTTATTCCATTAATACTAATTTCTTTTTTTTATAATTGGATTATATATATAGTGTCTATTGTTAGTTTATTTTTTGGGACTTTAGGTTCATTTAATCAAATTAACATTAAACAATTAATAGCTTATTCTTCTATTCATCATTTAGGTTGATTAATAATGTGTATAATATGTAGAGATGTATTTTGAATTGTTTATTTGTTTATTTATATAGTAATATTATTAAGAGTAATTTACGTATTAGTTGGTGATGAAATTGTAAGTATTTTAATAATAAATAAATGACAAAATAAATTCTGGTTTGTTATAGGAATATTAAGAATAGCTGGTATACCTCCCTTTTTAGGTTTTTTTTTGAAATGGGTTGCTTTTATTTATATTTTAGATATAAGATTTATTTATATTGTGTTTATGATTTTAATATCGGTAGTAATATTTTATATTTATATTCGGATTTTATATGATATTTTATTAGGTTATATATTAAATAGTTCTTGATTGAATTATGTTAATTTTATAGTGTTTTATAGGTTAGATTGAATTTCTATTATTGGGATAATAATAGGGATAATATTATCTGTATATTTATTGTTGTCTAATATTAAGATAATAATTCTATTAACTTTCAAAGTTAGCAGTGGTTGTAATGTGAATTTACAGTTCACCATCTAATGATTTATTGATTAAATTTGCAATTTAATGTTTATATAAACTAATTAGTACTGCGATGGTTATATTCTACTAATCATAAGGATATTGGGACTTTGTATTTAGTTTTTGGATCTTGATCTGCTATAGTAGGAACTGCTATAAGTATATTAATTCGTATGGAATTAGGTCAAACTGGAAGATTATTAGGTGATGATCAATTATATAATGTAATTGTTACTGCTCATGCATTTGTTATGATTTTTTTTATAGTTATACCTATTTTAATTGGTGGATTTGGAAATTGATTGGTTCCTTTAATATTAGGGGGTCCTGATATGGCTTTTCCTCGTATAAATAATTTAAGTTTTTGATTGTTACCTCCTTCTTTATTTTTATTATTTATTTCATCAATAGTGGAAATAGGAGTAGGAGCTGGTTGAACAGTATATCCTCCGTTAGCATCTGTAATAGGACATTCTGGAAGAGCTGTAGATTTTGCGATTTTTTCATTACATTTAGCTGGGGCTTCATCTATTATAGGGGCTATTAATTTTATTTCTACTATTATTAATATACGTCTTATTGGTATAAGATTGGAAAAGGTACCTTTATTTGTTTGATCTGTATTAATTACTGCTGTTTTATTATTATTATCTTTACCTGTATTAGCAGGTGCTATTACTATATTATTAACTGATCGTAATTTTAATACTTCTTTTTTTGATCCTGCTGGAGGAGGAGATCCTATTTTATTTCAACATTTATTTTGATTTTTTGGTCATCCTGAAGTTTATATTTTAATTTTACCAGGATTTGGAATTGTATCTCATATTATTAGTGCTTCTGTAGGTAAGCGTGAACCATTTGGTTCGTTAGGAATAATTTATGCTATAGTAGGTATTGGATTAATAGGTTTTGTTGTATGAGCACATCATATGTTTTCTGTAGGAATAGATGTAGATACGCGTGCTTATTTTACAGCTGCTACAATAATTATTGCGGTTCCTACTGGAATTAAGGTATTTAGATGAATAGCTACTTTACATGGTTCTTATTATATTATGTCCACTTCTTTATTATGATGTATTGGTTTTATTTTTCTTTTTACTTTAGGTGGTATTACTGGGGTGATTTTGTCAAATTCATCTTTGGATATTATTCTACATGATACTTATTATGTTGTTGCTCATTTTCATTATGTTTTGAGAATAGGAGCAGTTTTTGCTATTTTAGGTGGAATTACATATTGATTTCCTCTTTTTTTTGGTACGTTTTTTGATGAAAAGAAAACAAAGTTACATTTTTATTTAATGTTTGTTGGTGTTAATATAACTTTTTTCCCTCAGCATTTTTTGGGGTTAAATGGTATACCTCGTCGTTATTCGGATTATCCTGATGTTTATTTATTTTGAAATATAATTTCTTCTTTAGGTTCATTATTGTCCTTATTTGCAGTATTGATATTTATTTATATTGTTTGAGAAGCTTTAATTATAAAAAATTCTATGTATAATAGATTTTATGTTAGCTCTTCTATAGAATGAATTAATAATGTACCTCCTTTGGATCATACTTTTAATCAATTAAATTTATTAAGTTCTCGATAATTGTCTGTTTGGGGTTTTTTATATTTTCAAGATGGTGTTTCTTATGTGATAGAGCATTTAATTTTTTTTCATGATTATACTATAATTATTATAATTATAGTTATAGTATTAGTAGGTTATATATTAATAAATTCATGTGTTAATAAATTATATAATTTAGGAATATTTGAAGGTCAAGAATTGGAGAGTTTTTGAACTGTATTACCAGCTATTTTTTTATTATTTATTGCATTTCCTTCATTACGATTATTATATTTAATGGAAGAAAGTGAAGTATTTGATATTACTATTAAGGTTTTAGGTAAACAGTGATATTGATCTTATGAATATAGAGATTTTGAATGTAAAAATTTTGATTCTTATATAGAGGATAGTAAGGATATTATATTTCGTTTGTTAAGAGTTGATAATTGTTTAGTTGTTCCTTATATATCTAATGTACGTATGATTGTAAGAGGTGTGGATGTGATTCATTCATGAACAATTCCATCTTTAGGAATAAAGGTGGATGCTATTCCTGGTCGATTAAATCAATTATTGTTAATTTTTAATCGTATAGGTTTGTTTAGAGGACAATGTTCTGAAATTTGTGGTGCGAATCATAGATTTATACCTATTTTAATAATAGTATTGTCTCGTAAGGAGTTTTTAAATATAATGTAAGTGTGTGGCCGAAATTAAGGTGTTAGTCTCTTAAATTAAATATGAATTATATAGTTAAATTAATATTAACTTGTCAAGTTAAAGATAGAATAATTCCACAATTAATACCTTTATTTTGAATAATTTCAGATTTTATATTAATTGTAATTTTATTAATAGTATTATTTATTTATTATTATAAAATAATGGATGAGATTTTGGTTGAATTTATTAGTGAAAGTAAAATTGATAAAAGTTATATATGATAATAAATTTATTTTCTGTATTTGATCCTACTTCATATTTTGGGATATCTTTAAATTGAATTATTATGATTATTGTTTTCGTTTATATACCTGTTAAATATTATATAATTAGTAGAGGTTTTTTATTAATTTTTAAATCTATTTTTATGGGTGTAAGAAAGGTTTTTCAGGAAGTATCGTTTCCTAATTATATAGCATTAAATTTTTTATCTGTTATGACTTTTATATATTTAGTTGTAAGAAATTTAATAGGATTGTTTCCTTTTGTGTTTACAAGTACTGCTCATCCTTTTATAACTTTAGGTTTAGGTGTTGTTTTTTGAATTTCTTTTTTTTTTATAGGATGAATTAAAAATTTTAAGAATAGAGCAGCTCACTTAGTTCCCCAAGGGAGACCTTTATTATTAGCTCCTCTAATAGTTTTAATTGAAAGAATTAGTCATTTAATTCGTCCTTTTACTTTATCTATTCGGTTAGCAGCTAATATAATGGCTGGCCATTTAATTGTGGGATTATTATCTAGAATTAGTATATTAAGAATATTTGGAATAATAGGTTCTTTGTTATTACAAAATATTTTATTAATTTTGGAATTTGGTGTAGCTATTATTCAAGGTTTTGTATTTAGAATTTTATTGTTATTATATGCTTTAGAATATTATTAATAACTATTGGAAAAGTTCTTTCATTCATATCATATAGTAAGTATATCTCCATGACCTTTGATAGTTGGATTTGGTGTTTTGAGTTGTGTTTTAGGGATAATTAAGGTATTTGTTTTTTTTGAAAGAGATTTAATATTAATTTCTATATTAATTATAATTATAATTTCTTTATTATGATGGCGTGATGTAGTTCGTGAGAGAACATTTCAGGGTTTACATTCAAGAGTCGTATTAACAGGATTAATATATGGTATAATTTTATTTATTGTTAGTGAAATTTTTTTCTTTCTTTCTTTCTTTTGATCATTTTTTCATTCTAGATTAAGTCCAACTGTTGAATTAGGATTAATATGACCCCCATGTGGAATTTTTCCTTTTAATCCTTTTCAAGTCCCTTTATTAAATACAGTAATTTTGTTAGCATCTGGTGTTACAGTTACATGATCTCATCAACTTATTTTAAATAGAAATTGAAAAAAAGCAAATTTAGTATTAATAATAACGTGGCTATTAGGATTATATTTTTTAATATTACAGGGTTTTGAATATTATATAGCTTCTTTTAGAATTTCTGATTCTGTATATGGGTCAACTTTTTTTATAGCTACTGGATTTCATGGATTTCATGTTATTGTTGGAACATTATTTTTATTTATTGTATGATTTCGTCTTTTAAATGTTCATTTTTCTAGAAATCACCATTTTGGGTTTGAAGCTGCAGCTTGATATTGACATTTTGTTGATGTAGTGTGATTATTTTTATTTTCTGTAGTTTATTGATGAGGAACTTTTAAATAAAGTATATTGTACATTTGATTTCCAATCAAAAAGAGAATTAAATTATTTATATTGTAATTATTATATCTATAGTATTAGTATTGGTCGTATATCTTCTATTTTTAGTTTTATCTTTAAAGATAAAACTAAATATAGAAGAGATAAGACCTTATGAATGTGGATTTGACCCTAAATCTTTTACTCGAATAGCTTTCTCGTATCGTTTCTTTTTAATTTCAATTTTATTTATTATTTTTGATGTTGAGATTTCTTTAATATTACCTGTCCCATTTTTAATAGGAAAGTTAATAGGTTTATGGTTATTTTTAATATTTATTTTGATTTTAATTATTGGATTAATTTATGAATACTATTATGGCTCTCTTGATTGAATAGAAGTAATTGTATTTAAGACTTAAACTTAATGCATTGATCTGCCAAATAGAAAGCAATTTGCATTTCATTGTTAATGAAAAAGAGATTTGATTAACCAGAAGATTCCGGTTAATAGGGCTTAGGTTCCCCCTTTTTTCCGGTTCAAAGGGGGAACCGGAGAAAACCGCAAGCCCTTAGTTGAAGTAGGGTATTATTTAAGTTAGTTTATAATTGATTTGCAATCAGTTGATATGAATTTCATACGTATAGTTAAATAAAGCTGCTAACTTTTTTTAAGCGAGATGCTACTATAATAATGAGCTTATAGTTTAGCGGCTTAATTTCGACTTAAGTTAAGAATAATTAGGTGGATCACGTCATTATTTCATGATGAAGATGTAATAGTTCTCTTTATCTTCAGTAAATTGCTTTAAAGTAAGCTAGAAAAATACATTATTAAGATTGGGATTAATAATATTATAATTATAATTATTATTATTATGTTTTTTGAGTATTCTGGGATTTTTGATGTTTTTTTGAAATAAAGATATATATTTAGAGGGCCATAAGTTTCTTGTCATATTTTATCGTTATTTAAAAAGATTGATATTAGAGGAGTTAAAATTTTTATAGAAATAGTTGAAATAAAATGAGTAAATCATAGTGAAATTGATGATTCTCCTATATGAATATATTTTTGTCTTTTAAAGTGTATTATTTTTCCTAAAATTGTTCCTATAATTAATAGAATAATAATAAGATATTTATATAATGAATTGATTAAAAAGATTTGTTCTGGAAATAGAATTCAAGTTAGTCAGGTTCCTAATATAATAGCTATTGGAGTTAATATGAGGATTGAAATATTTGAGTATTGATTTGTGTGATTAGATTGAGATGGTTTTGATTTTAATAAAGACTTATTTCTTAGATTAATTATTCGAATTGAATATGAAGCTGTTATACCCACTGATAAAATTATTAATATTGTTGTAAATGATTCAAGTTTTGATGAAATTATAAATTCAATAATGATGTCTTTTGAAAAAAATCCTGATATAAATGGAATACCTATGAGTGCTATTCTTGTAATTCCTATAATTGAAGTTATTGTAGGTATTTGTATATAATTAATTCCTATTATTCGTATATCTTGATATGATGATTCATGAATTATGATTCCTGCGCAAAGAAATATTGTGGATTTAAATATAGCGTGAATAATTAAGTGGGAAAATGCTAAAATAGTTGATTTTATTGAAATTGCAAATATTATTATTGCAATTTGTCTTAGAGTTGAAAGTGCAATAATTTTTTTTAAATCTTGTTCTCAATTAGCGGATATTCTAGAGTAGATAGCGGTAGAGCTAGAAATGATTATTAATAATGTTAGAGTTATAATATGATAATTATTTATTAATCGTAATATTAGAAATACTCCTGCTGTTACTAAGGTTGATGAATGGACTAGGGCTGAGATTGGTGTTGGAGCTGCTATGGCTATTGGTAATCATGCTGAAAATGGAAATTGTGCTCTTTTTGAGCAAGCTGCTATTATTATAAAGATTATAGGAAGTAATATATATTCTTTATTTATTGAAAAATTTCAGTTTATAGATATTGTTATTATTCTAATTGATATTAAAATTAAAATGTCACCAATGCGATTTCTTAATAAAGTAATAGAACCTGATGCTGCTGTTGTGTAATTTTGATAGTAGATTACTAAAATATAGGATGATAATCCTAATCCATCTCATCCTAGTAAGATTAAGATAATATTGTTTCTAATAATTAAAATTCTTATAGATAATACAAATATTATTATAAGTGTAATGAAATAAATATGTTCTTTTTTTGGGATATAGTATATACTAAATATAATAATTATTCTTGTAATAAATATTACTGTAAATAAAAATATTATAGATATTCAATCTAGTATTATATCAATGGATATATTGGATGATATTATATTAATTATTGGTAATTTAATATGAATAAATTTATTATAAATTAATATATAAATTGTTAGTATAAGAGGAGTAAATGATAATAATAATAGAATTATAGATATATATATTATTACTAGAATAATAGTACCACAAACTATTGTTTTAATAAACTATATTATTATAAAATTATTATTTCTATTTTTATTAAAATGATAATTATTGGAATTATATGGATAAATATTGATAGGAATAATTTTTGTTGTGTTGATGGTGATAATATTGTGTTTCTTTGATTATGAGAGATGTTAATAAATATTGATATAGAAAAGGTTGTTGTAAATAAAGATATAATTATAATTATAATTATTGAGTAGTTGTTTCAATAAATTAGATTTGATATTAAAAGGATTTCTCTTAGAGTGTTGATTGAAGGAGGAGCTGAAATATTAATAGCTATGAATATAAATCATCAGAAAGTAATATTAGGTATTATTGTAATTATTCCTTTAAATAATAAAATGTTTCGGGAATGAAATTTTATATATAAATCATTAACTATAAGGAATAGTGCTGAGGATGATAAACCGTGAGCAATTATTATAATAATTGCTCCATATAATCCAATTTTGTTTATTGAGAAGAGTCCTGTTAGTACGAAACCTATATGAGCAACAGAGGAATAGGCAATTAAGGATTTTAGATCTTTTTGACGAATGCAATTTAGTCTAGTTGCGGATGCTCCAATTAATCTAATTCTAATAACTCAATAATTAAATTTATTAATTGATTTAATACAAATAGGGATAAAGCGAATAATTCCGTATCCACCTAGTTTTAATAAAACTGCGGCTAGAATTATTGATCCTTCTAGTGGAGCTTCCACATGGGCTTTTGGTAATCATAAATGAGTAAAGTATATTGGTATTTTTGTAAGAAATGCTATTATTATGAATAAGATTAGATTGAATTTTAATATAGATATTGATGAGATTATAAATGTTGGATTGTTTTTAAAGGAAATAATTCTTACGAGTAGTGGTAATGATGCTGTAATAGTATATATAATTAAATAAATTCCGGCTTGTAGTCGTTCAGGTTGTTTTCCTAGTATAGTAATTAGAATTATTGTTGGGATTAATACTATTTCAAATAGAACATAGAAATATAATATGTTAGATATTATAAAGATTAATATTAATATTATTAAGATTGGAATAATAGTTTTAGATATTTTAGGATATATGAATGAGGATAAGATAATTAATATTGTTCTAATAATTCTTAATATAATTATAATTAAAGAGAGTATATCTATATAAAAAATTTGGTTTATTAAAGAGTATTTAGAATTAGTTATGATTATTAAAGTTAAAATTAGTATAATAGATATATTAATAGAAGATTTTATTAGAGAGTTAATAAATATGATTGAGATTATTGTTAATATAATTAGTTTTGTCAAATGTTAATAAATTGATGAAAGATGAATTAGATGAATAAAAAGAATATGATATAGATACTATTAGTCTTAATCCTATTCTTCTTCCTCTGACTATTATGGCTAATATGATAAGTAATGATGATAATGAAGATATAGTTATTGATATAATTATTAACGTATATAGTGATATAATTAATATTTCTATTCTTAAAAGTATTATAATAATATTTTTTCGTCATCAACATAGTCTTATAATTCTTATAATAAGTATTGTTTTTATAATAAAGATGATTTAGGATTTTCTACATCCAAAGTAGATATTTTATTAAATTAATTAGAACTATTGATGATTTTAATATTATTGGGTTTATTTTTTGTAAGAAGAATTCAACCAATAATTATGATTATAATATTAATTTTTATTGTAATTGTTTATTCTTATTTTATTTATATAGTAATAGGAGGTTATTGGTTTAGTTATGCTTTATTAATAGTAATATTAAGAGGTGTTTTAGTAATTTTTACTTATATAGTAAGATTAGTCCCTAATGAGAGATTTGAAAATTATAATTTAGTTTATATATTTGTAATAATATTAGTATTTATAAGCTATTATATATATATATATAATATAAGTATAAGATATGTTTCTATTATATTGTGAAATTCATATATTGGAATATTTAATTTATTTATAGTATCCTTTTTATTAGGAATAATGTTGGTTGTAGTTTGGATAAGATATTTAGGAGAGGGAGCTTTACGAGTAGTATAGTTATGTGCCTGAAATTTAAAGGATTAATTTGATAGATTAAATAATGGAAAATAGCTATTTCTTTACGTAAATCTGATAAATTAATAAATATTATTAGAGGTTCTTTAGTAGATTTACCTTCTCCTTCAAGATTAAGATATTTTTGGAATTTTGGGTCATTATTAGGAATTTTCTTATTAATTCAAATTATGTCTGGTTTATTTTTGTCATTTCATTTTAGAGGAAGAGTTTTATTATCGTTTGATAGAATTATTCATATAATACGTGATGTAAATTATGGTTGGATGTTACGAGTTATTCATGCTAATGGGGCGAGAATATTTTTTTTTTTAATGTATTTTCATATTGGTCGTGGATTGTATTATGGATCTTATTATTTAAAAAAAACTTGATTAAGTGGAGTTACTATCTTTTTATTATCAATAGCAGCAGCTTTTTTAGGATATGTATTGCCTTGAGGGCAAATATCTTTTTGGGCAGCTACTGTTATTACTAATTTATTATCTGCTATTCCTTATGTAGGAATTATTTTGGTAGAATGAGTATGAGGAGGATTTGCAGTAGGTAATCCTACTTTGATTCGATTTTTTTCTTTTCATTTCATTTTACCTTTAATTATTATATTTATTGTTGTTTTACATTTATTTTTTCTTCATCAAATAGGGTCAAGAAATTTTGTTGGACTAGGAAGAAGTTGTGATAGGATTATATTTCATCCTTATTTTGTAATTAAAGATTTATATGGAATGTTTTTATTTTTAATGTTTTTTATATTAATTTGTTTAATAAGTCCTTATATTTTTATAGATGTTGAAAATTTTATTTCTTCTGATCCACTAGTAACTCCGGTTCATATTCAACCTGAGTGATATTTTTTGTTTGCTTATGCAATTTTACGATCTGTTCCTAGTAAAATTGGTGGTGTTATTGCTTTGTTGATGTCTGTTTTGGTATTATATATAATAATTTTTATATATCATAAGTTTCAGAGAACTGGAATGTATAGAGTTTTAAAATTTATTTTTTGGTATTATGTAGTTATTTGACTTATATTAACTTGAAATGGTGCATGTGTAGTTGAAATACCTTTTAATTTGTTAGGAATATATTTTAGATTTATATATTTTTTAATATATTTATTGTTTTGATTGATTTATATATATCAAGATATAGTAATGTTGTGATTTTAATGTAGTTGTTTTGAAAACAATTAGAAAGGTTATTCTTTAAAGTCGGTTAATTAGTTTAAGTAAAATAGAAGCTTTGTAAGTTTATGATATTATAAATTATATGATAGTAATAATATTGATATAGGAATAAGGTATAATGATATTGGTAAAAAAATTTTTCATCTTAATTTTATTAAAATGTCATATCGAAATCGAGGGAATGTCCCTCGAACTCATAATATGATTATAGTAATTATAATCATAACAGAGGAGGAAATAATAGAATTTAGTGATTGAAAGAATATAATAATAGA

>Seq21 [organism=Macerio flavus] PP626073
ATTGTTTTTGAAATATATTTAATTGAAGCTGTTGATAATATAATTAATATAATTCTTATTAAAGTTAATATTAATAATATAAGTGATAGTATATCTATATGAATAATATCATTAATTAGAATTATATTATAATTTGATATATAAATTATTATTAGTATGATGATAATACATAAATTTAATGATAATATATTACATTTTACTTTTAAATATAATGTAATAATTCTTAATATAAATATTTTTATCATAAGTTATTATATTAATAATTGATGAATTAGAAGATTTATATGAATATGATATTGATACTAGTAAGGCTAAACCTAATCTTGATCCTCTAACTATTATAGCTAATATAATAAGTAGAGACATTATTGATATAATTGATATATACATTGATATGATTGTAAATAGTGTTATGATTATTATTTCTAATCTAAGAAGTATTAAAATAATATTGTTTCGTCATCAACATATTCTTATAATTCTAATTATGAATATAGTTTTTATTAAAGATATATTAGAATTTTCTACATCCAAAGTAGATATTTTATTAAATTATTTAGAACTTTTGGAAATATTATTACTATTATTAGGTATTTTTTTTATTAGAAGAGTTCAACCTATATTTATAGTTAGAAGATTAATTTTAATTATTTGTATATACTCAATTATTATTTATAAAAATATAAGAGGATATTGATTTAGATATGCTTTATTGATAGTAATATTAAGCGGTGTATTAGTAGTATTTACTTATATAGTAAGATTAATTCCAAATGAAAGATTTGAAAGAAGAAATTTAGTAATTGTGTATATTATTATAATAATGTTTGTGGGAATATTAATTTGATTTTATAATTTTAATGTAAGATATGTTTCTATTTTTTTGTGAAGAACATATTTTAGATTATTTAATATATTTATTGTTAGATTTTTATTAAGAGTAATATTAATAGTAGTATGATTAAGTTATATAAAGGAGGGATCATTGCGAATTTTATGTGGTGCCTGAATAAAGGGTTAATTTGATAGATTAAATTATGATAAATTTTAATATCCTTACGAAAGTCTAATAAATTAATTTATATTATAAGAGAATCTTTAGTGGATTTGCCTTCTCCTTCTAGATTAAGATATTTTTGAAATTTTGGGTCGTTATTAGGAGTTTTTCTAATAATTCAAATTGCTTCTGGACTATTTTTATCTTTTCATTTTAGTGGAGATGTAAATTTATCTTTTGATGTTATTATTCATATAATGCGTGATGTGAATTATGGTTGATTAATTCGTGTTATTCATGCTAATGGAGCTAGAATATTTTTTTTATTAATATATATTCATATTGGTCGTGGTATATACTATAATTCTTTTTTTTATAAAAATACTTGATTTAGAGGTGTTTCAATTTTTTTATTATCTATAGGAACTGCTTTTTTAGGATATGTATTACCTTGAGGTCAAATATCTTTTTGAGCAGCTACTGTAATTACTAATTTGTTATCTGCTGTTCCTTATATTGGAATTTTATTAGTAGAATGAGTGTGAGGAGGTTTTGCTGTTAGTAATCCTACTTTAATTCGATTTTTTGCTTTTCATTTTGTCTTACCGTTTATTATCTTATTTATAGTTATTTTACATTTATTTTTTCTTCATGAGACTGGATCAAGAAACTCAATAGGAGTTAGAAGAAATGTTGATAAACTTAATTTTCACCCTTATTATTCTGTAAAGGATATTTATGGTATAATTTTATTTATAATAATATATTTATATATTTGTATAATATTTCCTTATATATTTATAGATGTAGAAAATTTTATTTCTTCTGATCCTTTGGTTACTCCTGTTCATATTCAACCTGAATGATATTTTTTGTTTGCTTATTCAATTTTGCGTTCTATTCCAAGAAAAATTGGTGGTGTAATAGCTTTAGTTATATCTGTAATAATTTTATATTTTTTACCGTTATTTTTAATTCATAAGTTTCGTAGAAATTCTTTTTATTTATATATTAAATATCTTTTTTGATTATATGTAGTTAATTGATTATTATTAACGTGAATTGGAGCTTGTGTTGTAGAAATACCTTATGTAATTTTAGGAATTCATTTTAGTTTTTTATATTTTTTTATATATTTAATTATATGATTATTATATGAAGTTCAAGATTTGATTATATGATTTTAAATTGTTGTTTTGAAAGCAACTATAAAGTAATTTGCTTTAAAGTCTTATTAATTAGTTTAAGTAAAACATAAGCTTTGTAAGTTTAATATCTAAATATTATAAAATATTATAACTATAGGGATAATAATAATGAAAAGTGAAATTGGAAGAAAAATTTTTCATCTTAAATTTATTAATATATCATATCGAAAACGTGGAAATGTCCCACGAATTCATAATAGGATAATTGTAATGAAAATTAATATAATAAATGAGTAATATGAAATTGAGTATGAGAAGAATATAATGGTAGATAGAATTCTAAGAATTAATATTCTTATGTACTCAGCTAAAAAAATAAGAGCGAATCATCCTCCTATATATTCTACATTAAATCCTGAGACTAATTCTGATTCACCTTCGGCGAAATCAAACGGACTGCGATTAGTTTCTGCTAAACAAGATGTTAATCATATTAATAATAATGGAATATTTCCAAATATAAATATTAATATAATTTGTGAGTTTATAATTTCTCTAAAAGAATAGGAATAAGCAATTAAGGAAATATATAAAATAATTAAGAAAAATGATACTTCATATGAAATTATTTGTGCAACTCTTCGAATTGATCCTAAATTTCTATATTTTGAATTTGCAGCTCATCCAATTGTTAAAATAATGTATACTCTTATTCTAGATAAGATGAAAAATAATAAAATATTATGTATATTATCATATAATGAAAATATATTGAAATTAATGATTGGGATAATTATAATTCTAATGAATAATGATATAGCTGGAGTTATATATGATAATATTAAGTTTATTATTTCTGAAAATAATAAGTTTTTGTTAAAGAGTTTTAATGCATCTCTAAAAGGTTGAAGAATTCCTAAGAATCCTACTTTATTAGGGCCTTTTCGAATTTGAATATATCTAAGAATTTTTCGTTCTAGAATAGTATAAAAAGCTACTCTAATTAAAAGTATAATTATAATAATTAAGTAGTTGATAAGAAAGGAAATATTTTATTATAATTAGATTCTAATTCTAATGCATTATTCTGCCAATAAGATAATAATATTATTTCTTTAGGTCCTTTCGTACTACAAAGAAAATAAATAGAAGATAGAAACCGACCTGGCTTACACCGGTCTGAACTCAAATCATGTAATTATTTAAAAGTCGAACAGACTTCCTTTATATACTTTTACTTATATTAGGTAATTAATTCAACATCGAGGTCGTAATCTTTTTTAAATATAAGAACTTTATAAAATTATTACGCTGTTATCCCTAGGGTAATTTAATATTTATAAATAATAATAAATATAATTTTGAGTAATTTAAAATAAAGTTTATAATTAATTAACTGTCCCAGTTAAACTTCAGTAAAATTCAATAGGGTCTTGTCGTCTTTCTATATTATAAATGTCTTTTTACATTTAAGAAAATTTGAATATTAAATTAAATGAATTTATTAAAATGTTAAATCTTTTGTTCTAGTCTTCATTTAAAAGACAAATTATTATGCTACCTTAGCACAGATTTTGCGGCTATTTAATATTCATTGAGCAGATTTTATTATTAATGATATCTTATAAAAATGTTTTTGATAAACAGTCATTTAATAATAGGTGAATTGATATAATTTAATTTTTTTATTTATTTATTATAATATTATTATGTTTATATATAAATTAACTTAATTAAATAATTTTAATTAGATTGTAATATAATTATTAAATAATATGAATACTATTATTTCTAATAAATATATAAAATACCATAAAATATGTTTTATAAATTATTTTATAAAAATTTATATTATTTTTATTAAAGTAAGTAACCAGATATTATTATATTCGTAATAAGTTTAATAACTATTATAAGTTTATATACTTTTATGATATAAAAATTTACATTAATAATAGATCATATAATTTCGGGATAATAAAATTTGTTATTAAATTATTATATCCTGATACTAAAGGAATGTTATTTTTCTTAAGAAAAATAATGTAAATCCTTTTCAGTTTATATTAAACTATAAATATAATTTTATTAAATAATTTTTTTTAAAAATTTTTAGTATTTAATATTTTAAATAGTTATTTTCAGTGTAAGTGAAATGCTATAAAGCTTATTAATTTATTCTTGATACTTTTTCCAAAATATCAACTATGTTACGACTTGCCTTATCTTATGGTAAGGGTGACGGGCGATATGTACACTTTATTATATAATTCAATTATAATTATTATTTATAAATTACTTATAAATCCTTTTTAAAAGTAAATTTGATTTATTTTCCTTAAATATATTTAATGTAACTCATTTTTTCTTAAATATAGATTAAACCTTGACCTAACTTTTTATTTATTATTTGGAATAAATATTTTAATAAATTCTTTTGATGGCGGTATATAAATTAGAAATTTAAGTAAAATTTATCGTGTAATGTCGATTATGAAACAAGTTCCTCTAATTAGTAAAAAGCCGCCGTTATAAGTAGATTTCATTAAATATTACTATCTTAGTTATTTTTAATATACTAGGGTTTCTAATCCTATTTTATATTTAAATTGTAAATTGTTTATTTTTAATAAAAATTATTAATTAAATTTTACTTTAAATTAATTTTTAATAAAAATTATATTATCAATATAATATTATAAGATTAAATATTAAGTTTAACCGCAATTGCTGGCACGTAAATTTATTTATAATTAAATTAATTATCTTTAATATTTTAAATATTATTAAGTGTTTTTAAAATAAATTTATTTATAAAAATTAATATTAAATTATCTTACAAAATATCTTATTTTTATAGTATATTAGATGGTTTCATCTCTTTAAAAATCAAATTTTTAAGTGCATTATTACACTATAATATAAATATTTAAAATATATCACATTTTGTAATATGTTAAAATAATTTTTTCTCTAAAAAATTGAATAATAAAATTTATGATTACCCCTATACAATAAAAGTGGTTATTTTTTAGGATTTGTTAATTGACATTTTAGGCGACCACCTAAAATTCTCTCCTAACGTTTTCGGAAGGGTTTACTAAAATGTTTGCCCCGAGAGTAAAAGGAATTTTCTGATATTTATAGTTAAAATAGAAGAATATTTTTATATTTTTTCAAATAAAAATGATCCTTTTATTTAAACTTATGTAAATTTTTCGATATTTAAATTAATTTTCATAAAAGGTTTTGGGGAGGCCCCTGGCCCCCAAAAAGGGGCCTCCCCCTATAACCTTTTTATAAGATTTGATTTGATTGTATGAGGGACTAATCTTTTGAAGCATGAATCTGTGCTGAGGTTGCCCTCCCCACAGAGGAGCAATCTCAGAACAAGATTTTTGTATAATCAGTGAATGAATATATTTCTATAATGAGGTTAGAATACTGCTCTCTATTCTATTTGAAATAATTCTTATTAGAGCATAATTATAGACTATACATATGTAATACTCTTTCTGTTTTAAATATCTGTTAGATCAGCTAATAAAGCTAATGAGTTCATATCTCATAAATGAAATTATTATAATTTCTTCCGTCTCTATTTTTATTTTATTATATATAATAAGATTTATTATATTATTGAGAATAGATGATTGATTTTTAGTGTGATTGAGATTGGAAATTAATATAATTTCGTTTATTATAATTATTTATAATCGTTATAGATTAAATTCATTGGAATCATGTTTTAAATATTTTTTTATTCAGAGATTAGGTTCTGCTATTTTTATAGTAATATTTTATATAAATAGAAAATTTATAATCGAAATTATATTAATTATTTTAAGTATAAAGATTGGAGCAGGACCTTTTTATTTTTGATTTGTTTATATTAGAAATAGACTAAATTGATTTTCTGTATTTATATTAATATCATTTCAAAAGATTATTCCAATAATATTGTTTTCTATTTTTATAAATTTAATTTTATTAGTAATTTCAATTTTTAGATTAATTATTGGAGTGATTGGGTCTTTTAATCAAAAAAATTTAAGGAGCCTGCTTGCTTATTCTTCAGTTCATCATTTAGGTTGAATGTTTATTATTATTTTAATTAATGATAAATTTTGAATTAATTATTTACTATTATATAGATTGGTATTATATTGTGTGGTATTAGTTTTAATAAGTGAGGAAATTGTGGATATTTTTATATTAAATAAGTTAAAGAATAAATGATGATTCTTATTTGGAATAATAAGAATAGCGGGGATGCCTCCTTTGCTTGGATTTTTTATAAAAATATTTGCTTTTTATTATATTATTAATTTAGATATAATTTATATTATAATTTTAATAATTATATCTATTGTTATGTTTTATATTTATATACGTACATTGTACGATGTAATAATAAGATTTTGTGATGAAATTAATTGATTTAATTACATTTATAATAAATCTTTCTATAATATAGATATTTATAGAATTTTTGGTTTGTTATTAGGAGTAATAGTTTGTATTATTTTAATATATAATATTAAGATAAGGATCTATTAACTTTCAAAGTTAAAAGTGCTTGTAATGTGAATTTACAATTCACCATCAGTTGATTTAATAATTAAATTTGCAATTTAATGTTAAAAAACTAATATACTGCGATGATTTTATTCAACTAATCATAAAGATATTGGAACTTTGTATTTTATATTTGGAGCTTGATCAGCTATATTAGGAACTGGAATAAGAATATTAATTCGAGTGGAATTAGGACAGGTTGGTAGATTTTTAGGTGATGATCAATTATATAATGTTATTGTAACTGCTCATGCTTTTGTTATAATTTTTTTTATAGTAATACCAATTTTAATTGGAGGATTTGGTAATTGAATAGTTCCTTTAATATTAGGTGCTCCTGATATGGCATTTCCTCGAATGAATAATTTAAGTTTTTGATTGTTGCCTCCTTCTTTAATAATATTATTAATTTCATCAATAGTTGAAATAGGAGTTGGTACAGGATGAACTGTATATCCTCCTTTAGCTTCTGCAATGGGACATTCTGGAAGTGCTGTAGATTTTGCAATTTTTTCATTACATTTAGCTGGAGCTTCATCTATTATAGGAGCTGTAAATTTTATTACTACTATTATTAATATACGTTCTGTGGGAATAAGATTGGAAAAAACTCCATTGTTTGTTTGATCCGTATTAATTACTGCAATTTTGCTGTTATTATCATTACCTGTATTAGCTGGTGCTATTACAATATTATTAACTGATCGAAATTTTAATACATCTTTTTTTGATCCTGCTGGAGGAGGGGATCCTATTTTATTTCAGCATTTATTTTGATTTTTTGGACATCCAGAAGTTTATATTTTAATTTTACCAGGATTTGGAATTGTTTCTCATGTAATTAGATCATCTGTAGGTAAACGTGAGCCTTTTGGTTCTTTAGGAATAATTTATGCAATAGTTGGAATTGGAGGGATAGGATTTGTGGTATGGGCACATCATATATTTTCTGTTGGAATGGATGTAGATACTCGTGCATATTTTACTGCTGCTACTATAATTATTGCTGTTCCTACTGGAATTAAAGTTTTTAGCTGAATAGCTACTCTTCATGGTTCATATTTTAAAATTGATGTTTCAATAATATGGTGTATTGGGTTTGTCTTTTTATTTACTTTAGGTGGAATTACTGGAGTTGTTTTAGCTAATTCTTCATTAGATATTGTATTACATGATACTTATTATGTAGTTGCCCACTTTCATTATGTATTGAGAATAGGTGCTGTTTTTGCAATTATAGTAGGAATTAATTATTGATATCCTTTATTTTTTGGCGTAATTCTTAGAGAGAAAAAAACTCAATTGCAGTTTTATTTAATATTTTTAGGGGTAAATATAACTTTTTTTCCTCAACATTTTTTAGGTTTAAATGGGATACCTCGTCGTTATTCTGATTACCCAGATGCATTTTTATTTTGAAATATTATTTCTTCATTAGGTTCAATATTGTCTTTATTTGCTGTCATATTATTTGTTTATGTAATTTGAGAAAGTTTAGTAATAAAATATTTTACATATAATTCATATTATACTTATTCTTCTTTAGAATGAATTAATAGTATTCCTCCTCTGAATCATACTTTTAATCAAATAAATATAGTTAAAAGTTAATTGTGTCAGTTTGAGGTTCTTTATATTTTCAGAATAGAGTTTCTTCTGTAATAGAATTTCTAATTTTTTTTCATGATTATACTATAGTAATTATAATTTTAATTGTGGTATTAGTAGGTTATATATTAGTTAGTTCTTGTTTGAATAATTATTACAATTTAAAGATATTTGAGGGTCAAGAGTTAGAATTGATTTGAACGGTTCTTCCTGCTTTATTTTTAATGTTTATTGCTTTTCCTTCTTTACGATTGTTATATCTAATAGAAGAATCCGATGATTATGATATAACAGTTAAAGTAATAGGATATCAGTGATATTGATCTTATGAGTATAGAGATTTAAATGTAAATATATTTGATTCTTATATAAAGGATGAAGGAATTAGAATTTTTCGATTATTGGATGTTGATAATTGTTTAATTGTACCTTATAATACTATAATTCGAATAGTAATTACTGGTAATGATGTAATTCATTCTTGAACTATTCCATCGTTAGGAGTTAAAGTTGATGCTGTTCCTGGTCGTTTAAATCAATTAATTTTATCTTTTAAACGAATAGGATTATATAGAGGACAGTGTTCCGAAATTTGTGGTGCGAATCATAGCTTTATACCTATTTTAATAATAATTATTCCGCGAATTGATTTCATTAAAATATTTATATTTTAATGTGACCGAATATAGGTGTTAGTCTCTTAAATTAATTATGAATAAAATAGTTAAGTTAATATTAATTTGTCAGATTAAAGATGTAATATTCCACAGTTAATACCTTTATTTTGAATATTTTCTGAATTTATATTATTTATTTTGTTATTAATAATAGTATACTTATTTTTTAATAAAAGTAAATATTTACTAGAAAATAAAAATATATTAAATAATAGTTATAAAAATATTTTTTATAAATGATAATAAGTTTATTTTCAGTATTTGATCCTACTTCTTATTTTATAATATCAATTAATTGAATAGTAATTGTTGTAGTTTTTATTTTTTTTCCTATTAAGTATTATTTACAAGAGAGAGGTTTTAATCTGATATTTAAGGCAGTTTTTTTAAGAGTAAGAAAGGTTTTTAAAGAAGTTTCTTTTCCAAATTATATAGGAATTAATTTTTTAATTGTTTCAAGTTTTATTTATTTATTTTTAAGAAATTTATTAGGTTTATTTCCTTTTATTTTTACTAGAACAGCGCATCCTATAATTACTATAGGAATAGGGTTATTAATATGATTAATATTCTTTATGATAGGGTGATTTAAAAATTTCATAAATAGAGCTGCTCATTTAGTCCCAGAGGGTGCTCCTTTATTATTAGCTCCTTTAATAGTATTAATTGAAAGAATTAGTCATTTTATTCGTCCCTTTACTTTATCTATTCGTTTAGCTGCTAACATAATAGCAGGACATTTAATTATTGGACTATTATCAAGAATTAGAATAATTAGATTTTTTGGATTGATTAGATCATTAATACTTCAAAATATTCTATTAATTTTAGAATTTGGGGTTGCTATTATTCAAAGATTTGTATTTAGAATTTTATTATTATTATACGCTTTAGAGTATTATTAAATTTGGAAAAGTTTTATCATCCTTATCATATAGTTAATATATCACCTTGACCATTAATAGTAGGGTTTGTCGTTTTAAGAGCAGTTATTGGTTTAATTAAAATATTTATTTTTTATGAAGCTGATTTATTTATAATATCATTATTAATTGTAAGAATTATTGTGATGATTTGATGACGTGATGTTATCCGTGAAAGAACTTTTCAAGGTAATCATAATAGAATAGTATTAAATGGGTTAATAGTTGGAATAATTTTATTTATTATTAGTGAAATTTTCTTTTTTATTTCTTTCTTTTGATCTTTCTTTCATTCTAGATTGAGACCAGTAATTGAGTTAGGTTCTATCTGACCACCTTGTGGAATAAACCCTTTTAATCCGTTTCAGGTTCCTCTATTAAATACAGTAATTTTATTAGCATCTGGCGTTTCAGTTACTTGATGTCATCAATTTATTTTAAATGAAAAATGAAGTAATGTTAAATTTTCATTAATATTAACTTGAATATTAGGCTTATATTTTTTATATTTACAATGGTTTGAATATAATATGTCTTCATTTAGAATTAGAGATTCTGTATATGGTTCAGTTTTTTTTATAGCTACTGGATTTCATGGATTTCATGTAATTGTAGGGACAATATTTTTATATATTATTTGAATTCGTTTTATAATATCTCAAATATCTAGAAGTCATCATTTTGGATTTGAAGCTGCTGCATGATATTGACATTTTGTAGATGTAGTATGATTATTTTTATTTTCAATAGTATATTGGTGAGGAATATAATTATAAAGTATTTAGTACGTTTAATTTCCAATTAAATAGAGAAATATAATATATTATATTTTAATGATATCTTTTATTTTGGTATTTTTAGTCTACATATTATTTATATTGATATCATATAAAAATGATATTGACTTTGAAGGAATAAGAGGATACGAATGTGGATTTGATTTAAATTCAATAACTCGTTTAGTATTTTCTTATCGATTTTTTTTAATTTCAATTTTATTTATTATTTTTGATGTTGAAATTTCGTTAATACTTCCTGTTCCATTTTTAATGGAACAGGAAGTATGAATGTGAATTCTAATAATGTTTTTATTAATTCTTATTTTGGGTCTATTATATGAGTATAAGTACGGGTCATTAGATTGATTAGATATTATAATTAAGTCTTAAACTTAATGCACTAATCTGCCAAATAGATTCCCGTGTTCCTCTGGAGTCAGTAATGTATAGGGTTTCCCCCTTTTTCGGTTCGAATGAACCGGAAACCCTTAAGTCTTATGCAAGTAATATTTATATTAAAATTTATTTATAGTACTATTTAAAATATATTTAGTTTATAGTTAATTTGCAATTAACTGATATGATTTTCATACTATTTAAATTTATGTAAGCATTATGCGATTTCATTGTTAATGAAATAGAAGATTTGAATGAATAGTTTATGAAAAGCTGCTAACTTTTCTTTTAGTGTTTACTACTATTGTAATGAGCTTTGAAGCGGCTTAATTTCGACTTAAGAGATGAAAATAATAGTGAATATTCACGTCATTATTTCATGATGAAAATGATTTTGTTATATTTATCTTCAATAAATTGCTTTTATAATAAGCTACATATTAATATATAGAATAATGGAATAATAATAATTATTAAAATTATTAGTATTATTAAAGATTGTTTTAGAAGTTCTGAGTAGGAGGATATTAATTTTTCGATTATAAATGTTTTTTGAGGTCCATAGCTTTCTTGTCATAATTTATCACTATTTGAATAAATTAATATTATGGGGGATGTTTTATTTATTAAGGATGTTGAAATAAAATGAGTAAATCAAAGTGAAATTGATGATAATCCTATATTAATATATAAATTATTTTTATATATTAATAGAATTCCTAATATTACTCCAGCTAATAATATAATTATAATTATAATCTTAAATTGAATGTTTATTATAAATATTTGCTCTGAATTTAGTATTCAAAATAATATAGGTCCTGATAGGATGGTAAGTATAGTTATGATAATAATAGGAATATTTGATATAAGGTTAGTATGATTTGATAAATTTTTATATGATTTTAATAATCATTTATTTGATAAAAGAATTATTCGAATTGAATATGAAGCTGTTATTCCTACTGATATAATTATTATAATTGTGAGTAATCTAGTTAATTTGGATGAAATTAATCCTTCAATAATTATATCTTTTGAGAAAAATCCTGATATAAATGGTAATCCTATTAAGGCTAATGATGAAATTCCTATAATTGATAAGGGTAAAGGAGTTGAGTTTAATCCTATTATTCGTATATCTTGATATGTTGTTTCATGAATTATAATTCCAGCGCATAGAAATATTATAGACTTAAATAAAGCATGAATAATTAGATGTGAAAAAGCGAGAATATTTTGTTGTAATGAAATTGCAAATATTATTATAGCAATTTGTCTTAAGGTTGATAGTGCGATAATTTTTTTTAAGTCTTGTTCTCAGCAGGCTGATATTCTTGAATAAATGGCTGTGGATCTAGCAATTAATATTAGAATAATTAATATTATTGGATGATTATTGTTTAATATTCGTAAGCATAAAAATACTCCGGCAGTAACTAATGTTGATGAGTGAACTAATGCTGAAATTGGGGTTGGAGCTGCTATTGCTATTGGAAGTCAAGCTGAAAATGGAAATTGGGCTCTTTTTGAACATGCTGCAATTAATAGTAATAATATAGAAATTTTATTATATTCATGATTTATTGTAAATCTTCAGTTATATATTATTATATTGGTACTAATAGATAAAAGAATTAAAATATCCCCTAATCGATTTCTAATAATGGTAATGGATCCTGATGCTGCTGATATTCTATTTTGATAGTAAATTACTAAGATATATGATGATAAACCTAATCCATCTCAACCTAATAAGGTTAATAAAATATTGTTTCTAATAATTAAAATTATCATAGATATAATAAATAATATTATTAATACTATAAATTTATTATGTTCTGGTTTTGGGATGTAATAGACTCTAAATATTATAATGAGGCTAGAAATTATTATAACAATTCTTATGAATATCAATGATATTCAATCTAATATTATTTCAATATTAATTAAATAAATTGATAAATTAATTATAGGAATTTTAATAATAATAAATATGTTCATTATATATAGAAGGAATCTTGTTTTTAGAATTATTATTGAAATAATTAATATAATAATTGAAATTATTAATATTATTGATATAAGGAAATATATAGTTCCACAAACTATTGTTTTATTAAACTATTAAATATTATATAATTAAAATTTCTATTTTTATTAAAATTAGAATTAATGGAATTAAATGAATAAATAATGAAATAAATATTTTTTGATTCGAATTAATAGATCATATTATTTTATTTTTGTTATGAGAAATTATAATAAATAAATTTAATGAAAATGATATTGTTATTAATCTTATTATAATAATTAGAGGAAAGGAATTATAATTTCATATTAAAATTGATGATATTAAAAAGATTTCACTTAATGTATTGATTGAAGGCGGAGCGGAAATATTTATAGATATAAATATAGCTCATCAGAAAATAATACTAGGCTGAATTGATATCAGACCTTTGAATATTATTATTCTTCGTGAATGATATTTTGTATATAAATCGTTTACTAATAAAAATAATGCTGATGACGATAGTCCGTGTGCGATTATTATAATAATAGCACCTATTATTCCGTTTTCATTTAAGGAAAAAATTCCTATTAAAACAAATCTTATGTGGGCTACTGATGAGTAAGCAATTAAGGATTTTAAATCTTTTTGTCGAATACAATTTAATCTAGTGGAGATAGCCCCAATTAATCTAATTCTAATAATTCAGTAATTTACTTTTTTTATAGATTTAATACATATAGGTATAAAACGAATAATACCGTAACCTCCTAATTTTAATAAAATAGCAGCTAAAATTATTGACCCTTCTAGGGGGGCTTCTACATGAGCTTTTGGTAATCATAAATGTATTAAATATATTGGTGATTTTACTAAAAAAGCTAATATGATTATGATAATTATATTGAATGTAATTATATTATTTTTTATAAAAAGAAATGAAAAATTTCTTTTTAATATAATGATTCTAATTAATAGTGGAAGAGATGCTATAATTATATATATAATAAGATAAATTATTGCTTGGAGTCGTTCGAATTGTTTTCCTTGAGTAGTAATTAATAGTATAATTGGAATTAATCTTATTTCAAAAAGGATATAAAATCTTAATAGATTGGATATTATAAATAATGAAGTTAGAATAATAAATATTGGAATT

>Seq22 [organism=Miturga albopunctata] PP626074
GCAGCTAGAATTATAGATCCTTCTAGTGGAGCTTCTACATGAGCTTTTGGAAGTCATAGATGAGTAAAATATATAGGTATTTTTACTAAGAATGCTAGTGTTATAATAATGATTAAATTAAAATTAATTAGTATAATATTACAAATAATAAATGATGGATTATTTTTTATTGAAATAATTCTTACTAGTAAGGGAAGGGATGCTATAATAGTATATATAATTAAATAAATTCTTGCTTGGAGTCGTTCTGGTTGTTTTCCATATATTGTAATTAATAGTATTGTTGGAATTAAAACTAATTCAAATATAATGTAAAAGAATAAAATATTAGATAATATAAATGTTAATATTAGTACTATAAAGATGGGGATAATTGTTTTTGTAATTTTGTTTAAAATTAGGGATGAAATAATAATTAAAGTTGTTCTAATAATTGTAAGAATAATTATAATTGAAGATAAATTGTCTAATATTATTATTGAATTAATATGTATTGGATTTTTATTAATATATCTGGTGATAATAATAAGTATTATAATTAGTATGATAATGGTTATTATTGGTAATATATTTATAAATAATATTATTGAAATAGATATAATAATTAGTTTTATCAGAAGTTAAAATATTAATAGGTATAGAATTTGATGAGTTATGTGAATTTGATATAGATACTAAAAGTCTTAATCCTATTCTTGAGCCTCTGATTATTATAGCTAATATAATTAAAAGGGATATTATTGAAGATAATGATAATGACATTGATATTGTAGTGAATAATGATATAATTATTAATTCTAATCTTATTAATATTAAAATAATATTCTTTCGTCATCAGCATATTCTTATTATTCTGATTATAATTATTATTTTTATTAGTGAAATGTATGAATTTTCTACATCCAAAGTAGATATTTTTATAAATTATTTAGAAACTTTTGTTAAGGTTAATTGTTTTATTAGGAATATTTTTTATTAGAAGAGTTCAGCCTATATTTATAATTAGAAGATTAGTATTAATTGTTTTTATATATTCGTATATAATATATAAGGTAATGGAAGGGTACTGATTTAGTTATGCATTGATAATAGTTATATTAAGAGGGGTATTGGTTTTATTTACTTATATAGTTAGTTTAATTCCTAATGAGAGATTTGATAATTATAATTTAGTATATATTTTTGTTTTTATAATTTTAATAGTTAGAAGATATAAAATTATTTATTTAAGGGAGGTAAGATATGTTGCTTTAAATTTGTGATGTTCTTATTTTAGAATATTTAATATTTTTATAGTTGGATTTTTATTGAGTATTATATTAATAGTTGTTTGATTGAGATATATGAGTGATGGATCATTACGAATTGGATAATAATGTGCCTGAATAAAGGATTAATTTGATAGATTAAATAATGTTATATTTTATTTTCTATTCGAAAAAGTGATAAGCTTGTAAGGATTGTAAGTGGATCTTTGGTTGATTTACCCTCTCCTTCAAGATTAAGATATTTTTGGAATTTTGGATCTTTATTAGGGGTTTTTTTGATTGTTCAGATTTTATCAGGATTGTTTTTATCTTTTCATTTTAGAGGTAATGTAAATTTGTCTTTTGATGTTATTATTCATATAATACGTGATGTAAATTATGGTTGGTTATTACGAGTAATTCATGCTAATGGAGCTAGAATGTTTTTTTTATTAATATATATTCATATTGGTCGTGGAATTTATTATAGATCTTATCGTTATGATAAAACTTGGATTAGAGGTGTTACTATTTTATTGTTATCTATAGCGGCTGCTTTTTTGGGTTATGTTTTACCTTGAGGTCAAATGTCTTTTTGAGCTGCTACTGTTATTACTAATTTATTGTCTGCTGTTCCTTATGTTGGAATTATGTTGGTAGAATGAGTGTGAGGTGGATTTGCAGTAGGAAATTCTACTTTAGTTCGTTTTTTTGCTTTTCATTTTGTTTTACCTTTTGTAATTTTATTTATAGTAATATTACATTTATTTTTTCTACATGAGACTGGTTCTAATAATCCTATTGGATTGAGAAGAGATTTTGATAAAGTGGAGTTTCATCCTTATTATAGAGTTAAGGATATTTATGGATTTGTATGTTTTTTCTTTTTTTTTATAATAATTTGTTTGATGTCTCCTTATGTTTTTATGGATGTTGAAAATTTTATTTCTTCTGATCCGATAGTAACTCCTGTTCATATTCAACCTGAATGATATTTTTTGTTTGCTTATACTATTTTGCGATCTATTCCTAGAAAAATTGGTGGAGTAATTGCTTTAGTAATATCTGTATTTATTTTATATTTTTTACCAATTATAATAAATCATAAGATACGGAGAACGTTTTTTTATATTTTTATAAAGTGAATATTTTGATTATATGTAATGAATTTAATGTTATTAACTTGAATTGGGGCTTGTGTAGTTGAAGAGCCTTATAGAATTTTAGGAGCTCATTTTAGTTTTTTGTATTTTTTAATATATATTGTTTTTTGGCTGGTTTATAAAATTCAGGATAATATTCTTATATGGCTTTTTAATAATGTTGTTTTGAAAGCAACTATTTAAGGATTAACCTTAAAAGTCGGGTTGATTAGTTTAAGTAAAATAGAAGCTTTGTAAGTTTAAGATCTATTAAATATTATGAAATATAATAATTATAGATAATGGAATTATAAATAGGGAAATTGGTAGAAAAATTTTTCATCTTAGTTTTATTAATATATCATATCGAAACCGTGGAAATGTACCACGAACTCACAAAAGTAAAATTGTAATAATGATTAATATTATTAATGGAATAGGAAATTTAATAAAGGAGAAAAATATAATTGTTGAAATTAAACTTAAAATTAGTATTCTTATGTATTCAGCTAAGAAAATTAATGCAAATCATCCTCCTATATATTCTACGTTAAAGCCTGATACTAATTCAGATTCTCCTTCTGCAAAATCAAAGGGTCTTCGATTTGTTTCTGCTAAGCATGTAATTAATCATATTGAAAATAAAATAATATTTCCTCAAAAGAAATATATAAGGTGTTGTGAATTTGAAATTTCGTTAAATGAATAAGAGTAGGATATTGTAGCAATAAATAAGATGATTAGGAAGAATGAAACTTCATATGAAATTATTTGGGCAACTCTTCGAATTGATCCTAAGTTTCTATATTTAGAATTAGCTGATCATCCAATTAGCATAATAAAATATACTGATAATCTTGATAAAATAAAGAATAAAAGAATATTGTGTTTATTATCATATTGTGAATATGAATTAAAATTAATAATGGGAATAATTAAAATTGTTGTAAAGAGTGCTATAGCTGGTGTTATATAAGATAAAATAAAGTTTATATTTTCGGATGAGATTAGATTTTTGTTAAATAGTTTTAATGCATCTCTAAATGGTTGAAGAATTCCTATAAAACCAACTTTGTTGGGTCCTTTTCGAATTTGAATATATCCTAAGATTTTTCGTTCTAGGATTGTGTAAAATGCTACTCTAATTAAAATTCTAATTGTAATAATTAAATAATTAATTATAAATGAAATTTAAGAATAATTAGATTCTAATTCTAATGCATTTTTCTGCCAATTAGTTAATTAAATTATTTTTATGGGTCCTTTCGTACTGTATAATAAATTATTAAAAGATGTAAACCGACCTGGCTTATACCGGTCTGAACTCAAATCATGTAATTGTTTAAAAGTCGAACAGACTTCCTTTATATGCTTTTGCGCATTATAGTTAGGTTATTAATTCAACATCGAGGTCGTAATCTTTTTTTTTTATAAGATCTTTAAAAATTTATTACGCTGTTATCCCTATGGTAACTAGATTAAATGTTCAATTTTATTGGATCAATTGTTGAATTAAATTAATTAAAATTATAATTAATTAACTGCCCCAGTTTAACTATAGTAAAGTTCAATAGGGTCTTGTTGTCTTTTTTTTTTATAAATGTTTTTTTACATTTAAAATAATTTTGAATGAAGAATTAAAAATATAAATTAAAATGTTAAATCTTTTGTTCTGGTCTTCATTTAAAAGACAAATTATTATGCTACCTTAGCACATATTATGCGGCTATTTAATTTTCATGGAGCAGATTGTATTATTAATTATATCTAATAAAAATGTTTTTGATAAACAGTCATTTAATTATTGGCTAGTTTTTATAATTATTATATTAATCTATTTATTAAATCATTATTTTTTTTAAAAAAAGTTAATTTGATATTATGTTTTTATTGAAATTAGTAAGAGTTTTTAAACTTTATGGATACTATTAGTTCTTGTGTATTAATATATTTATATAAAATATATTTATAATTTGTTTTATAAAAATTTAATAAAAGTTGTCTTTTTTTCAAAAAACTAGATATGATCATGTTCGTAAAACGTTTAATTTCTATTATTAGTTTGTGTAATTTTTTGTAACAAATATTTATATAAGTAATAGATCACATGATTTCGAGATGAATAAATTTATAAGTTGATTTAAACTATCCTGATACTAAAGGAACATTAATTTTCTTTAAAAAGTAGTGTTGTTGCCTTTTCAGTATAAATAAATATTTATTATGTAATATTATTTATTAGATATTTTTATTAGAAGTGTTTAAATTTAAGTCATTAAAGATTATTTTCAGTGTAAGTGAAATGCTATAAAGCTTTTTGGATCTTGATGCTTTTTCCAAAACATCAACTATGTTACGACTTACCTTATCTTAAGATAAGGGTGACGGGCGATATGTACACTTTTATTATCTTTTTCAATTATTATTATTATTAATATTAATAAATTACTTTTAAATCCTTTTTCATTGTATTATATGTAATATAAATTCTTAAATTAAATTTAATGTAACTCATCTGTGTCTTTAATTTGGATTACACCTTGACCTAACTTTTTATTTATTATTAAGGATATATTTTTAAAGTAATTCTTATGATGGCGGTATATAGATTTTTAATTAAAGTGAAAATTATCGTGGATTATCGATTAATTGACAAGTTCCTCTAATTAGATGAAAAGCCGCCAAAATAAATAGGTTTATTTATTAATACTACCTTAAATTTTTAATATACTAGGGTTTCTAATCCTATTTTTATTTTTAAATTTTTATTAAAAAATAAATTTTACTTTTAAAAAATAAATTTTACTTTATATTTTTAATAAAATAAATTTATATAATTTAATATAAAATAATATAATTTAATATCAAGGATAACCGCAATTGCTGGCACTTGTGTTTATTTATTATAATTTAATTATCTTTAATATGTTATATATTGATAAGTGTTTTTAAGATAAAATTACTTTTATGTCTTAATATTAATATAATATATTTATTAATTTTAATATTAATTTCTATTAGATGAATTTCATCTCTTTAAAAATCAAATATTTATGTGCATAAACACTTTAATAGAACCGGTTAAAAAAAAAGTTTTTTACTTAAGGGTTTTAGGTGACCATCAAAAATTTTGTCCATAAAATTTTTGAAGGGTATTATATGAATATATGTTAGGAATTTCATAATACTCACGTAAATTATTATTTTCAAAACGAAATTCAATATATTAAATAAATTTCACTTATTTAATTTTAGATCTCTCTTTAAAACAATTTAATATAACTTAAGAATTCAGATTTAAAATCTAATATATAGGTTTTTATTTTACTTTGGGGCCCCCAGATCCCCCAGAAAATCTGGGGGCCCTAAAAGAAAAAAATAAATGTTATATGGTGATTAATAATGTACCATAAAATACTCACCCTATTATTATTAAAAACTATTGATTTTGCTTAGTTTATTTTTAGTATTATTCTATTTCGATGTACTTTTAAATTCAATAAATTCATATTTAAAATGGTTTTTAAAAACCTTTTTGCTCATCAATTTTTTTTAATTGTATTGTTTACAGATGAGCATATATTATAAGATGTAAATGTAATATCATTTATTATTATTATCTATAGGATATAAAATACTGCCCAAAGGTATTTGGTCAGCTAATTTAAGCTAATGAGTTCATATCTCATAGATGAAATTAATTTTGGTACCTTCTTTATTTTTATTTTTATTTTTATATTTAGTTAGATTTGTGCTAGTTATAAGAGTCGATGATTGATTTTTAGTATGATTGGGTTTGGAAATTAATATAATATCATTTATTATATTAGTATATCGTCGTTATAGAATTGATGTGGTGGAATCTTGTCTTAAATATTTTTTTATTCAGAGTTTGGGCTCTGCTTTATTTGTTGGAATACTTTATTTGAATAAAGTATTTTTAGATGGAATAATATTAATAGTTTTGGGATATAAAATTGGAGCAGGACCCTTTTTTTTTTGGTTTCCGTCCGTTTGTATGGGTTTAGATTGATTTTCTTGTTTATTGATTATAACAGGCCAAAAGGTTATTCCTTTAATATTAATAGGAATATTTATTAGAAATGTAATTTGGATAATTATTTTTATTAGATTATTATTTGGGGTTTTTGGATCATTTAATCAATCTAATATTAAACAGTTGATAGCTTATTCTTCAATTCATCATTTAGGATGAATTTTTTTATGTAATTTGTTTGATGATATATTTTGGATAATATATATATTATTATATAGAATTGTTTTGATAAGAGTGATTTGCATTTTAATGGAAAGGGAAATTAGAACTTTTTTTTTAATTAGAAAGTTAAAGCGTAAGTGATGATTAATTGTAGGAATGTTAAGTTTGGGAGGAATACCCCCTTTATTAGGATTTTACTTAAAGTGGATGGCTTTTATTTATATTATTAATATAAATTTTATTTTTATTATATTTATAATTTTCATATCTGTAATTATATTTTATGTTTATGTTCGTATGGCTTATGATATAATATTACATTTTAGAATTTATAATGTTTGATTAAATTATTATTTACAGGGTAATTATTTTGTGAAGCATGATTTTATAAATATTATAGGATTAATACTTGGAATTTTTTTGGGTTTATATTTGATATTTTAGGAGATTAGGATAATATTCTGTTAACTTTCAAGGTTAAAGGTGCTCGATTGTGAATTTACAATTCACCATCTATATGATTTTATAATTAATTTTAAATTTGCAATTTAATGTTTGTTTTAAACTAATTAGATACTGCGATGATTATATTCTACTAATCATAAGGATATTGGAACTTTATATTTAATTTTTGGAAGATGAGCTGCAATAGTTGGTACTGCTATAAGAGTATTAATTCGAATAGAATTAGGTCAGGTTGGAAGATTATTGGGAGATGATCATTTGTATAATGTTGTAGTTACTGCTCATGCTTTTGTTATAATTTTTTTTATAGTTATACCAATTTTGATTGGAGGTTTTGGTAATTGATTGGTTCCTTTAATATTAGGGGCTCCAGATATGGCTTTTCCTCGTATAAATAATTTGAGATTCTGATTATTACCTCCTTCTTTATTTTTGCTTTTTATTTCTTCTATAGCTGAAATGGGGGTTGGAGCAGGGTGAACTGTTTATCCTCCTTTAGCATCTAGAATAGGACATGTTGGGAGAGCTATAGATTTTGCTATTTTTTCTTTACATTTAGCAGGTGCATCTTCTATTATAGGAGCTATTAATTTTATTACTACTGTAATAAATATGCGTTCTATTGGACAAACAATGGAAAAGGTTCCATTGTTTGTATGGTCGGTAGTTATTACTGCTGTATTATTATTATTGTCTTTACCTGTTTTAGCAGGAGCTATTACTATACTATTAACTGATCGAAATTTTAATACTTCTTTCTTTGATCCTGCTGGAGGTGGTGATCCTATTTTATTTCAACATTTATTTTGATTTTTTGGACATCCTGAAGTTTATATTTTAATTTTGCCTGGATTTGGAATTGTTTCCCATGTAATTAGTGGTTCTGTAGGAAAGCGTGAGCCTTTTGGATCATTAGGAATGATTTATGCTATAGTAGGGATTGGTGGAATAGGATTTGTTGTGTGAGCTCATCATATATTTTCTGTAGGAATGGATGTAGATACTCGGGCTTATTTTACTGCTGCAACTATAATTATTGCGGTTCCTACTGGAATTAAGGTTTTCAGATGAATAGCTACTTTGTATGGTTCTTATTATAAAATTGATACTCCTTTAATATGATCTATTGGTTTTGTGTTCTTATTTACTTTAGGAGGAATTACTGGTGTAGTATTATCTAATTCTTCATTAGATATTGTATTACATGATACATATTATGTAGTGGCTCATTTTCATTATGTTTTAAGAATAGGGGCTGTATTTGCTATTTTAGCTGGAATTACTTATTGATTTCCTTTGTTTTTTGGAGTAATTTTAAGAGAAAAAAAAACAAAATTACAATTTTATATAATATTTTTAGGGGTTAATATAACTTTTTTTCCTCAACATTTTTTAGGATTAAATGGAATGCCACGACGGTATTCTGATTATCCTGATGTATTTTTATTTTGAAATATAATTTCATCTCTAGGATCTCTATTATCTTTATTTGGAGTTGTTATATTTATTTACATTGTTTGAGAAGCTTTAATTGAAAAGTATTCATTTTATAATATTTATTCAGTAAGATCATCTTTGGAAAGAATAAATAGAGTTCCTCCTTTAAATCATACTTTTAATCAGTTAGGATTGTTAAATATTTAGAATATGTCTGTTTGGGGTTCTTTATATTTTCAAGATAGAGCATCATATGTAATGGAATATTTAATTTTTTTCCATGATTATATTATAGTAATTATAATTATAGTAATAATATTAGTAGGATATATATTGTTTAATTCTTGTTATAATAAATATTATAATTTAGGTTTATTTGAAGGTCAAGAATTGGAAAGAATTTGAACTGTTTTACCTGCAATTTTTTTATTATTTATTGCTTTACCTTCTTTACGATTGTTATATTTAATAGAGGAGTCTGAAGTATATGATATAACTATTAAAGTTTTAGGACATCAGTGATATTGATCTTATGAATATAGAGATTTTGATTATAGGTTTTTTGATTCTTATATGAAAAATGATGATGAAAGAGTATTTCGTTTATTAAATGTTGATAATATATTAGTAGTACCTTATAATACTAATATTCGGATGATTGTATCTGGGGTTGATGTTATTCATTCTTGAACTGTTCCTTCTTTGGGAATAAAGGTTGATGCTGTACCTGGGCGATTGAATCAATTGTCATTGATTTTTAATCGAGTAGGGTTATTTTTTGGACAGTGTTCTGAAATTTGTGGATCTAATCATAGATTTATACCAATTATGATAATAGTGATTCCTCAAATAGATTTTTTAGATCTATGAATGTAAATCGTTTATAAAATGTTATGGTGACCGATTTTAAGGTATTAGTCTCTTAAATTAATTAAGAAATTCATTGAAATAGTTAAATTAATATTAATTTGTCAAATTAAAGATAGGATTATTCCACAGTTAATACCATTTTATTGAGTATTTTCGGTATTTATAATGATTTATGTGTTTTTTATATTGATTATAATATACAATTATAAAAATATTGAAGTAGTTAGAATTTTTAATAATAATAATTTAGATGAATTTAAAATTAATAATTATAAATGATAATAAATTTATTTTCTGTTTTTGATCCTACTTCTTATTTTGGCTTAAGTTTAAATTGAATTATTATAATTATTATTTTTATGTATATCCCTACAAAATATTATTTAGTAAGAAGAGGATTTTTTTTAGTATTTAAAACATTATTTGTAAAGGTTAGAAGGGTGTTTTGTGAAGTTTCAATACCTAATCATATAGCTTTAAATTTCTTGTGTGTTATAACTTTTATATATTTAATTATTAGAAATTTAATTGGATTATTTCCTTTTGTGTTTACTAGAACTGCTCATCCTAGAATTACTTTAGGTATAGGATTGGTATTTTGATTATCATTTTTTTTGATAGGATGATCTAAAAATTTTAGATCGAGCGCAGCTCATTTAGTTCCTGAGGGTAGTCCAATTATGCTTGCACCATTATTAGTACTAATTGAAAGAATTAGACATTTAATTCGTCCTTTTACTTTATCTATTCGTTTAGCAGCTAATATAATGGCTGGTCATTTGATTGTTGGCTTATTATCAAGAATTAGTTTAATTAATGTTTTTGGTTTTATAAGATCTTTATTATTTCAGAATGTATTATTAATTTTAGAGTTTGGTGTTGCTGTTATTCAGGGTTTTGTATTTAGAATTTTGTTACTATTATACGCTTTAGAATATTATTAACTGTTGGAAAAGTTTTTTCACCCTTATCATATAGTAAATATATCTCCTTGGCCTTTGTTTGTAGGATTTGGAACTCTTGGAATTATAATTGGAATAATTAGAATGTTTTCACAGTATAGAACTGATTTATTATTTATTTCTTTAATATTTGTAGTTTTTGTTACATTATATTGATGACGGGATGTTATTCGTGAGGGAACATTTCAAGGATGTCATTCTAGAGTGGTTTTGAGAGGATTAATATTTGGAATAATTTTGTTTATTGTTAGAGAAATTTTTTTTTTTATTTCTTTTTTTTGAGCTTTTTTTCATTCTAGATTGAATCCTACTATCGAATTGGGATCATTATGACCCCCATGTGGTATTTTTCCTTTTAATCCTTTTCAAGTTCCTTTATTAAATACTGTAATTCTTTTAGCATCCGGGGTTTCAGTTACATGAGCTCATCAATTTATATTAAATAATAATTGACAAGGAGCTAAAAGTTCATTAATAATAACTTGGATATTAGGCTTATATTTTTTATCTCTTCAAGGATTTGAATATTTGATGGCTAGATTTAGAATTTCTGATTCTGTTTATGGATCAACTTTTTTTATAGCTACTGGATTTCATGGATTTCATGTAATTATTGGAACATTGTTTTTATTTATTATTTGAATTCGTGTATTGAAGGATCATTTGTCTAGAAGTCATCATTTTGGATTTGAAGCAGCTGCATGATATTGACATTTTGTTGATGTTGTTTGATTATTTTTATTTTCTGTAGTTTATTGATGAGGAACTTAATATATAAGTATTTTGTATATTTGATTTCCAATCAAATGGAGGAAGTATAATATATTATATTATTATAGAATCATTAGTTTTAACTTTTTTAGTTTATATAATTTTTATTATATTTTATTATAAAAAATTAATGGATATAGAAGGATTAAGTTCTTATGAGTGTGGTTTTGATCTTAATTCTTATACCCGTTTGGAATTTTCTTATCGGTTTTTTTTAATTTCTATTTTATTTATTATTTTTGATGTAGAAATTTCTTTAATGCTTCCTGTTCCATTTTTGTTAGAAAGATATATTGGATTATGAGTATTTAATTTGTTTATTGTAGTTTTGATTGTTGGATTATTATATGAATATATATATGGATCATTGGATTGATTAGATAATTTTCGTGATTAAGTCTTAAACTTAATGCATTAATCTGCCAAATAGATAAGCAAAGGCGATTTCATTGTTAATGAAATAGAAGGATTGAATGAGCGGCTAGGTTCCCCCTTTTTCCCGGTCCAAGGGGGAACCGGGGAAAGCCGATAAGTCTAGGTTCATAGCTTATTTAGGTAGTTTGTGATTGATTTGCAATCAATTAATATGGTAATCCATACGGATAGTTTTTGAGAAGCTGCTAACTTTTTAATAGTGAAATACTACTTAGGTAGATGCTTATAATAGCGGCTTAATTTCGACTTAAGTAATGAGTAATTTGGTGAATTCACGTCATTATTTCATGATGAAGATGTATTAGTCCTCTTTATCTTCAGTAAATTGCTCTAAATGAGCTAAATAATTATATAATTATTATAGTTGGAATTATAATTGTTATAATTATAATTATGATTAATGATGATTTTGATATTTCTGGTAATATTGATAATATTTTTATGTTGGAATATCTTTTTTGTGGACCATATGTTTCTTGTCATATTTTATCATTATAATTATATAATGATATTAGTGGGGTTATTTTGTTTATTGAAATTACTGAAATGAAGTGAGTGAATCATAGTGAAATGGCTGGTTTACCTAATTTTAAATATAATTTATTTTTAAATGATAGGAGTATACCAATTATTAATCCTATTAGCAATAGTATTATAATTATTATTTTATGGAAAGGTGATATTAGGAATATTTGTTCTGAACTAAGGATTCATATTATTCAGGATCCTAATATAATAGATAGTAGTCCTAGTACTATAATTGGGGTGAAGGAAATATAGTTAGTGTGATTTGATGAATTAGGATTTGATTTAATATTAGATTTATTTGAAAAAGTTGATATTCGAATTGAGTATGATGCTGTTATTCCAATTGATATAATTATTAATATTGATAAGAGTATTTTTATGTTTGATGAAATTAAATTTTCAATAATTGCGTCTTTTGAAAAAAATCCTGATATAAATGGAATTCCTATTAGTGCTATTCTTGTGATTCCTATAATAGATTGGGTTAATGGTATTATTATATTATTGAGACCTATTATTCGTATATCTTGGTAAGAAGATTCATGAATTATGATTCCTGCACATAGAAATATTGTTGATTTAAATAGAGCATGAATGATTAGGTGTAAAAATGCTAGAATAATAGATCCTATTGAAATTGCAAATATTATTATTGCAATTTGTCTTAAAGTTGATAGGGCAATAATTTTTTTTAAATCCTGTTCTCAGTTGGCTGATATACTTGAATAAATAGCAGTTCTTCTTGAAATGATTATTAGAATTAATAAGGTTGAAGGATGAATATTGTTTATGATTCGAATTATTATAAATACTCCTGCTGTTACTAAGGTGGATGAATGTACTAAGGCTGAAATAGGGGTTGGGGCTGCTATTGCTATGGGTAATCAGGCTGAAAAAGGGAATTGTGCTCTTTTTGAGCATGCTGCAATTGTTAATATAATTATTGAAATTAATATATATTCTGAATTTATTCTAAAATTTCAGTTTGATGATATTATTAAAATACTAATTGATAGTAGGATTAAGATATCTCCAATACGATTTCTTAATAAAGTGATTGAACCTGAGGCTGCTGATTGGTAATTTTGGTAATAAATTACTAGGATGTAGGAGGATAATCCTAATCCGTCTCATCCTAATAAAATTAAGAAGATATTATTTCTAATAATTAAAATTCCTATGGATAAGATGAATATAAGTAGTAAAGCTAGAAATTGTTTATGTTCTTTGGTTTGAATATAATATTTTCTGAAGAAAATAATTAATCTTGAGATTAGTATTACCGTTCTTAAGAATAGTATTGAGATTCAGTCTATTATAATATCAATTGATAAATTTATGGATATAAGGTTAATTATATTTAGTTTTGTTGAAATAAATAGATTTTTAAGTAATATAAATATTCTTATAAATATTGGAATTATGGAAATTATTATTATTAATGTAAATATAAATGATATATTGAAAAGTATAGTTCCACAAACTATTGTTTTATTTTAAACTATATAATTGAATTAATTTATAATTATATTATTGTTTCTATTTTTGAAAGTATTAAGATTAAAGGGATTAGATGAATAAATAAGGATATGAAAATTTTTTGTTCTGTTTGGATTGAGGGTAATATTTCATTTTTATTGTGAGAGATATTAATATATAATGATATTGAGAAAGAGGCTGTTATTAGTGATATTATAAAAATTATTAGGATGGTATTTATATTTCAACATAGTAATCTAGATATTAGAAAGATTTCTCTAATAGTATTAATAGTGGGAGGGGTTGAAATATTTACTGCTATAAATATAAATCATCAAAATGTAATGTTAGGAATTATTGTAATTAGTCCCTTAAATAATAATGTATTTCGTGAATGATATTTTATATATAGGTCGTTTACAAGTAGAAATAAGGCTGATGATGATAATCCATGTCCAATTATTATTATAATTGCACCTGATATTCCTAATAAATTTGATGAGAAGATTCCTGTTAATACAAAACCTATATGGGCTACTGATGAATAGGCAATTAGGGATTTTAAATCTTTTTGGCGGATACAATTTAATCTTGTAGCGGTTGCCCCGATTAGTCTAATTCTGATAATTCAAAAGTTTATTTTATTTATATTTTTTATACAAATTGGAATAAAACGAATTAAACCATATCCTCCTAATTTTAATAGTACT

>Seq23 [organism=Moreno sp IFM0477] PP626075
CAAAAATATTTTTTTTAAGCAGTATATCTATATTTCAAAAAAACATAACCAAATCACTAATACTGATTAAATTAAGTATATAAATTATAAATTAAGTAGATACATAGATAAATTAACCTATATTCTTATATAGCAAATAAATGCATTAGAATTAGAATCTAATTAACTAAAAATAATAAATTTAGTAAATTTTATAATAATTACAATTAGAATATTAATCAGAGTATCATTTTATACTATATTAGAACGAAAAATATTAAGATATATACAAATTCGTAAAGGTCCTAATAAAGTATGATTTATAGGAATTTTACAACCTTTTAGTGATGCTATTAAACTTTTTAATAAAAATATTAAATCATCAGAACCTATAAATATATATATATCATATTCATCTCCTATATTATCCTTAATAATTAGAATCATAATTTTATCTATTATTCCTTTTAATAAAAATTCATTATTTGATAACAAACATAACATTTTATTACTATTCATTTTAGCGAGAATAAATGTTTATTTTATTTTATTAATTAGATGATCAAGAAATTCCAAATATAGACATTTTGGAGCAATCCGAAGAATTGCTCAAATGATTTCTTATGAAGTATCTTTTTTCATAATCATCTTATTCATTGCAATTTTATCAAATTCATACTCATTCAATCAAATTACAAAATCTCAATCAATATTATACTTTATATATGGAAATATTATTATAATAATAATATGACTAATCTCATGTATAGCAGAAACAAATCGAAGACCATTCGATTTCGCAGAAGGAGAATCAGAATTAGTTTCAGGATTCAATATTGAATATATAGGAGGATTATTTGCTCTAATTTTTTTATCTGAATATATAAGAATATTAATCTTAAGATTAATTTCTACTATTCTATTTTTCAAAAACATTAATAATATTTTCCCTATAATAATATTATTAATAATTTCAATCATATTTATTTGAATCCGAGGAACTCTTCCCCGATTTCGATATGATATACTAATAATACTAAGCTGAAAGCTTATATTACCTACATCATTATTTATAATTACTATTCCTATAGTAATACTATTCTATTTCATTTAAATTTATTAATTATTTTAATAACCTCATTTAACTTTGAAAGTTAACAGACCTATATCCTAATATTTTATAAAATTATTAATAAACCTAGGAATAATCCTATTACCAAACCTAACAAAGCATAATAATCATTTAAAATTCTATAAAAATTTAAACTTAAATCAATAAATCAAGATCTATATCTATATAGATATAGAATTATATCATAAATTATATATATATATACAAAAAATATAATCACAGATATTATAATTATTACAAATAACAAAACAAAACTAATCCTAACTAAATATATAAATATAATTCACTTCAAAAAAAACCCTAATAACGGAGGCATTCCTGCTATTCTTATAATTCTAATTATAAAAGTAATTTTTAAATCAAATGAACCTAAAGATAATAATAATATTCTTCCAACCTTTCATAAACTAAAAATAACACTAAAAACAACTACCGAATATATAAAAAGATATAATAATCAAATATTTTCTTCAAATAATATACAAAGCATAATTCATCCAACTTGATGAATAGAAGAATATCCTATTAAATATTTAATATTTATTTGATTAAAAGAACCAAAAGCTCCTATAAAAATTCTTATAAAAACCACTATTCAATAAACTCAACTAATATATATTATTATCAATATAAGAGGGATTAACTTCTGAGAAGTTATTAATAAATAACAAGACGATCAGTCAATACCTGAACAAACATTAGGAAATCAATAATAAAAAGGTCCCGCACCTACCCTTAAACTTATAATTATAATAATTACATATCTAAATAAAAATCTATTTAAAAAAAAAAAAGAAATCATCAATCTAGAACCTAATCTTTGAATAAAAAAATATTTTAAACAAGATTCAATAGAATTTATTCTATACCGACGATATATGATTAAAATAAAAGTTATTATATTAACTTCTAAACCAATTCATACAACAAATCAATCATCTCCTCTTATTACTATAAAAAATCTAAATAAATATATGATTAAAAATAATCATAATGAAACCATTAAAATTTATTCATTTATGAGATATGAACTCATTAGCTTAATTAGCTTACCTATAGAGCAAATGTATAGCGTATACATAACTCACCTAAAACAAATCAATCTAAAAGACTAATCAGTGAGTTACTCTAACTCCTTATTTACTTTAATAAAACATGATAGACCATATTACCATAATAAATTATAAATTAGTCTATAACAAAGATATAATCTCTTTAAAGTTTATTTTTTTTTACGGAGGGAGCCCACTCTGCATTCATCGTGGGCCCTCCGCACAAATAATTTTAAAGAATATGAATTTTTGTTAAAAATATCTGTTAATGATTAAGTCTAAAAGACAATTCATTAAATGAATCAGATATAAATATGTGGTTGAAACTTTATAAAGACCCCTTAAAAGATGTTGATGATAAAATTTTGAAACTACCCGTAATTTCTAGAGCAAAAATATTTTTTTTAAGCAGTATATCTATATTTCAAAAAAACATAACCAAATCACTAATACTGATTAAATTAAGTATATTTGTTAAAGTGTATAAGCACTTAAAAATTTGATTTTTAATGAGATGGAAACATCTAACAAAATAACAAAACTAAAATATAAAAATACACTAAAGTAATTCTAAAATTTATAAATAAAACAAACTTAGAAAAATTAATAAATAACCTTATTATAATAAAAGATTATTAACATAATCAACTAATCAAAGTGCCAGCAGTTGCGGTTACACTTTAAATTTAATTGTATTTCAATAAATTGAAAATAATTAAATATATTAATTAAATAAGTCAAATTATATACATATAATATAAAATATCAATTAAAATTTAAAATATAAAATAGGATTAGATACCCTAGTATATTTATATTAATTTAGTAGTATTTAATAAAAACTATTTTACTATGGCGGCATTATTCTTCACTAGAGGAACTTGTTAAATAATCGATAACCCTCGTTAAATCTTACTTAAATTTAAAATTTATATACCTCCATATAAAGAATTTTTAAAATTAAATTTTCCAAAAAAAACTCTAAAAAAATAGGTCAAGGTGTAATCTATATATAAGTTATAATTAGTTACTATAAATATAATTTAAGAATCTTAACTAAAAATTAAAGTGAAATAGGATTTAGAAGTAAAATAAAAACACTAATTTAACTTAAATAAAGTAAAAATGTGCACATATCGCCCGTCACCCTTATTTTAAAAATAAGGTAAGTCGTAACATAGTTGATGTTTTAGAAAAAGCATCAAGAACTAATAAGCTATTAGCACTTCACTTACACTGAAATAAATCTTTTAAAATAAAATATTTACAAAAATAATATACATATATATATATATACAATTAAAATAAAATAAAAAAACTGAAAAGAAACATCATTTTTTAATAGAAATTTAATCTTCCTATAGTATCAGGATAATTCAACATAATAACAAAATTTAAATTCCCGAAACTATATGAACTATAATAGTTTTTATTAATTATTACAATAATTAATTATAATTATTATAGAAACCAAACATTATACGAATATAGTAATATCTGGTTTTTTAGAAAAAACTACATCTTATTTAAATAAAATAGCAAAATCTATTTTACATATTAATTATAATAATATAAAATATTAAGAATAATAATATCTAAAAGTTTAAAAACTACATAAATACATTATAATAATCTAATTACTAAAATAACCTTTTTAAAAAAAAAATAATGAATTAATTAGTAAATTTATAAATAAAAATTATAAACTAATATAAGTTAAATGACTGTTTAACAAAAACATTTCTAATAGAAAATAATTATTAGTATAATCTGCTCCATGAAATTAAATAGCCGCTATAAGTGCTAAGGTAGCATAATAATTTGCCTTTTAATTAAAGGCCAGAACAAAAGATTGAACATTTTAACTACTTTACAATTTAATATCTTAAAATTATTTTTAATGTTAAAAAACATTAATTTAAAAGAAAGACGACAAGACCCTATTGAACTTAACTTAAGTTAAACTGGGGCAGTTAAAAAATTAATACTTTAATTAAAATATTAAAATAAATGACCTAATAAAATTAATTAAATAATTAAGTTACCATAGGGATAACAGCACAACAAATTTTCAAAGACCTTATTTAAAAACTAACTATGACCTCGATGTTGAATTAATATTCTATATTTAAGCAACAATTTTAAAAGAAAGTCTGTTCGACTTTTAAAAAATTACATGATTTGAGTTCAGACCGGTGTAAGCCAGGTCGGTTTCCATCTTCTAAGTAATTCTTCCAGTACGAAAGGACAAAAGAAACTAATTTAATTACTAATTTAGTATATAAATACATTAGATAAATAATCTAATATAAAAATATATACCTCTTATCTACTTAAATTAATCAGCTTTATAGGATTAGTATAACAAATAATATAATTAAATTATAGTATTATAAATTTACAAAATTTATGTTTTAATTAAACTAATAAAACGACTTTAAAGAATAATCTTAATAATTGCTTTCAAAACAAAAAAAAATAAAGCCTAAATCAATACAAAATCTTGTAATTTATAAAACAATCATAATATATATATATATAAAAAATATATAATTCTAAACACAATACCTAAATTAATAAAAGGATCTTCTACACCACATGCACCAATTCAAGTTAATAAAATCCAATTAACTACAAAAATTCAAAAAATATACTTTACATAATTATAATAAAAAGATCTATATCAACGATAATTAAATAAAAAAGGAAATAAATATAAAACCATAACAGATATAATCAAAGCTACAACACCCCCAATCCTACTAGGAACTGAACGTAAAATAGCATAAGCAAACAAAAAATACCATTCAGGCTGAATATGAACAGGAGTAACTAAAGGATTAGATATAATAAAATTTTCAACATCTATAAAAACATAAGGATATAATAAACAAATAAATAAATAAAAAATAAATAACAAAAAAAATCCAAAAACATCCTTTACTATAAAAAAGTAATGAAATACCATTTTATCAACCAAACTTTCCAATCCTATAGGATTTAAAGATCCTTTATCATGCAAAAAAACCAAATGTAAAAAAACTAAAAATATAATAATAAAAGGTAAAACAAAATGAAAAGAAAAAAATCGAGTTAAAGTAGCATTACCTACAGCAAAACCACCTCAAATTCACTCCACTAATATTACCCCTAAATAAGGGACAGCCGATAATAAGTTAGTAATAACAGTAGCAGCCCAAAAAGATATTTGACCTCAAGGTAAAACATACCCTAAAAAAGCAGTGCCTATAGATAATAATAAAATAGTCACTCCTCTAATTCATCTACTCTTTAATTTAAAAGAACCATAATATAAACCTCGACCAACATGAAAATACATTAATATAAAAAATATACTGGCCCCATTAGCATGGAGTACACGAAATAATCACCCAAAATCTACATCCCGAACCAAGTGAACAACAGAATAAAATGATAAACTAACATCCCCAATAAAATGAAAAGACAAAAATAATCCTGTAATAATTTGAATACTTAAAAATAACCCTAACAAAGATCCAAAATTCCATATATATCTAAGTCTAGAAGGAGAAGGTAAATCAATCAAAAATTCTCTAATTCCTTTAAAAACCCTATTCCTACGAATAGACATATAAATAATTCATTATTTAATCTATCAAATTAACCCTTTAATCAGGCACATAATTATATTAAACGAACTATTCCATCATATATATATCTAAATCAAACTACCATTAGTATAACTCTCAATAAAAATCCTACTATAAATAATATATATATCCCAATATAATTAACATATAAACCTAAACTAATAAATCTACAATCTATATTATATATATAATCAAATCCTATGAAAATTAAAATCATAAATATAAATAAATATAAAAAATTATATTCCTCAAACTTTTCATTAGGAATTAAACTAACAATATAACTAAAAACAACTAAAATTCCTCTTATCACTACTATAATTAACGCATAACTAAATCAATAACCTCTTATAGTTATATAAACTAAATAAGAATAAATTAAACTAATAAAAATCATTCTTCCAATTATAAACATAGGATGAACCATACCTGTAAAAAAAACACCCCCTATTAATATTAATATTAACAAAAGTTCTAAATAATTTAATAAAATATCTACTTTGGATGTAGAAAATTCTACTATAAATTTAATAAAAACTATATTAATTATTAGAACATTAAGAATAATATGATGACGAAAAAATGTAATTTCAATACTACTAAGATTAGAAATAATATTAATTACTATTTTTACAATTATATCAATCTCCATAACTAATTCATCATCCTCATCCTTAATAATTATACTAATTATAATAGTAAGAGGATCTAGATTAGGATTAAGAATAATAATTTCATTATCAAATTCTCACAATTCATCTAATTCCTATTACATTAACTCACTTATTCAATAACATATGATAAAAATAATCATTTTATCAATAATCATAATTACAATTAATAAAATATTAATTCTAGAATTAATACTATTAACTAGTCTAATTATAGTATTCATATTCATAATTATATACTATCCAAATACCTATATAAACTCAAATATATGATGAATAGATCAATTTTCAACCATAATAATATTACTAACCGCTATAAGAACCCTATTAATTATATTATCATCTAACAACTCTAAAAAAATTTCTAATTACATAATTCCTATTTTCATTATTTTAATATATACATTTATATATAGAAATATAATTAATTTTTACATTACATTTGAATTAGTACTAATTCCTACTATATTACTAATTACTAGAAAAGGAAATCAACCCGAACGACTACAAGCAAGAATTTATTTAATAATATATACTATTACAGCCTCTATACCTTTAATAATCAGAATTATTTTTATAAAAAATTCCTCTTTTCCAATAACTTATATAATTATATATAAAATAAATATATTCATATTTATTATTATAGCCTTTTTGGTAAAAATACCAATATACTTTACACACTTATGACTTCCAAAAGCACATGTAGAAGCTCCTTTAGAAGGATCAATAATTTTAGCAGCTATTCTTCTAAAATTAGGAGGTTATGGATTAATTCGATTTTTACCTATATTAATTAAAATAATTAATAAAATCAATTATTGAATCATAAGAATTAGATTAATAGGAGCAATATACACAAGACTAAATTGTGTACGTCAAAAAGACATAAAATCCTTAATTGCATACTCATCAGTTGCACATATAGGATATTCATTAGTAGGAATAATATCAATAAATACAATAGGATTAATTGGAGCCATTATTATAATAATTGCTCATGGAATATCTTCCTCTGCATTATTTTTATTAGTAACTGATTTATATAATAAATACCATTCACGAAATATTATGTTATTCAAAGGACTAATTAAAATCAATCCTAATATAACCTTTTGATGATTTATATTTACAGCTATCAACATTTCAGCTCCCCCAACAATCAATACTATTAGAGAAATTCTTTTATTCAATAGAACACTTTCATGAAATTCAACAACAATATATCTAATATTTATAACTTCAATAATAATAACATCATTTTCAATATTATTATTTATTAATATTTCACATAATAATTCTAATATATTACCATCAAAACCAACCAACATAAAAATTTTTATATCTCTAATTTTACATACCACCCCTTTATTATTACTTTTAATAAAAATAGAAATAATAATATATTAATATAATTAGTTTATAAAAACAATAGTTTGTGGAACTATAATTAGCATAATAATATTATCATCAATTATATTATTACTAATATCTATAATATTTATAATATTGTTTATTACAATAATATATACAAATACATTCATCATTATAGAAATAAACATAATAAATTTTACTTCCTCATCAATAAAAATTAATATTATAATAGATTGAATCTCCACATCATTCTTAGCAACAGTAATATTTATTTCAAGAATAATCCTAATATATAGAATATATTATATACCAGAAAACAATAAAAAACAATTTCATTTATTAATAATAATATTTATTTTATCTATAACAGTATTAATTTTAAGAAACAATTTATTCTTAATTCTACTAGGATGAGATGGACTAGGATTATCATCCTATATCCTAGTAATCTTTTACCAAAACTACCAAACAGCATCATCAGGATCAATTACCTTATTAAGAAACCGATTAGGAGATATTATAATTATCATATCAATTAGAATAATAATAATTAAAATAAATTGAAATATAAATTTAAATAAAGAAATATTAATAATACCATTATTATTAATAATAACAGCAGCATGCTCAAAAAGAGCACAATTTCCATTCTCAGCATGGCTTCCAGCAGCAATAGCTGCTCCTACCCCTATTTCAGCTCTAGTTCACTCATCTACACTAGTTACTGCTGGAGTATTTTTATTAATTCGATTAATAAATAATCCACATCCAAAACTAATATTAATATTAATAATTACATCTAGACTAACAGCATTATATGCTGGAATATCAGCAAATTGAGAAAATGATATTAAAAAAATTATTGCCTTATCTACATTAAGACAAATCGCTATAATAATATTTTCAATTTCAATTAATGCAATCACATTAGCATTTATACATTTAATTATTCATGCTATATTCAAATCTATAATATTTTTATGTGCTGGAATCATAATTCATGAATCTTCCTATCAAGATATACGAATAATAGGAATAAATAATAAATCTATACCATTAGTAAAAACATCACTAGCACTATCAACACTTGCACTAATAGGAATTCCATTTATATCAGGATTCTTTTCTAAAGATGCAATTATTGAAATAATACTATATTCTAAACTTTCATTAACAATATGTTTATTAATAATTTTATCTATTGGTATAACATCCTCATATTCAATTCGAATAATCATTAAATCAAATAAAATTTTAATAAAAATAAAAACATTAAACACAAATCACTCTAACAAATTTTCAAACTTACCTGTTATAATAATAACTCCAGCCTCAATTATTATAGGATCAGTAATACTTTGAACATTAAATTCAGAAAATATTATATTCATTACAATATATATAAAAATATCAATCATTATATCACTTACATTAGGAATCATAATAAGAACATCTATATTATTCAAAAAATGATTTTACAAAATAATAGGAAAATTTAACTTATCTATATGATTTTCACACTTAACCTTTTCATACACAATACCTCTTATATCACATCCTTCTAACATTTTAATAAATAATGATAAACTATGACAAGAAAAATATGGACCACAAATAACTCATAATTCATTAAAAAATCTTTCAAACTTATTAACAGTATCAAAAAAATCAACATTAACCTTAATATTATTAATAACAACACCCATATTAATTATAATTATTATATAATTAAATATATAGCTTATTAAAGCAATTTATTGAAGATAAAAAGATCTATGATCTTTATTATGAAATAATAATGTGAACTTCACTAATAATTCCATTACTTAAGTCGAAATTAAGTCGCTAATAGCACCACAATAAGTAGCAACAGCTAATAGAAAGTTAGCAGCTTTCAAAACATATCGTATGATACATCATATGAGTTAATTGCAAATTAACCTAAAACTCCCTATACAACCCCTACCAAACTTCAGCCCCCCCCGGGGCTGAAAGGGGGGGGCTCCTCTCTTCATCTCTTTCATTAACAATGAAAGCGCAAGCGCTATAAATTTGGCAGATAATTGCATTAAGTTTAAGACTTAATAAAAGATAAATCAAGTCATTCTAATGAACCATAATTATATTCATATAAAAAACCAATAATCAAAAATAACATAAAAATTATAAAAACCCATAATCCTATTCCTCTTTTTATCAAAAAAGGTAAAGGTAATATTATAGAAATTTCTACATCAAAAATAATAAAAAGAATTGCAATTAAAAAAAAACGATAAGAAAATATTAATCGAGTATATGAATTAGGTTCAAACCCACATTCATATATTCTAATTTCTTCATGATCTAATAACTCTTTATATATTATTATTATAAAAATAATATATACTATTATTACTAAAAATAAAGAAATAAATAATAATATATATATTATAAACCTTCTATTTAATTGGAAATTAAATGTACTAAATACTTTTTAGAAATGTTCCCCACCAATAAACTACAGAAAACAAAAACAATCATACAACATCAACAAAATGTCAATATCATGCAGCAGCTTCAAATCCAAAGTGATGACTTATAGAAAAATGTTTATACAATATTCGTAATCAAATAATAAAAAGAAAAATTGTTCCAACAATAACATGAAACCCATGAAACCCAGTAGATATAAAAAATACTGATCCATACACAGAGTCTCTAATTCTAAAAGAAGCAGAAAAATACTCAAATATTTGCAATATCAGAAAATAAACTCCTAATATTCAAGTAATCATAAGAATATTCTTAGAACCAATTAAGTTATTATTCAATAATAACTGATGACATAAAGTAATAGTAATTCCAGATCTTAATAAAATTACAGTATTTAATAAAGGAACTTGGAAAGGATTAAAAGGAAAAACACCTCTAGGTGGTCAAAATGAACCTAACTCAATAACAGGACTTAATCTAGAATGAAAAAAAGCTCAAAAAAAAGATAAAAAAAAAAAAAATTTCACTAACAATAAATAAAACCATTCCATATATTAAACCTCTTAAAACAAATCTACAATGATAACCTTGATATGTACTTTCTCGAATAACATCACGCCATCACACTATTATACATAATAATATATACAAAAAAGATAATAGTAATAAACTAAATTCTATAAAAACAAACATTTTAATTATTCCTATAATTATTCTAAATGACCCAAAACCTACTAATAATGGTCACGGTGACATATTTACTATATGATAAGGATGAAATACTTTTTCCAAATACTTAATAATATTCAAGAGCATATAACAATAATAAAATTCTAAAAACAAATCCCTGAATAATAGCTACACCAAACTCTAATAATAATAATATTCTTTGAAACATTAAGGAACAAGATATTCCTAATAATCTAACACTTCTAATTCTAGATAGTAATCCAATAATTAAATGTCCTGCTATTATATTAGCTGCCAACCGAATAGATAAAGTAAAAGGACGAATTAAATGTCTAATTCTCTCAATTAATACTATCAAAGGAGCTAACATAATAGGTCTACCCTCAGGTACCAAATGAGCTGCAGATATTTTAAAATTCTTAAATCATCCCATTATAAAAAAAGATAATCAAAACACTAAACCCAATCCTATTCTTACTATAGGATGAGCTATTCTAGTAAAAATAAATGGAAATAATCCTAAAATATTTCTAACAATTAAATATATAAAAACAACAACACATAAAAAATTTAAAGCTATATAATTAGGAGAACCTACATCCTTAAACATAGAACCTACATTAAAAAAAATTCCTTTAAGGATTTTTAAAAATCCTCTTTCAATCAAATAATACTTAACCGGAATGTATAAAAATACAATAAAAATAATAATAAAATTTAAAGAAATTCCAAAATATGAAGTAGGATCAAATACTGAAAATAATCTTATTATCATATATAACTAATAATATGTAAACCACTTTCACCCTTAATAAAACAAAAAACAATTAAACTTTCATAATTAAATATAATTAAATTAAAAATAATTAATAATACTAAAATAAAGGAAAAATTTCAATATAATGGTATCAATTGAGGAATATATGTATCTTTAATTTGACAAATTAATATTAATATTAACTAATATTTCCATAATTAATTTAAGAGACTAACACCAATTTGGTTACATTTCTAAATTCATATATTCAAAAAATAAGATTTAGGAACAACTATAACAGAAATAGGTATAAATCTATGATTTGCACCGCAAATTTCAGAACACTGACCAAAAAACAATCCTACACGATTAAATATTAATAATAATTGATTTAAACGACCAGGAATAGCATCTACCTTTACACCTATAGAAGGTAAAGTTCATGAATGAATTACATCTATTCTAGATACAATTAAACGAATTCCAACATCATATGGTATTAATAAATAATTATCAACATCCAATAATCGAAATAATCTTCTAGACTCTTCCACTATGTAGGAATCAAAAATTCCTTCTCTAAAATCTCTATACTCATAGGTTCAATACCATTGATGACCAATAACCTTTACAGTTAAATCAAAAATTTCAAATTCCTCTATTAAATATAATAATCGTAATGAAGGAAATGCAATAAAAACCAAAAAAATAGCTGGAAGAACCGTTCAAATTCTCTCTAATTCCTGCCCCTCAAACATATTTAAATTATAATATTTATTAATATAAGAATTTAATAATATATATCCTACAATAATTATAATTATAATTATGATTATTATAGTATAATCATGAAAAAAAATTAAACATTCCATAACTGATGATATTCCATTTTGAAAATATACAGAACCCCAAGTCGGCAATTACTTACATAAATAATTTAATTGATTAAACGTATGATGTAATGGAGGTATATTATAAACTCATTCAATAGAAGAATCACTATAATACATTCTATAAATCAAATATTTTATAACCATTCTCTCTCAAATGATATATAAAAATAAAATTACAGCAAATAAAGATAATAAAGACCCTATAGAAGATACTATATTTCAAAAAATAAAAGCATCAGGATAATCTGAATATCGACGCGGTATTCCATTCATTCCTAAAAAATGTTGTGGAAAAAAGGTTATATTAACTCCTACAAACATAATATAAAATTGCAATTTACTTTTTTTTTCTATTAAAATTACATTAAAAAAAAGAGGAAATCAATAAGTAATTCCAGCTAAAATAGCAAAAACAGCCCCTATTCTTAATACATAATGAAAATGTGCCACTACATAATACGTATCATGCAATACAATATCTAAAGAAGAATTAGATAATACCACTCCAGTAATTCCTCCTAAAGTAAATAAAAAAACGAATCCAATACATCATATTAAAGAAGTATTTATTTTAAAATAAGAACCATGTAACGTAGCTATTCATCTAAAAATCTTAATTCCAGTAGGAACTGCAATAATTATAGTAGCCGCCGTAAAATATGCTCGTGTATCTACATCTATTCCTACTGAAAACATATGATGAGCTCATACAACAAATCCTATTCCTCCAATTCCAATTATCGCATAAATTATTCCTAATCTACCAAAAGGTTCACGTTTACCTACTGAAGAAGAAATAACATGAGATACAATTCCAAATCCAGGTAAAATCAAAATATACACTTCAGGATGCCCAAAAAATCAAAATAAATGTTGAAACAAAATAGGATCACCACCTCCTGCAGGATCAAAAAAAGATGTATTAAAATTACGATCAGTTAATAATATAGTAATAGCACCTGCTAATACAGGTAATGATAATAATAATAAAATAGCAGTAATTATAACAGATCAAACAAATAAGGAAATTTTATCTATTGATATACCAGCAGAACGCATATTAATAATTGTAGAAATAAAATTTACAGCACCTATAATAGATGAAGCACCAGCCAAATGAAGAGAAAAAATAGCAAAATCCATAGCAGAACCAGAATGACCAATATTAGAAGCCAAAGGTGGATATACTGTTCATCCTGCACCCACTCCTATCTCAGATATAGATGAACTAAATAATAATATTAATGATGGGGGCAATAACCAAAAACTTAAATTATTTATACGAGGAAAAGCTATATCAGGAGCACCCAACATTAAAGGAACTAACCAATTTCCAAAACCACCAATCAAAATAGGTATAACTATAAAAAAAATTATAACAAATGCATGAGCAGTAACAATCACATTATATAAATGATCATCCCCTAATAATCTACCAGATTGTCCTAATTCTATACGAATTAATACTCTTATAGCAGTTCCTACTATAGCAGATCAAGCTCCAAATACCAAATATAAAGTTCCAATGTCCTTATGATTAGTTGAATATAATCATCGCAGTATTACGTTAATATAGTTTAAAAAACATTAAGTTGCAAACTTAAAAATAATAAAGAAATCAAAGATGATGAACTGTAAATTCATATAAGATGCAACAATTATATCCAAACAAACCAAATTAAGTATATAAATCTTTAATATAGTATATTACATACATGTATGTTGTATACATAACTCACCTAAAACAAATCAATCTAAAAGACTAATCAGTGAGTTACTCTAACTCCTTATTTACTTTAATAAAACATGATAGACCATATTAC

>Seq24 [organism=Odo sp GFA0091] PP626076
ACAAGACCCTGTTGAACTTAACTTAAGTTAAACTGGGGCAGTTAATTAATTATTATTTTAATTATACATATAACCAAAAAAATCTAATACAATTAAATAATCAAGTTACCACAGGGATAACAGCACAATAAATTTTTACAGCTCATATACAAAAATTAGATTGTGACCTCGATGTTGAATTAATAACCTATTCATAACGCAAAAGTTAAAAAAGGAAGTCTGTTCGACTTTTAAACAATTACATGATTTGAGTTCAGACCGGTGTAAGCCAGGTCGGTTTCTATCTTCTAAATATTACTTTGTAGTACGAAAGGGCCCAAAGAAATAATATTATTAACAAATTGGCAGATCAATGCATTAGAATTAGAATCTAACCACACTAACATTTATCTTTCAATCAATTTCATTTTAACAACAATTAGAATTTTAATTAGAGTAGCCTTTTATACAATTCTAGAACGAAAAGTATTAGGTTACATACAAATCCGTAAAGGACCTAATAAAGTAGGAATAATAGGAATTCTCCAACCATTTGCAGATGCAATCAAACTTTTTAATAAAAACTTAACCCAACAAGAATCTATAAATAGATTCTCATCTCTTTTAACACCAGCCTTATCTTTATTTATATCAATCATCATTATTTCCATTATCCCATTTAATCTATTCCCTATATTTGATAATAAACACAACATTTTATTATTCTTTATCCTATCAAGACTAATAGTATACTTTATTTTAATAATTGGATGATCTGCTAACTCTAAATATAGTCATATAGGTTCAATCCGAAGAGTAGCTCAAATAATCTCATATGAAATTTCATTTTTTCTTATCATCTTATTTATTGTACTAATATCCTACTCGTACTCTTTCCAAGAGATCTCCCTATCCCAATATATATTATTCTTTATAATAGGAAATAGAATAATTATAATTATATGATTAATCACATGTTTAGCAGAAACAAACCGAAGACCCTTCGATTTCGCAGAAGGAGAATCAGAACTAGTATCTGGTTTTAATGTAGAATATATAGGAGGACTCTTCGCTCTAATTTTCCTAGCAGAATACATAAGAATAATTATCCTAAGAATAATTTCAACTATCATATTTATCACATCCATTACGTCAATTACATCTATAAGAATAATAATTATAATCATAATTTTATTACTATGAGTACGAGGTACATACCCTCGTTTCCGATATGACATATTAATAAACCTAAGATGAAAAATATTTCTTCCCGTTTCATTATTTATCATCCCAATTTCAATACTATTATTATTTCTCAATATATAATATATTATTTACTTAAACTAAACAATTAGACTTTAAAGCATAAGCTTTTAAATTACTTTCAAAATAATCATAATTAAAGTCATGTAAACATCTCATCTTGAAAATAATAAACCATTCAAAATATAAAATATATAAAAAAATATACAAATCTAAAAATAATTCCTAACATTCTATAAGGTAATTCTACTACACAAGCCCCGATTCAAGTCAACAATATTCAGTTAATCAAATATACTCAAAATACATACTTCATATAATTATATATTCCAACTACACGAAACTTTATCCTCATATAAAAAGGAATTAAATACAACACAATTACAGACATAACTAAAGCAACAACCCCCCCAATCCTTCTAGGAACTGAACGTAAAATGGTATAAGCAAATAAAAAATACCACTCTGGTTGAATATGAACAGGAGTAACTAAAGGATTAGAAGAAATAAAATTCTCAACATCCATAAAAACATAAGAACATCTCAAACAAATATAAACATAAAGTAAGAAAAATACTCCAAAACCAAAAATATCCTTTACTCTAAAATATGGGTGAAACATAATTTTATCATTATCTCTTCTCAGCCCAATAGGATTATTAGACCCAGTCTCATGTAAAAAAAATAAATGAAGAATAACAAAAAACAAAATAATAAAAGGTAAAACAAAATGAAAAGCAAAAAAACGAATCAATGTAGGGTTACCTACAGCAAATCCACCTCAAATCCACTCCACTAATATTACACCAACATAAGGAATTGCAGACAATAAATTAGTAATAACAGTAGCAGCTCAAAAAGATATTTGTCCTCATGGTAAAACATAACCCAAAAAAGCAGCAGCTATAGATAATAATAAAATAGTTACTCCTCTAAATCATGTCCTTTCAAAACGATAAGAACCATAATAAAGACCACGGCCAATATGTATATATATTAATAAAAAAAACATACTAGCACCATTAGCATGAATTACGCGCAACAACCACCCATAATTAACATCCCGTATCATGTGAATAACTCTATCGAAAGATAGATTTATATCACCTCTAAAATGAAACGACAAAAACAATCCAGATAAAATCTGAACTATTAAAAACACTCCTAACAAAGAACCATAATTTCAATTATAGCTTAATCCAGAAGGAGAAGGTAAATCAACCAAAGACCCTCTAATAATCTTCACAATCTTATCCTTCCTCCGCAAAGATATTAACATATACTATTATTTAATCTATCAAATTAACCCTTTAATCAGGCACCCTAATATATTACACGCAAAGCCCCTTCCTCAACACATCTCAATCAAACTACAATTAACATAATTCTTAACAAAAACCCTACCATAAAAATATTAAAAACTCTCAACCATCTAATTCATAATATCAATCTAACATAACAAGCATTCTCTATATATATTCACATAAACATATCAAATACAATAACTATCAATATAAAAACATAAATAGAATTATAATTTTCAAAACTCTCATTAGGAAATAATCTTACTATATATGTAAAAACTACTAATACCCCTCTCAATATAACTATTATTAAAGCATATCTAAACCAATAACCCATAAGCATATTATATACTAAATAAGAATATACAACAGTAATTATAATTAATCTACTCAATATAATTACAGGTTGAATACTTCTTACAAAAAGAATACCCAATAACATCAATAATATCAACAAAAGTTCTAAATAATTTATAAAAAATATCTACTTTGGATGTAGAAAAATCTAAAATCAAATTTATATATACAATGATTATAATTAGAATTATAAGAATTTGCTGATGACGAAACAACATTATTTTAATATTACTAAGCTTAGAATTACTAATTATATCTTTATTTACAACTCTCACAATATCCTTATCATTATCATCACTCTTATCACTCCTAATTATATTAACTCTAATAGTAAGAGGATCAAGAATAGGTTTAAGCCTTTTAGTATCCTTCTCCCACACTCACAATTCATCTAAACCAAAGTACATCAACATACTGTACTAGCATTTGATAAAAGTAATTTTACCAAGAATTTCAATTATTACAATAAACAATATTAATAACTTATCAATTAACCTGTCATTCATTCTTATTCTAACAACTACTTTACTTATAAATCAAAAATTTATAATAATCCATAACTTATTTTATATAGATAATCTATCCTTCATTATAATTATATTATCAATTATAAGAACTCTTTTAATTATCATCTCATCATCTATGCTAAAAGAAATTAAAAAAACCATCATCCCTATCTTTATTATCTTAATTATAACTTTCTCAGCTTATAATATACTAAACTTCTACATTCTATTCGAAATCGTTCTAGTTCCAACCTTAATTTTAATTACAATTTCAGGAAAACAACCCGAACGATTACAAGCAAGAATTTACCTAATCATTTATACTCTCACCGCTTCCCTTCCCCTTTTAATTACCATTATCTTTACATACAACTCTTCATTCAATCTACCATTAACAACCACTATCATATTTAATCTAAGAATCTTCACATTTTTAGCCTTCCTAATTAAGATACCTATATACTTTACTCACCTTTGACTCCCTAAAGCTCACGTAGAAGCCCCTCTAGAAGGATCAATAATTCTAGCAGCTATCCTCCTAAAATTAGGAGGATATGGGTTAATTCGATTTATACCTTTATGTCTACCCTCAATTAACAAAATTAACTTTTGAATTATTAGAATCAGCTTAATAGGAGCCACAATAACTAGACTAAACTGTATTCAACAAAAAGACCTCAAATCACTCATTGCCTACTCATCAGTAGCACACATAGGATTTGTACTTACAGGAATTTTTTCAATCAATCATATTGGATTAAACGGAGCTATCATAATAATAATTGCACACGGAATATCCTCATCAGCACTATTCTTATTAGTAAATGATCTTTACTCAAAATATCATTCCCGAAACATCTTCACCTTCAAAGGAATCATTACAATATCACCAAACATTACCTTTTGATGATTTATATTTATAGCTATCAATATCTCTGCCCCACCTTCCATCAACACAATTAGTGAAATTTTTCTAATATCAAGACTACTAATTTGAAATCAAAAAACCCTTTTCATTATCTTTATAGCTTCTATTATAACAGCTTCATTTTCAATATCCTTATATATTAATACAAATCACAACCTTAACACTATATTATTCTCCATCCAAACTCAACATAAAATTTTCCTATCTCTATTCATTCACCTTATTCCATTAATCTTAATACTTACAAAAATAGAAATAATATTTTATTATTCTAGTTTATATAAAACGCTAGCTTGTGGAGCTATCAATTCTTTCATAATATTAACCTCTATCATAATAACTATCATAGCTTTTATAATAATAATAATATCCATATATATTATATCAAACAATTTATTTATTATAATAAAAATCCCTTTATTAAATTTATCCTCTTTTAATATCTCAATCGATATAATATTTGACTGAATCTCAATACTATTTTTAGCAACTGTCATCTTCATTTCCAGAATAATCATAATATTTAGAATTTATTACATTCCTATTAAGGAACATAAACAATTCTCTCTATTAATAATTATATTTATTTTATCTATAAGAATCTTAATTTTAAGAAACAACATTTT

>Seq25 [organism=Philodromus insperatus] PP626077
TATATATATATATGTGTATATATGTATATATATGTATACATATTCATATATTAAATAATTTAATTTTTATATCTAATTGGCAGATAAATGCATTAAGCTTAAGACTTAATTATTCTACTAATTTAATCAATCTAATGAACCCCATATATATTCATATAATAATCCAGTTACTAAAATTAATATGAATGTTATAAATAATCACAATATAATAATTCTTCCAGAAATAAATGGAATAGGTAATAATAATGCAATTTCAACATCAAAAATAATAAATAAAATTGAAATTAAAAAAAATCGATAAGAAAATTTTAATCGACTTGAAATTCCAGGATTAAAACCACATTCATAAGAACTAACAGTTTCTATTTCTATTCGTCTTTTATAAAAAATAAATAAAAATAATAAATATACTACACTCACTAATAGTAAACTAATAAATAAAATAGAAAATAACAATTTTCCTCCATTTGATTGGAAATCAAATATACAAATATACTTATATAATTTAATTATGTCCCTCATCAATAAACAACAGAAAATAAAAATAATCAAACAACATCGACAAAATGTCAATACCAAGCTGCAGCTTCAAACCCAAAGTGGTGTCTAGATGTTAACTGATTAAAAACTAAACGAAATCATACAATAAATAAAAATATTGTCCCAACAATCACATGAAATCCATGAAATCCAGTCGATATAAAAAAAGTTGACCCATAAATACTATCTGAAATTCTAAAAGATGCTATAAAATACTCAAATCCTTGCAAAGATAAAAAATATAAACCTAATATTCATGTCATACATAGAGCTCTTTTAGCCCCATTTCAATTATTATTTAAAATAAACTGATGAGCTCATGTTACTGAAACCCCAGAAGATAATAAAATTACAGTATTTAAAAATGGAACTTGAAATGGGTTAAAAGGTAAAATTCCAATTGGAGGTCATAAAGATCCTAACTCAATAGTAGGACTTAGTCTTGAGTGAAAAAAAGCTCAAAAAAAAGAAAGAAAGAAAAAAATTTCACTAACAATAAATAATAATATCCCAATTATTAAACCATTTAGTACTATACTTGAATGAAATCCTTGATATGTTCTTTCTCGAATTACATCACGTCATCATAGTGATCTTAATAAAATTACAGTTAAAATAGATAAAATAAATAAATCTAAAGATGAAAAATTAAATAATTTAATTATCCCAATAACAGCTCCTATTGCTCTAAATCCTACTATTAATGGTCAAGGTGAAATATTTACAATATGATATGGATGATAGTTTTCCAAATGTCTTTAATAATATTCCAACGCATATAACAATAATAAAATTCTAAAAACAAACGCTTGAATTACAGAAACACCAAACTCTAGTACTAATAACAATCTTTGTAAAAAATAAGAATTAATAAATCTAAATAAACCAATAGTTCTAATACTAGATAGCAATCCTACAATTAAATGCCCTGCTATTATATTAGCAGCCAGTCGAATAGATAAAGTAAAAGGACGAATAATATGTCTAATTCTTTCAATTAATACTATTAAAGGTGCTAATATCAAAGGAGCTCCTTCAGGAACTAAATGAGCTGCACTTTCTTTAAATCTTTTAGTTCATCCTATTACAAAAAATGAAATTCAAAGCACCAAACCAAAACCTAAAGTAATAACAGGATGAGCCGATCCAGTAAAAATAAAAGGAAATAAACTAATCAAATTTAATAATATTAAATACAAAAATGTTATTACACATAAAAAATTTAATCCTATATGATTAGGAATACTAACCTCCCCAAAAACCTTTCTAACACCAAAAAAAACTCTCTTAAATATTAAAAAAAATCCACTTCTAACCAAATAATATTTTACAGGATAAAACAAAACAATTAAAATTATGATAATTCAATTTAAGGATAAACCAAAATAGGATGTAGGATCAAATACAGAAAATAAATTTATTATCATAAATATATCTTATCTAATATAATTTCATTATGTGACTTTATAAATAGATTATCTATTATAGTATAAAAAAACAAATCAACTATAATAACTAAAATGAAACCAACTATTAAAATAGACGCAACTCACATTAAAGGTATTAATTGAGGAATTTTATCATCTTTAATCTGACAAATTAATATTAACTTAACTACATTCTTCATAATTAATTTAAGAGACTAACACCTAAGTTCGGCCACATTACTATAATCAATTATTTAAAAAATTAGTACGAGGAATTACTATTATTATAATAGGTATAAAACTATGATTTGCACCACAAATTTCTGAACATTGACCACTAAATACACCTACTCGATTAAAAATTAAAGAAATTTGATTTAAACGTCCTGGAACCGCATCAACCTTAACACCTAAAGATGGGATTGTTCAAGAATGAATTACATCTGCACCAGAAACGATTATTCGAATTATAGAATTATATGGAATTACTAAACAATTATCAACATTTAACAATCGAAATATTCCTTCCCCATCTTGCTTCATATAAGAATCAAAAGATACAAATTCAAAATCACTATATTCATAACTTCAATATCATTGATGACCTAACAATTTAATAGTTATATCATAATTATCGAACTCTTCTATCAAATATAAAAGTCGTAATGATGGAAAAGCAATTAATAAAAGAAAAATAGCAGGAAGGACAGTTCAAATACTCTCAAGTTCTTGACCCTCAAACAATATTATATTATAATATTTATTAATACATGAACTAATTAATATATATCCTACTAAGACTATAACTACTAGTATAATAACTATAGTATAATCATGAAAAAAAATAAGCTGCTCCATTACAGGAGATACTCCATTTTGAAAATATAAAGAACCCCAAATTGGCAAAAGTTACTTAGTTAATAAATTCAATTGATTATAAGTATGATCTAATGGTGGAACATTATTTATTCATTCTATTGAAGATGTTACAAAATAGTTTCCTTCAAACGAATGCTTTAAAACTGCAGCTTCCCAAACAATATATACAAACAATAATACCGCAAATAGTGATATTAAAGATCCTAAAGAAGATACTATATTTCAAAATAAAAAGCAATCAGGATAATCAGCATATCGTCGAGGTATCCCATTAAGACCTAAAAAATGTTGAGGAAAAAAAGTTATATTAACACCTAAAAACATCACATAAAAATGTAACTTAGTCTTTTTCTCATTTAATACAATTCCAAAAAATAAAGGAAATCAATAAGTAATTCCAGCCAATATTGCAAAAACAGCCCCTATTCTTAAAACATAATGAAAATGGGCTACAACATAGTATGTATCGTGTAAAACGATATCAAGAGATGAATTTGATAAAACAACACCAGTAATACCCCCTAATGTAAATAAAAAAACAAAACCAATACATCACATCAATGGGGCTCTTATTTTAAAATAAGAGCCCTGTAATGTCGCTATTCAACTAAATACCTTAATACCTGTAGGTACAGCAATAATTATTGTTGCAGCTGTAAAATATGCTCGTGTATCAACATCTATTCCTACTGAAAATATATGATGTGCCCAAACAACAAAACCTATTCCCCCAATTCCTACTATTGCATAAATCATTCCTAATGAGCCAAATGGTTCTCGCTTTCCAACTGAAGAACTAATAATATGAGAAACAATTCCGAAACCAGGTAAAATTAAAATATAAACTTCTGGGTGTCCAAAAAATCAAAATAAATGTTGAAATAAAATAGGATCCCCTCCTCCCGCAGGATCAAAAAAAGATGTATTAAAATTTCGATCAGTTAAAAGTATAGTGATAGCACCTGCCAATACAGGTAATGATAAAAGTAGTAAAACCGTAGTAATTATAACAGATCATACAAATAATGGTACCTTATCTATTTTTATTCCAACAGATCGTATATTAATAATGGTAGAAATAAAATTAATAGAACCTATAATTGAAGATGCACCCGCTAAGTGTAATGAAAAAATAGCAAAATCCACAGCACTACCCGCATGACCAGTAGCCGAAGCTAATGGAGGATAAACAGTTCAACCAGACCCAACTCCTATTTCCACTATAGAAGAAATAAATAACAATAATAATGATGGCGGAAGTAATCAAAAACTTAAATTATTTATTCGAGGAAATGCTATATCTGGAGCACCTAATATTAAAGGAACAAGTCAATTACCAAATCCCCCAATTAAAATAGGCATCACTATAAAAAAAATTATCACAAATGCATGAGCTGTCACAATTACATTATATAAATGATCATCTCCTAAAAATTTTCCAACTTGTCCTAATTCCATTCGAATTAATACACTTATTGCCGTACCAACTATAGCCGCTCAAGCACCAAAAATTAAATATAATGTTCCGATATCTTTATGATTAGTTGAATATAACCATCGCAGTAATAATTAAGTTTTATAAAACATTAAATTGCAAATTTAAAAATACTTATAATAACTAATAAATCATTAAGATGATGAACTGTAAATTCATATTAGATTGCATTTTTAGCTTTGAAAACTAATAGAATAATTATCTTAATATCAATTATATTATTATTATAAGACCAATTACTATCCCAATAATAAATCCAAAAAAATTTAAATAGTCTGCTTTTATTACTATTAATAAGTTATTAGACTGAATTAACCATCCTATACTAGTATTATTTATCATTAATGCATCATAAACTACCCGTATATAAATATATAATATAATAACAGATATTAATAACAAAAATATTACAAAAAGATAATTGACAGCTAAGATATATATAAAACCAGACCATTTTAAAAAAAATCCCAACAATGGAGGTAAACCTCCTATTCTTATAAAACCAATTATAAATCATCCCTTATTTTTATGTTTACCTAAAGTATAAAAATTATTAATATCATATAACAATAAGTAAAAAATTATTCTACTTAATATTAAAGAATAAATTAATAAATATCATAACCAAAATAGATCACTTATAAATATACAAGAAATTAATCACCCAAGATGGTGAATAGAAGAATATGCAAATAAACTCTTAATATTAACTTGATTTATAGATCCTAATACACCTAAAACCAAAGACATAATAATAATATATCATATAATTATTCTTAAAAATCCAGATATTAAAAACAAAGGTATAACCCTTTGAAATGTTATTAATACATAACAAGATAATCAGCCAACTCCAGAACACACTGATGGAAATCAATAAAAAAATGGACCAGCTCCTAATTTATATCTCAATAATAAAATAACTACTCTTCTCAAAACTTTATATAAATAAAATACAACTAGCAATAAAGCAGATCCCGAACTTTGAATTAAAAAATATTTAAAACAAGCCTCCAAAACATGTATATCATGTTTTTTATAAATCAAAACAACATAAGATATTATATTTAATTCCAACCCCAACCAAACTAAAATTCAATCATCAATATTTAATACATATATAAAACTAATAATATATATAATAATAAATAAAATAAATGAAGGAATCGATATAGTTTCATAAATGAGGTATGAACTCATTAGCTTTACATTAGCTTACATTATTTACATATATGTATGCTCGCCTCCTAAAAACTATTCCACAAAGAATAGCGAGCATAATAATTTAAATAAATAATCTATAAACAATAAATATTAAAAAATGATAATTTTAAAACAACCACTATAAACATCAAAGGACTTACAACCAAGGGAGATTCCTCGGGAGGGGTGCCCCTTTTTGGGAGGGGGCACCCTCCCGAAACCCTCATGTAAATAAATGTAGATTTAATTAAATTA

>Seq26 [organism=Phrurolithus festivus] PP626078
GAGTGGCATTCTATACATTATTAGAACGAAAAATTTTAGGTTATATCCAAATTCGCAAAGGTCCAAATAAAGTCGGAATAATGGGAATCATACAACCATTTAGAGATGCTATTAAACTATTCAATAAAAACCTAACTTCAATAGAATTAATAAATCATATATTATCATACATGACCCCAGCATTAACTTTCTTTATTATTTTATTAATAATTCCGATTATTCCATTTAATATACACTCTTTATATGATGTAAAACATACCATTTTAATATTCTTCATTTTATCTAGAATATCAGTCTATTTTATTCTTCTAATCGGGTGATCCTCAAACTCAAAATATAGATATATAGGAGCAATCCGAAGAGTAGCACAAATAATTTCATATGAAGTTTCATTTTTCTTAATTATTCTTTTCATTGTAATAATTTCATATTCATATTCACTTACAGAAATTTCATTATCTCAATCAATACTTACATTTTTTTGAGGTAATATTATTATACTTATAATATGAATTATTTCATGCTTAGCAGAAACCAACCGAAGCCCTTTCGACTTCGCAGAAGGAGAATCAGAATTAGTCTCAGGTTTTAACGTAGAATATATAGGAGGTTGATTTGCATTAATCTTTCTAGCAGAATATACAAGTATATTAATCTTAAGAATTATAACCATCATTATATTTTTCAAATCAATTAATTCAATTACTTCAATAATAATATTAATCATTATTACAATAATACTATTATGAATTCGAGGAACTTTACCCCGTTTTCGATATGATATACTTATAAACCTAAGATGAAAAATTTTTTTGCCATTAACTTTATTACTAATCCCAATACCAAAAATCATATATATATATTTCTTATAATATAGATTTTAAACTTACAAAGCTTCTGTTTTACTTAAACTAATTAACCTGACTTTAAAGAATATCTTATAAACTGTTTTCAAAACAATTTTAATAAAGCCTAAACCATAATAACATCTTGCATCATATATAATACCCAAAATAACCAAAAAAAAATAAAATATATAATTCTAAAAACAATTCCCATAAAAATATATGGACTCTCAACTACACAAGCCCCAATTCAAGTTAATAATAATCAATTAACAATAAAAATTCAATAAACATATTTCATAAAATAATAAAAAAAATTTCTACGAAAACGATGCTCTCAAATATATGGTAAAAAATAAAAAATAATTACAGATATAACTAAAGCAATAACCCCACCAATTTTTCTAGGAACAGAACGTAAAATAGCATAGGCAAACAAAAAATACCATTCAGGTTGAATATGAACAGGAGTTACTAAAGGATCTGAAGAGATAAAATTTTCCACATCCATAAAAATATAAGGACATATTAAACAAACCATTATATACATTATAACAACTATAAAAATTCCATAAACGTCCTTAATAACATAATAAGGAGAAAATAAAACCTTATCAAAATCTCTAAACAATCCTATAGGATTACCAGATCCTCTTTCATGTAAAAACAAAAGATGCATAATTACCAAAAATATAATAACAAAAGGTAACAAAAAATGAAAGGCAAAAAACCGAGTTAAAGTAGGATTTCTAACCGCAAATCCACCTCACACTCATTCTACTATTATTACCCCTACATAAGGAATAGCAGAAAGTAAATTAGTAATAACCGTAGCCGCTCAAAAAGATATTTGTCCTCAAGGTAGTACATATCCTAAAAAAGCAGTTCCCATAGACAATAATAAAATAGTTACTCCTCTTAATCAAGTCCTATAAAATCGATAAGATCCATAATACAAACCACGACCAACATGAAAATATATTAAAAAAAAAAAAATACTAGCCCCATTAGCATGGATTACACGAAGAATCCATCCATAATTAACATCACGCATTATATGCACTACTCTATCAAAAGATAATATTAAATCCCCACTAAAATGAAAAGCCAAAAACAATCCAGATATAACTTGAATTATTAAAAAGATACCCAACAATGACCCAAAATTTCAAAAATATCTTAAACTTCTAGGAGAAGGTAAATCTACTAACGAATTATTAATTACCCCTAACAATTTATCTCTTTTACGAATAGAAATATAAATACTTCATTATTTAATCTATCAAATTAACCCTTTAATCAGGCACCATATTAACCTATTCGAACTCTACCTTCATTTATATATCTTAACCATACAACCACTAATATTATTCCAAATAAAAACCCAACCATAAATAAATTTCATAATCCTATATAATCAATTCATAAGTTTAAACATAAATATCTTATATTATTTATAAATAGGTACAGTCAAAATCCTCTAAAAATCATAATTAACAATACTATTAATATCAAATTATAATTTTCAAAACTTTCATTAGGAATAAAACTTACCATATATGTAAAAACCACTAATACCCCTCTTAATATTACTAAAATTATTACATATCTATATCAATATCCCTCTAAAATTCCATATATAATATAAGAATATATTAATACAATCATAATCAATCTTCCAACTATAAACACAGGCTGTAAATTTCTTACAAAAAATATTCCTAATAAGATCATTACTATTTTCAAAAGTTCTAAATAATTTAATAAAATATCTACTTTGGATGTAGAAAATTCTTTAATAAATTTTATAAAAACAATATTAATAATTAGCCTACTAAGAATATTTTGATGACGAAAAAACTTAATTCCTATACTACTTAGACTAGAACTTCTTATTATTTCATTATTTATTATTATAATAATATCATTTTCATTATCTTCATCCCTCCCACTATTAATTATATTAGTAATAATAGTAAGAGGATCAAGAATAGGTTTAAGTCTATTAATTTCAATATCATATTCCCATAATTCATCATCTTCCTTATTTATCAATATACTAACATATGATAAAAATCATTACATTATCTATATCCTCAATCATTATAATAACATATCTACCTAATAGATTAACAATTTTATCATTAATTACTATAATAGTTATAATAATATTAACTAATACAAAAACAATAATAATAAATTCAATTTTCTCATCAGATAATTTATCCAGTATTATAATTATTTTATCATTAATAAGAGTCATTTTAATTTCCTTATCCTCTATATCATATAAAAAAATTTATAAAACAATAATCCCCATTCTAATTATTTTAATTGTAATCTTCTCCTCTTCCAATATAATCAACTTCTACATTTCATTTGAAATCGTATTAGTTCCCACAATAATTTTAATTATAATAAACGGAAAACAACCTGAACGGTTACAAGCAAGAATTTATCTAATAATCTACACCATTACAGCCTCCCTTCCATTATTAATTAGTATTATTAATATAAAAAATAATCCATCATTTTCACTCTCATTTATTAATATATTAAATTTTAATATAATCATACTTTTAATACTTGCATTTTTAGTAAAAATACCAATATATTTCTTCCATCTTTGATTACCAAAAGCTCACGTAGAAGCACCCCTAGAAGGTTCAATAATCCTGGCAGCAATTCTACTTAAATTAGGTGGTTATGGTTTAATTCGATTCATACCCCTATGTTTAAAAAAAATAAATATATTAAATTACTGAATTATTAGCATCTGCCTAATCGGAGCCACAGCTACAAGAATAAATTGTATCCGACAAAAAGATCTAAAATCTCTTATTGCATATTCTTCCGTAGCTCATATAAGATTGGTTTTAATAGGTTTATTTACAATAAATTATACAGGAATATCAGGAGCAATTATTATAATAATTGCCCACGGAATATCTTCATCAGCTCTATTTATATTAACTAATGATCTATATATAAAATATTCTTCCCGAAACACACTATCATTCAAAGGAATAATTTCATCAGCACCAAACATTACCTTTTGATGATTCATTTTCATAGCAATTAACATCTCTGCTCCCCCAACAATTAACACTATTAGTGAAATTATATTAATATCAAGATTAATTTCATGAAATAACTTAACATTAATTATATTATTTATAATATCATTAATAACAACTTCATTCTCACTAATTATATTTATCAACATCTCTCACAACAAAAATCTTATACTTCCTTCCATACAAACTCACCCTAAAATCTTTCTATCTTTACTACTACATTCAATCCCCTTAATATTATTACTAATAAAAATAGAAATTATATTAATATATAAATCTAGTTTAAATAAAACAATAGTTTGTGGAACTAAATATTCTACTATATCTATATATTCACTTATACTAATAATCATTTCATTAATTATATTTATACTATCATTATTAATAATAAATATAAATATATTTATTTCATTAAATATTATTTTAATAAATTTCTCAACCCTAAACATTTCAATCAATATTATAATAGATTGGATTTCATCCCTATTTTTAACTACAGTATCATTCATTTCCAGAATAATTTTAATTTTCAGAATTTATTATATTCCCAAAAACCAACAAAAAATATTTTCAATTCTATTATTAATATTTATCCTTTCAATAAGAATCCTAATTTTAAGTAACAACATCTTTCTTTTACTTTTAGGATGAGATGGCTTAGGTTTATCATCTTATATTCTAGTAATCTTTTATCAAAATTACATAACAGCAGCCTCAGGTTCCATCACATTATTAAGAAACCGCATTGGTGATATTATAATTTTATTCTCAATTAGAATATTATTCATAACCAAAAACTGAAATTTTTATATAAACAATGAATTTCCATACATAGTTATACTAATATTACTACTAGCAGCATGCTCAAAAAGAGCTCAATACCCATTCTCAGCGTGACTTCCTATAGCAATAGCAGCTCCTACACCAATTTCAGCCTTAGTTCACTCATCCACATTAGTAACTGCAGGTGTTTTCCTTCTCATTCGAACAATAAATAATATACACCCTTCAATAATATTTACATTAATATTAATTTCAAGAGCCACAACATTATACGCTAGTATATCAGCAAATTGAGAACAAGATATAAAAAAAATCATTGCACTATCTACCCTAAGCCAAATTGCCATAATAATATTTGCTATCTCAATTAACGCCATTAATATGGCATTTTTGCATTTAATTATTCATGCAATTTTTAAATCCACTATATTTTTATGTGCAGGAATTATAATTCACGAAACCTCTTACCAAGATACACGCATAATAGGATTAATATCAATTAATACTCCTTTAGTTTCATCAACTTTAGGTGTCACCAGAATATCATTAATAGGAATTCCATTTATATCTAGATTTTTTTCAAAAGATATTATCATCGAAAAAATAATTTCATCCAAACTAGAATGCATTATATCACTAATAATAATTACCTCTATTAGATTAACCACTATTTACTCAACCCGCATATCCATTTTATCAAACAAATTTTTAATAAAATCAAAACCAACAACATCAAACAACCATTCAAATTATTATAATACCCCTTTACTACTTATAAATATAATTACAATCATATCAGGATTATTATTCTCATGAATATTCCACCCAGAACAAAACCTAATCTTACCTTCATATTTCAAATTCATAATTATTTTATCAATTATTATTACAATAATAATTACAACATCATTCCTAAACAAAATAAAATTATACTTTAATTTAGGAGAAAGATCTATTTCATTATGATTTAACCACATCATATCAATCACTCCAATAATCTCATCACCTCACATTATAAATTTATTTATAAATAATGACAAATCCTGACAAGAATTATATGGCCCACAAAATTCCTTTAATTTATCCAAAATAATATCAAAACTAAGACAACTTTATAAATATAATTTACTAATAATATTATTAATAATTACATTAATTCCAACAATTATTAATTTATATCTTTTTAGCTTAAAATAGAGCAATTTACTGAAAATAAAGAGGACTAATATATGTATATTTTCATCATGAAATAATGATGTGAATTTCACTAAATTTACCTTCACTTAAGTCGAAATTAAGTACTATTAAAGCTTTATTACAATAGTAGCATTCGCTATTAAAAAGTTAGCAGCTTTAAATAACTATTCAGTGTGAATAAACACATCAACTAATTGCAAATCAGTTAAAACTTTCCATATAAAACTTAATCTCTTTCTACGCGCTCTTTCCCGGTCCCCCCTGAACCGGAAAAAGGGGGGACCGCCTACCTTCTATTCATTAACAATGAAATTGCTACAGCTCTATCTTCTTGGCAGATAAATGCATTAAGTTTAAGACTTAATTATAAAATTTCTTAATCAATCTAAAGAACCACAATAATACTCATATATTAAACCAATAACTAAAATTAGAATAAAATATATAAAAATTCATATACCTATTATATATAATCTATAAGGAATAGATAACATTAATGAAATTTCTACATCAAAAATAATAAATAAGATAGAAATTAAATAAAAACGATAAGAAAAAGTTAATCGTGTCAAGGAATATGGATCAAAACCACATTCATAAGATCTCATTCTTTCAATTTCTATTTTATTTTTATAAAATATAATTACAAATAATATATAGACTACAACAGTTAATAAAAAAGATAATATTATTACTATAAAAATAATAAATCTCTTTTTGATTGGAAATCAAACGTACAATATACTAATTTAATAAGTTCCCCATCAATAAACCACAGAAAACAAAAATAATCATACAATATCTACAAAATGTCAATATCATGCTGCCGCTTCAAACCCAAAATGATGACTAAAAGTAAAATGCTTTATCAATATTCGAATCCATATAATAAACAAAAAGACTGTTCCTACAATTACATGAAAACCATGAAATCCTGTAGCTATAAAAAATACAGAACCAAAAACTGAATCAGAAATTCTAAATGAAGCTATATTATACTCAAATCATTGAAGACACAAAAAATATAAACCCAATAATCAAGTAATTAATAATGATGATTTTGCATAATCATAATTATTTATTAAAATCATCTGATGACATCAAGTAATTCTAATACCAGAAGATAATAAAATTACAGTATTTAATAAAGGGACCTGAAAAGGATTAAAAGAAAAAATACCAAATGGAGGTCATACAGAACCTAATTCAATATTAGGTCTAAGTCTAGAATGAAAAAATGCTCAAAAGAAAGAAATGAAAAAAAAAATTTCTCTAACAATAAAAAGAATTATTCCTATTATCAACCCAGTAAGAACTACTCTAGAATGAAATCCTTGAAACGTTCTTTCACGTACCACATCTCGCCACCATATTATAGATATAAATATTAATAATAATATAGAAATTATTAATAAATCAATTTCAAAAAAAACAAATATCTTTACTAACCCAATTACTACTCTAAAAGCACCAAACCCTACTACCAAAGGTCAAGGAGAAATATTAACTATATGATAAGGATGATAAAATTTTTCCAAAAGTTAATAATATTCTAATGCATATAATAATAATAAAATTCTAAATACAAACCCCTGAATTACTGCTACCCCAAATTCTAAAATCAATAAAATATTTTGCAAAACTAATGATCTTACAAATCCATATAAATTTATTAAACTAATTCTAGATAATAGCCCAATAATTAAATGTCCCGCCATCATATTAGCAGCTAAACGAATTGATAAAGTAAAAGGTCGAATTAAATGACTAATTCTTTCAATTAAAACCATTAAAGGGGATAATAAAATAGGTCTTCCCTCAGGAACCAAATGAGCAGCTCTATGTTTAAAATTTTTCAATCAACCTATAAAAAAAAAAGATAATCAAAAAACTACTCCTAGCCCTAAAGTGATTATAGGGTGTGCAGTTCTAGTAAATACAAAAGGAAACAATCCTAATAAATTTCTAATACCTAAATATAAAAAAGTTATTACACATAAAAAATTTAAAGCTAAATAATTAGGTATAGAAACTTCCTTAAAAACCTTTCTAACCTGTCTAACTATCATTTTAAAAATAATATAAACACCACTTCTAATAAAATAATATTTTCTGGGTAAGTATATAAATAATATAATTATAATTAATCAATTCAACGATAAACCAAAATATGAAGTAGGATCAAAAACAGAAAATAAATTAATTATCATTTATACTTAATTAAATATACATAATTAAATTTTAAATTTTCTTTAATAGAAATACCTTCATCAAGTAAAAAAAAAAAATAAATCATTATTAAAAATATTCATATTACTATAAATACAGAAATTATCCAAAAAAGAGGTATTAATTGAGGAATTTTTCATCTTTAATTTGACAAATTAATATTAATTTAACTACATTATTCATTATTAATTTAAGAGACTAACACCTTAATTCGGTCACATATTTATATTCATACATTTAAAAATTCTATTCGAGGAATAACTACCACTATAATAGGTATAAATCTATGATTTGAACCACAAATTTCAGAACACTGACCTCTATATAATCCTATTCGATTAAAATTCAAAGACAATTGATTTAACCGCCCAGGAATAGCATCAACCTTAATCCCTAAAGCAGGAATAGTTCATGAATGAATAACATCTGTTCTAGTTAATAATATACGAATATTAGTTTTATATGGTATTACTAAATAATTATCAACATCTAATAAACGATTTACTATTTCATCTGATAATATATAAGAATCAAAACTTACTAAATTAAAATCTCTATATTCATAAGATCAATATCATTGATGTCCTAATACTTTAATAGTTATATCATAATCTCTATATTCTTCTATCAAATATAATAAACGTAGAGATGGAAAAGCAATAAATAATAAAAATACAGCTGGTAAAATAGTTCAAATTCTTTCTAATTCTTGTCCTTCAAATAATCCTAAATTATATAAATTATTTACACAAGAATTAAATAATATATATCCTACTAATACTATTACTATAATTATAATCATCATAATATGATCATGAAAAAAAATCAGCTGTTCCATAATAGAAGAAACTCCATTTTGAAAATAAATAGACCCTCAAATTGGCAAAAGTTATTATGAATTTAATAAATTCAACTGGTTAAAAGTATGATCAAAAGGAGGTACGTTATTAATTCACTCTAATGAAGAATAAACATAATATCTTCTAAAAATAATATATTTTATAATTAATCTCTCCCAAACAATATATATAAATATTAACACTGCAAACAAAGATATTAATGAACCTATAGAAGATACTATATTTCAAAATAAAAATACATCAGGATAATCCGAATACCGTCGAGGCATTCCATTTAAACCTAAAAAATGCTGAGGAAAAAAAGTTAGATTTACACCCAAAAACATAATATAAAATTGAAGTTTAGTTTTCTTTTCATTTAAAGCCACTCCAAAAAATAAAGGAAATCAATAAGTAATTCCAGCTATAATAGCAAACACAGCCCCTATTCTCAATACATAATGAAAATGTGCTACTACATAATAAGTATCATGAAGAATAATATCTAATGAAGAATTAGATAATACTACACCAGTAATCCCCCCTAAAGTAAAAAGAAATACAAAACCAATACATCATATTAAAGAAGTTCTCATTTTAAAATAAGAACCATGAAAAGTAGCTATCCAACTAAACACCTTAATTCCTGTAGGAACTGCAATAATTATAGTAGCTGCAGTAAAATAAGCACGAGTATCTACATCTATACCTACAGAAAATATATGATGAGCTCATACAACAAAACCCATTCCACCAATACCAACTATAGCATAAATTATTCCTAAAGTTCCAAAAGGTTCACGTTTACCTACAGAAGAACTAATCACATGAGAAACAATACCAAATCCTGGTAAAATTAAAATATAAACTTCTGGGTGACCAAAAAATCAAAATAAATGTTGAAATAAAATAGGATCCCCCCCCCCAGCAGGATCAAAAAAAGACGTATTAAAATTGCGATCAGTTAATAATATAGTAATAGCTCCAGCTAAAACTGGTAAAGATAATAATAACAAGATTGTTGTAATAAATACTGATCAGACAAATAATGGAACCCTTTCCATTCTTATACCATATGAACGTATATTAATAATAGTAGAAATAAAATTAATTGACCCTATAATAGAAGAAGCACCAGCCAAATGCAAAGAAAAAATAGCAAAATCTATAGCACTACCAGAATGTCCTACTCTAGAAGCTAGAGGAGGATACACAGTTCACCCAGCACCCACCCCTATTTCAGCTATAGAAGAGATGGATAATAAAATTAATGAAGGAGGTAACAATCAAAAACTCAAATTATTTATACGAGGAAAAGCCATATCAGGAGCACCTAATATTAGAGGAATCAGTCAATTACCAAACCCACCAATTAAAATTGGTATTACTATAAAAAAAATTATAATAAATGCATGCGCCGTTACAATAACATTATATAAATGATCATCACCCAACAATCTTCCAACCTGTCCCAATTCCATACGAATAATTACTCTTATAGCCGTACCAACTATAGCTGATCATGAACCAAATAATAAATATAAAGTACCAATATCCTTATGATTAGTAGAAAAAATTCATCGCAGTAATATTAGTTTAACAAACACTAAATTGCAAATTTAGAATTCTAATTAAGAAATCATAAGATGATGAACTGTAAATTCATTTTTGTTACACTCCTAACTTTGAAAGCTAATAGAATTATTATCTTAAATTAATATTAAAATCACAATAATATTATTAATCCTAAACCTCTCACTAACCCTATTACTCTTAAATAATCAATTTTCATCTCATAATTTACTATAAATAAATTATTAATATATACTATCTGTGTTTTAAAACATATAACAATATCATAAATAATACGAAAATATACATAAAACATAATAACAGACGTTATAACCAACATAAACATCCACACCAATCCTAATTCCGAAATTAATACAAAAATCATTCATTTTAAAAAAAAACCTAGTAAAGGAGGTATTCCAGATATTCTCAATATACTAAAAAAAAATCATCATTTCCTCTTTCATTCCCCCTTTAATATAAAATCTAAAATTTCACTGTCCCTTAACATACATATAATAACAAAAATAACAAATCTATATACCAACAAATACATCAACCAAATTACATCATTGTAAATATTACATAAAACAAGTCATCCTAAATGGTAAATAGATGAATAAGCCATTAATCGCTTAAATTCCCTTTGATTAAATGACCCAAATCTCCCTAAAACTAATCTTCTAAAGATGACAATAATTACTATCCATCCTATATAAATATTTAATAAAAGTATTAAAGGTAAAATTTTCTGAAATGATATTAAAATAAAACATGACATCCATTTTAGCCCTCCACATACAGAAGGAAACCAAAAATATAATGGTCCAGCCCCCATTTTATATCTCAAAACTAATACCAATATATCTCTCAATTCCTTTACATTTATGTATAAAAATCTTACAAATATAGCAGACCCTAGTCTCTGAACAAAAAAATACTTAAAACATGATTCTAAACAATTTTCATTAAAACGATAATATATAAATATAATAAAACTAATCATATTAATTTCAAGTCCAATTCAAATTTCAAACCAATCATCACCCCCTATTACTAAAATAAATCTTATAAAATAAAAAAAAACAAATAAATAAATAGAAGGTACAATTACTTCATTTATGAGGTATGAACTCATTAGCTTTATAGCTGATATAATTATATTTACTTAAAATAAATAAGTCTAACTTATTTATACCTTTTCATAAACCTAATTACATTATCAAAATCTTTAAAAAAGGCTAAGATACATGAAAGATGCTATGTTTTTTTACATTTTGATACAGCTTTCAAGCCAACGTTGAAATTCTATACCTAAAAATTTTTTAAAGATTTCAAGACGCTCCGCGTCTTATTTAACACATTTAAATTATATGTAAATACGTAAGTATTTCATCCCATAAGAAATATTATTATAAAAATAAGTGATGAAACATACTATCCTCAGGGAACCCAAGTATAATATACATACTAATATTATATAAATTGTTACATGAAGATATATATTACCTACCTAACTGTATGGAGGGCCCCTTTTTGAGGGGCAGGGGCCCTCAACAACATAGAAGGATAAATTTTTATCCTTGTTAAGATGTTATATATGTATATAATATATACTTCACTTAAATCATTATATATATATATATATAAAACATTTTACTGGTTGTATTGAGGAGCTCTCGTTGGGCGAAGCTCCTCAACAACATAAGGGTAACACCTTATTATTCATT

>Seq27 [organism=Phrurotimpus sp G2223] PP626079
TTTATATAGACGCTTACGCGTCTACGAAAGCTTTAAAAATTTTTTAGGTATAGAATTTTAACTCTAGCAGGAAAACTCTATCGAAACTGTAAAAAAAGAAGCCTATTTTAATTATCTTAACACTTTTTTAAATTTTCGATAGGGATAATTAAATATAAATTTAATAGTAATAAGTTAGAGTTTATTAATTTAAGTATATGTTTTATAAATGATATAATATAAATTAATATATTATGTAATAATATCAGCTATAAAGCTAATGAGTTCATACCTCATAAATGAATAATTGTACCTTCTATTTATTTGTTTATTTATTTTTATTTAATTAGTTTTTTTTTAGTAATTAATGGGGATGATTGATTTGAAATTTGAGTTGGGTTAGAAGTTAATATAATTAGTTTTATTATATTAATATATTATCGTTTTGATATGAGTTGTTTGGAATCTTGTTTAAAATATTTTTTTGTTCAAAGATTGGGTTCTGCTATACTTATTGGATTTTTATATTTAAATGTGGAGGAATTAAGAAGAATTTTAATGTTAGTATTAAGTTATAAAATAGGTGCAGCTCCATTTTATTTTTGATTTCCCTCTGTGTGTAGAGGTTTAAAATGAATATCGTGTTTTATTTTGATATCATTTCAGAAGATTTTGCCTTTATTATTGATAATACTTATATATATAAGTTGATTAATAATAATTATTATTATTATAAGATTAGTATTAGGGACTTTTGGTTCATTTAATCAAAAAGATTTTAAGCAGTTAATAGCTTATTCATCTGTTCATCATTTAGGGTGAATTATATTATGTGGTTTTTATATAGATGTAATTTGATTAATATATTTATTGATTTATAGTTTTGTTATTTATATAGTAATATATATTTTAAAGGATAATGGGATTTTAAATTTTATAATGAGGGGAGAATGGAGGAAAAAATGATGATTTTTTTTTAGTATATTAAGAATAGCAGGAATGCCACCGTTATTAGGATTTTTTTTAAAGTGAATAGCTTTTGTAGTAATTATGGATTTGGGTTTAATGTGGATATTAATTTTGGTAATTATATCTGTTATTATATTCTATGTATATTTTCGGATTATTTATGATATGGTTTTGTGTTTTAAGATAGATATAGGTTATATAAATTTTTTGTTTAAAAATTTATATAATTATAATATTGATTATATGGGAATTATAGGTTTGGTAATAGGTTTAGGAGTAATATTGTTTTTATGAATATAATAGAAATTTAAGATAATAATTCTATTAACTTTCAAGGTTAAGAGTGTAACAAAAATGAATTTACAGTTCATCATCTTATGATTTCTTAATTATATATTAGTTAGATTAATTCTAAATTTGCAATTTAGTGTTTATTAAACTAATTTACTGCGATGAGTTTTTTCTACAAATCATAAAGATATTGGTACTTTATATTTATTGTTTGGTTCGTGATCAGCGATAGTTGGTACTGCTATAAGTGTAATTATTCGAATGGAATTAGGACAGGTAGGTAGATTATTAGGAGATGATCATTTATATAATGTGATTGTAACAGCACATGCTTTTATTATAATTTTTTTTATAGTTATACCTATTTTAATTGGGGGTTTTGGAAATTGATTAATTCCTTTAATATTAGGAGCACCTGATATAGCTTTTCCTCGAATGAATAATTTAAGATTTTGATTATTACCTCCATCATTAATTTTGTTATTTATTTCTTCTATAGCTGAGATAGGAGTTGGAGCAGGGTGAACCGTTTATCCACCATTAGCTTCTAGAGTTGGACATTCTGGGAGTGCTATGGATTTTGCTATTTTTTCTTTACATTTAGCTGGTGCTTCATCGATTATAGGTTCTATCAATTTTATTTCTACTATTATTAATATGCGTTCTTATGGGATGAGAATAGAAAAGGTACCTTTATTTGTGTGATCAGTTTTTATTACTACTGTTTTGTTATTATTATCTTTGCCTGTTTTAGCAGGTGCTATTACTATGTTATTAACTGATCGAAATTTTAATACTTCTTTTTTTGATCCAGCTGGAGGGGGAGATCCTATTTTATTTCAACATTTATTTTGGTTTTTTGGTCATCCTGAAGTTTATATTTTGATTTTACCTGGATTTGGAATTGTGTCTCATGTAATTAGTTCTTCTGTTGGTAAGCGTGAGCCTTTTGGGACTTTAGGGATGATTTATGCTATAGTTGGTATTGGTGGGATAGGTTTTGTAGTGTGAGCACATCATATGTTTTCTGTGGGTATAGATGTTGATACTCGTGCTTATTTTACTGCAGCTACTATAATTATTGCTGTTCCTACAGGAATTAAAGTATTTAGTTGGATAGCTACTTTTCATGGTTCTTATTTTAAAATTACTAGATCATTAATATGATGTATTGGTTTTGTGTTTCTTTTTACATTAGGGGGAATTACTGGGGTAGTTTTATCTAATTCTTCATTGGATATTATTCTTCATGATACATATTATGTAGTAGCACATTTTCATTATGTGTTGAGAATAGGAGCTGTTTTTGCGATTATGGCTGGTATTACTTATTGATTTTCTTTATTTTTTGGTGTGATTTTAGATGAAAAGAAAACTAAGCTTCAATTTTATGTTATATTTTTAGGAGTTAATTTAACCTTTTTTCCTCAACATTTTTTAGGATTAAATGGAATGCCACGACGATATTCGGATTATCCAGATGTGTTTTTATATTGAAATATAATTTCTTCTATAGGTTCATTATTATCATTATTTGCTGTATTAATATTTATATATATTATTTGAGAGAGAATAGTTATGAAGTATTTTGTTTTTAGAAGATATTATATGTGTTCTTCTTTAGAATGAATTAATAATGTTCCTCCTTTTGATCATACTTTTAATCAATTAAATTTGTTGAATTATGAATAACTTTTGCCAATTTGAGGGTCTATTTATTTTCAAAATGGAGTATCTTCTGTAATGGAACAGTTAATTTTTTTTCATGATCATACTATAATGATTATAATTATGGTAATAATATTAGTAGGTTATATATTATTTAATTCATGTTTGAATAATTTTTATAATTTAGGTTTATTTGAAGGTCAAGAGTTAGAAAGAATTTGGACTATTTTACCAGCAGTATTTTTATTATTTATTGCTTTTCCTTCTTTACGATTATTATATTTAATGGAAGAGTATAGAGATTATGATATAACTATTAGGGTATTAGGACATCAGTGATATTGATCATATGAGTATAGAGATTTTAATTTAAGAAGATTTGATTCATATATACTATCAGAAGGAGTAGTTAGTCGATTATTAGATGTAGATAATTCTTTATTATTACCATATAAAATTAATGTTCGTGTATTATTAACTAGTACAGATGTTATTCATTCTTGAACTATTCCTGTAATAGGGGTAAAAGTTGATGCTATTCCTGGACGATTAAATCAGTTATCTTTAAATTTTAATCGTATGGGCTTATATAGAGGTCAGTGTTCTGAAATTTGTGGATCTAATCATAGATTTATACCTATTATGGTTTCTGTTATTCCTCAAATGAAATTTTTAAATCAATGAATATAAATATGTGACCGAATTAAGGTGTTAGTCTCTTAAATTAATTATGAGTAATGTAGTTAAATTAATATTAATTTGTCAAGTTAAAGATGATATTTGCCTCAATTAATACCTCTTTTTTGGATAGTTTCTATATTTATAGTATTATGATTGGTTATAATTATAATTGATTTTTTTTTTTTGATTGATGAGGTAAAATATATTAAAGAAGATTTAGAATTTAGTTTTGTAAAATTAATTAAGTATAGATGATAATTAATTTATTTTCTGTATTTGATCCTACTTCATATTTTGGTTTATCCTTAAATTGGATAATTATGATTATATTATTTATATATTTTCCTGGTAAGTATTATTTTATTAGAAGTAGTATTTATATTGTTTTTAAGATAGTAGTGAGTCAAATTGGAAAAGTATTTGATGAGATTTCTTTTCCTAAAAATTTAGCTTTGAGTTTTCTTTGTGTAATAACTTTTATATATTTAAGTTTTAGAAATTTATTAGGATTATTTCCTTTTGTATTTACTAGAACTGCTCATCCTATAATTACTCTAGGTTGAGGGGTGGTATTGTGATTGTCTTTTTTTTTTATAGGATGGTTTAAAAATTTTAAGTATAGTGCTGCTCATTTAGTTCCTGAAGGAAGACCAATTATATTATCCCCTTTAATGGTATTAATTGAAAGAGTAAGACATTTAATTCGACCTTTTACTTTATCTATTCGATTAGCAGCTAATATAATAGCTGGACATTTGATTATTGGATTATTATCTAGAATTAGTTTAGTAAATTTATATAGATTTATAGGATCGTTAGTTTTACAAAATATTTTGTTATTATTAGAATTTGGGGTTGCTGTAATTCAGGGTTTTGTGTTTAGTATTTTATTATTATTATATGCATTAGAATATTATTAGACTTTTGGAAAAATTTTTTCATCCTTATCATATAGTAAATATTTCTCCTTGACCTTTAGTAGTTGGGTTTGGTGTTTTTAGAGTAGTAGTTGGATTAGTAAAAATATTTATTTTTATTGAATATGATTTATTTGTAGTTTCATTAATTATGGTAATCTTTATATCAATATTGTGGTGGCGAGATGTAATTCGTGAAAGAACTTTTCAAGGTTTTCATTCTAGAGTAGTGTTAATGGGATTAATAATAGGAATAATTCTTTTTATTATTAGAGAAATTTTCTTTTTTCTTTCTTTCTTTTGAGCATTTTTTCATTCTAGATTAAGTCCTAATATTGAATTAGGTTCAGTTTGGCCTCCATTAGGAATTTTTTCTTTTAATCCTTTTCAGGTACCTTTATTAAATACTGTAATTTTATTGTCTTCTGGAATTAGAATTACATGATGTCATCAAATGATTTTAGGAAATAAAAATGTTGAATCTAAAAATTCTTTAATAATTACTTGAGTTTTAGGATTATATTTTTTGTGTTTACAAGGGATAGAGTATAATATAGCTTCATTTAGAATTTCTGATTCTGTGTTTGGTTCTGTTTTTTTTATGGCTACTGGATTTCATGGATTTCATGTAATTGTTGGGACTATTTTTTTGTTTGTTATGTGAATTCGAATATTATTAAAACATTTTTCTTTTAGACATCATTTTGGGTTTGAAGCTGCAGCATGATATTGACATTTTGTAGATGTTGTATGATTGTTTTTATTTTCTGTAGTTTATTGATGAGGTACATATTATATTAGTAGTAATACGTTTGATTTCCAATCAAAAGGAGATGAATTATTTATATAACGATATTTTTATCTTTGTTATTAACGATTGTAGTTTATTTTTTATTTGTAATTTTGTTTTATAAAAATAAAATAGAGATTGAGAGAATAAGATCATATGAATGTGGATTTGATCCTTATTCTTTAACACGTTTGACTTTTTCTTATCGTTTTTATTTAATTTCTATTTTATTTATTATTTTTGATGTAGAAATTTCTTTAATATTATCAATTCCTTATAGAATTTATTTAATAGGAATATGGATTTTTTTTGGATTTATTTTAATTTTAATTGTAGGATTAATATATGAATATTACTGTGGTTCTTTGAATTGACTAAGAAGATTTATAATTAAGTCTTAAACTTAATGCATTTGTCTGCCAAGAAGATAAGAGCTGTAGCAATTTCATTGTTAATGAATAGAAAGGATATTCGACATAATCAGGATACGGTTCCCCCTTTTTCCGGTTCAGGGGGAACCGGGAAAGAGAGGTGAGATTTAGGAAATTTTAATTGATTTGCAATCAGTTGTCGTGATTGTTCACATTGAATAGTTATTTAAAGCTGCTAACTTTTTAATAGCGAATGCTACTATTAGGATGAAGCTTTATAATAGTACTTAATTTCGACTTAAGTGGTGATAAATTTAGTGAAATTCACATCATTATTTCATGATGAAAATGTATAGTCCTTTTTATTTTCAATAAACTGCTCTATTTAAGCTAAAAAGATATGAAAACATGATTATTGGAATAATGATAATTATTAGTATAATCATTAAATTGTTATGTTTATATATATTTCTAATATTAGAAAAATGTTTAGAAAATGTAAATGAGTTGTGAGGTCCGTAAAGTTCTTGTCAAGATTTATCGTTTTTTATGAATAAATTTATTGTTAATGGTGTTGTAATTATGGGGGTTGTGGTTATAATATGATTAAATCATAATGAGATAGATCTTTCGCCAAGGGCGAAGTATATTTTTATTTTATTTAAAAATGAAGTTGTGATTATTGTTATTATAATAATCGATAATAAGATTATGTATTTAAAATGTAATGGTAATAATAGGTTTTGTTCTGGATAAAATATTCATGATAATATTGATCCGGATATAATGGTAATTATATTTATAATTAATAAGGGGATGTTATAATAATTTGATGAGTGGTTTGATGAATTGGGATTAGATTTTATTATAAATTTATTAGATAAGATTGATATTCGAGTTGAATAGATAGTTGTTATTCCGATAGATATAATTATTATTAGTGATAATATACATTCTAATTTAGATGAAATTATTTTTTCGATAATAATATCTTTTGAAAAAAATCTTGATAGGAATGGAATACCTATTAATGATATTCTTGTGATACCTAAAGTTGATGAAATTAATGGGAGATTAGATGATATTATTCCTATTATACGAGTGTCTTGATAGGATGATTCATGAATTATAATACCAGCACATAGAAATATGGTAGATTTAAAGATAGCATGAATAATAAGGTGTAGAAATGCTATATTGATTGCATTAATTGAGATTGCAAATATTATTATGGCAATTTGTCTAAGTGTAGATAAAGCAATGATTTTTTTTAAATCTTGTTCTCAGTTTGCTGATATTCTAGCGTAAAGAGTAGTGGCTCTTGAAATAATTATTAATAGAATTAATATTGATGGATGAATATGATTTATTGTTCGGATTAATAGGTATACTCCAGCGGTTACTAAAGTTGAAGAATGAACTAAAGCTGAAATAGGAGTGGGTGCTGCTATGGCTATAGGAAGTCATGCTGAGAAAGGATATTGTGCTCTTTTTGAGCATGCTGCAATAATTAGTATTAATATTACTATTTTTGGGAATTCGTTGTTTAGGGTAAGATTTCAGTTTTTAATTATAAATAGTGTTCTGATTGAAAATAAGATTATAATATCCCCGATTCGATTTCTTAGAAGTGTAATGGAGCCTGAGGCTGCTGTTATATAGTTTTGGTAAAATACTACTAGAATATAGGATGATAAACCTAATCCGTCTCATCCTAATAGTAGTAAGAAGATATTGTTTCTTATAATAAGAATTCTTATAGATGTAATAAATATTAATAGTAATAGAGAAAATATTTTTTGTTGAATTTTAGGAATGTAATAAATTCTAAATATAAGGATTATTCTTGAAATAAATATTACTGTTGTTAAAAATAAGGATGAGATTCAATCTACTAATATATTAATAGTAATATTAAATGAGGTTATATTTAATAAAGTTGTATTTAATGAAATGAATATATTTATATTTATTAGTAATAATGAATAAATGAATAGTATTAGGGATATTATAATTAGAATTAAAGAATAAAAGAAAATATATAGAATTTATAGTTCCACAAACTATTGTTTTAATAAACTAGATTTATAAATTAATATAATTTCTATTTTTATTAATAGTAAAATTAATGGAATTGAGTGTATGAATAATGATAAGAAAATTTTTGATAGGGTTTGAATAGAGGGTAGTGTTATGTTTTTGTTATGTGAAATATTAATAAATATTATTAGGGAAAATGATGTTGTTATTAATGATAATATAAATAATATGAATAGTGATGTATTGTTTCATGAGATTGTTCTTGATATTAAGAAAATTTCTCTAATAGTATTGATTGTAGGCGGTGCTGAAATGTTGATTGCTATGAATGTAAATCATCAAAAGGTAATATTGGGGGTTGATGAAATTATTCCCTTAAATGATAGTATGTTTCGTGAGGAATATTTTATATAAAGATCATTAGTTAATAAAAATAAGGCAGAAGAGGACATTCCGTGTGCGATTATTATTATGATTGCACCTGAAATTCCTATATAATTTGTAGTGAATAACCCTACTAGTACAAATCCTATGTGGGCTACTGATGAGTAAGCGATTAAAGATTTTAAATCTTTTTGTCGGATGCAGTTTATTCTTGTTGCAGTGGCTCCGATTAAACAAATTCTGATGATTCAGTAGTTTATTGAGTTTATTTTTTTTAAACAGATGGGGATAAATCGAATTAATCCATATCCTCCAAGTTTTAAAAGGATAGCTGCTAAAATTATTGATCCTTCTAGGGGGGCTTCTACGTGAGCTTTAGGTAATCAAAGATGGAAAAAGTATATGGGTATTTTTACTAGAAATGCTAATATTATCATTATGTTGAAGTTAAATTTTAAAATTATAATAAATGATATAATGAATGATGGATTGTTTTTTAAAATAATGATTCTAATTAATAAAGGTAAGGATGCTGTGATTGTATAAATTATTAAATAAATTCTTGCTTGAAGTCGTTCTGGTTGTTTTCCGTTTATTATAATTAAAATTATTGTAGGAATTAAAACAATTTCGAATATAATATAAAAGTTAATTATATTATGTGATGAAAATATTAATATTAAAATAATAATAATTGGAATTATTGTTTTTGATATTCTTTTTAATGAATATGAAGATAATATAATTAATATTACTCTTGTTAGTGATAGAATAATTATGATTATGGATAAGGTATCTAATGATAATAATGTATTTATTATTATTGATTTAGGGTTGGTTAATATAATAATAGTAATTATTGTAATTATAGAGAGGGTAATTATGATATTAGATATTCTTGATAATATGAATGTAGTTATTAAAGATGGAATTATGATTTTTAACATATGTTAATATATTAATAAATAATGATAGTGATGAGTTGTGAGAGTGGGATATTGAGATTATGAGACTTAAACCTATTCTTGATCCTCTTACTATTATTACTAATATAATTAGTAGAGGTAGTGATGATGATAGTGAAAGTGATGTCATTATAATAATAAATAATGATATAATTAATAGTTCTAGTCTAAGTAATATTGGAATTAGAGTTTTTCGTCATCAGAATATGCTTATTATTCTAATTATTAATATGGTTTTTATTAAATTTATATTAGAATTTTCTACATCCAAAGTAGATATTTTGTTAAATTATTTAGAACTTTTGAGGATAATAATAGTTTTATTAGGAATGTTTTTTGTTAGTAATTTGCAACCTGTTTTTATAGTTGGAAGTTTGATTGTAATTGTTTTATTATATTCATATATAATGTATGAGGTTTTGAGTGGATATTGATATAGATATGTATTAGTATTGGTAATATTAAGAGGGGTATTAGTGGTATTTACATATATGGTGAGTTTTGTTCCCAATGAGAGATTTGAAAATTATAATTTAATTGTTGTAATTATGTTAATTACTGTTTTTAGAGGTTTTTATTTATATGTTTATTTATATAATTTAAGTTATTTGTGTTTAAGTTTGTGAATTAATTATTTTGGAGTGTGAAATTTATTTATGGTTGGGTTTTTATTTGGAATAATATTAGTGGTAGTGTGATTAAGATGTATAAATGAAGGAAGAGTTCGAATAGGATAGTAAAGTGCCTGAGTTAAAGGGTTAATTTGATAGATTAAATAATGGATAATTAATATTTCTATTCGTAAAAAGGATAAATTATTGGGAGTGGTTAATGGCTCATTAGTGGATTTACCTTCACCTAGAAGTTTGAGATATTTTTGGAATTTTGGTTCTTTATTAGGGTTATTTTTGATTATTCAAATTTTGTCTGGATTGTTTTTGGCTTTTCATTTTAGAGGGCATTTGATATTATCTTTTGATAGAGTTGTACATATTATGCGTGATGTAAATTGTGGATGAGGTCTTCGTGTGGTTCATGCGAATGGGGCTAGATTTTTCTTTTTTTTAATATATTTTCATATTGGTCGAGGTTTATATTATGGTTCTTATTATTATTATAGGACTTGATTAAGAGGGGTTAGAATTTTGTTATTGTCTATGGGGACTGCTTTTTTAGGATATGTTCTTCCTTGAGGTCAAATATCTTTTTGGGCAGCTACTGTTATTACTAATCTGTTATCTGCTATTCCTTATGTTGGAATGATATTGGTGGAATGAGTATGAGGAGGTTTTGCAGTGAGTAATCCTACTTTGACTCGATTCTTTACGTTTCATTTTTTGTTACCTTTTATTGTATTATTTATGGCTTTATTGCATCTTATATTTTTACATGAAACGGGTTCTGGTAATCCTATAGGTCTATTTAGAAGATTTGATAAGATTATATTTTTTCCTTATTTTGTAATTAGGGATGTTTATGGATTTTTTTATATTTTTATTATATATATGATAATTTGTATAATGTATCCTTATGTTTTTATGGATGTAGAGAATTTTATTTCTTCTGATCCTTTAGTTACTCCGGTTCATATTCAACCTGAGTGATATTTTTTGTTTGCTTATGCAATTTTACGTTCTGTTCCTAGAAAAATAGGAGGAGTTATTGCTTTAATTATGTCTGTAATTATTTTTTATTTTTTACCTTTTTTAGGGCATCGTTTTCGTAGAAGTTTTTTTTATTATGTTGTAAAATATTTATATTGAATTTTTATTGTTAATTGATTATTATTAACTTGAATTGGAGCTTGTGTAGTAGAGTCTCCTTATATTTTTTTGGGTATTATTTTTAGTATTTTATATTTTATGTTTTTTATAGTGTTTTGGTTTGTATATGAGATGCAGGATGTAATATTAGTTTAGACTTTAGTGAAATTGTTTTGAAAACAGTTTATAAGATAATCTTTAAAGTCAGATTGATTAGTTTAAGTAAAACAGAAGCTTTGTAAGTTTAATATCTATTATATAAAATATATGTTTATGATTTTTGGGAGTGGAATTAATAAAAGGGATAAAGGTAAAAATATTTTTCATCTTAAGTTTATTAATATGTCGTATCGAAATCGGGGGAGGGTTCCTCGGATTCATAGAAGGGTTATTGTTATAATGATTATGATAATTGTTGATAGTATTGAATTAATTGATTTAAAGAATATAATAATAGTTATTATTCTTAGAATTAATATTCTTGTGTATTCAGCTAAGAAGATTAAGGCAAATCATCCACCTATATATTCTACATTGAAACCAGATACTAATTCAGATTCTCCTTCTGCAAAATCAAAAGGTCTGCGGTTTGTTTCGGCTAAGCAGGAAGTAATTCATATTATTAATATAATGAGATTACCTCAAAAGAATATAATTATTGATTGTGATAATGAAATTTCTGTTAGTGAATAAGAAAATGATATTATTACAATAAATAGAATAATTAAGAAGAAGGATACTTCATATGAAATTATCTGTGCTACTCTTCGAATGGCACCTATATATCTATATTTTGAGTTTGCTGATCATCCAATGAGTAGAATAAAATAAACTGATATTCTGGATAAAATAAAGAATATTAAAATATTTTGTTTAATATCATATATGGGAAATATGTTAAAAGTGATAATAGGAATTATTATGATAATAATAAAAAATGTTATTGCTGGGGTGATGTATGATAATACATAGTTTATTAATTCTATAGAATTTAAATTTTTATTAAATAGTTTAATAGCATCTCTAAAAGGTTGTAGAATTCCTATTATTCCTACTTTATTGGGACCTTTTCGGATTTGAATGTATCTTAGAATTTTTCGTTCTAAAAGGGTGTAAAATGCTACTCTAATTAAAATGCAAATGATAGAAATTAAAAGGTTAATTAATATTTTAGATTAATTAGATTCTAAATCTAATGCATTTTTTTGCTAATATAATATTATAAATTTTCTTTGGTCCTTTCGTACTATAAGAAATTATTTAGGAGATGGAAACTGACCTGGTTTACACCGGTCTGAACTCAAATCATGTAATTTTTTAAAAGTCGAACAGACTTTCTTTTAAAACTGTTGCGTATATAAAGATTATTAATTCAACATCGAGGTCACAATTATGTAATTGTATAAGAACTTTAATTAATTATTATGCTGTTATCCCTATGGTAGCTTGATTATTTATTTAATTATATTAGGTCTGTTTATTATATAAATTTAATTAAAGTAATAATTAATTAACTGCCCCAGTTAAACTATAGTTAAGTTCAATAGGGTCTTGTCGTCTACCTTTTTTATAAATGTTTTTTTACATTTAAAATAGTTTAAATATTAAATTTTAGATATTTATTAAAATGTTAAATCTTTTGTTCTAGTTTTTAATTAAAAAACGAGTGATTATGCTACCTTAGCACAAAGTTATTTGCGGCTATTTAATTTTCATTGAGCAGATTTTACTATTAATTATTTTAATAGAAATGTTTTTGATAAACAGTCATTTAGTATTATTAGTTATTGAAATTTATATAATGATTTACTTGTATTATCATTTTAGTGTGAGGTGATTATTTTTTTTTAGTAAAATTGATAAGTTTTTGGTTAGTGTTATTAAACTATATAAATACTATTATTTTTATATGTATATGTATGTAGTATTAAAATTTTATTATATATTATAATGTAATGATTGTATTAAATATAATTTTTATTAAAAAACCAGATATAAATATATTCGTAAGACGTTTAATTTCTATTATTTTTTTGTAGAATTTTGTTGTAATAAGGTTTTTAAAAATAATAGATCATATATTTTCGGGAAATTTAATTAATTAATAGAGTTGATATTTCCTGATACAAAAGGAAATTTATAGTTCTTTTGAATAATATTTGTTTGTCTTTTCAGTTGTTATAAGTTTGTTTGTTATATATGATGGAATAATTATTTTTAATAAAAATTTTTATTTTATTTAAATTGTTAAGATTATTTTCAGTGTAAGTGAAATGCTATGAAGCTTATAAGATAAGGGGGTAGGTTTCTTGATATTTTTTCTAAAATATCAACTATGTTACGACTTGCTTTATAATTGAGTATAAAGATGACGGGCGATATGAACACATTTATTATCTTTTTCAGATTAAAATATTATTATAATATTACTATTAAATCCTTTTTTATGAAGTGTTTTTGTAATTTAATTCTTAAATTATTTTTAAAGTAACTCGTTTGTAACTTTAATATAGATTATACCTTGACCTAACTTTTTATTAGTTTATTGGGAATAATATTTTATAATTAATTCTTTAGATGGCGGTATATAAATTTTTAATTTAAGTGAAATTTATCGTGTATTGTCGATTATTTAACAAGTTCCTCTAAATAGATGAAATGCCGCCAAAATAGATAGGTTTTTTTTGTTAATACTTCCTGAGGAATTTTAATATACTAGGGTATCTAATCCTATTTTTTGATTTAAATTTTAATTATTTTATTAATTGTATATAATATAATAAAATTTTACCTAATATTAATTTGTTGTTGAGTTATTTAAATTTAATAATATTAAATATAATAAAATTTTAAGTTTAACCGCATCTGCTGGCACTGTAGATTTGATAATTATTAATTAATCATTTTAATTATAAGTAATATTTATTAATATTTTTAAAATAAGTTTATTATTAATTTTATTGTTAATTTATTATATTTTTAAATTTTATTTTTTTATTCTATTAGATGGTTTCATCTCTTTAAAAATCAAATTTTTAAGTGCGTTTACACTATAATAGATTTGTGTTGTTAATTTGTATAATGTAATGTTAGGAATGGAAAGTGGAGGTGATTATATGATTTTATGTAATTATATTTAAATTATATTTGAATTTGTAATGATAATAAATATATAAATAAACTAAGCTACAAAATTTATATCATGTATAAAATATATACTTAAATTAATAAACTCTAACTTATTACTATTAAATTTATATTTAATTATCCCTATCGAAAATTTAAAAAAGTGTTAAGATAATTAAAATAGGCTTCTTTTTTTACAGTTTCGATAGAGTTTTCCTGCTAGAGTT

>Seq28 [organism=Prodidomus flavipes] PP626080
TCTATTATAATAATTAATAGTAAAATCTGCTCAATGCAATGTAAATTGCCGCTTATCGTGCTAAGGTAGCTTAATCATTAGCCTTTTAATTAAAGGCCAGTACAAAAGATTTAACATCTTTATTATTATCTAAAATTAATATATTTAAATTTTCTCAAGTGTAAAAAGACACTTATTCTAAAGAAAGACGACAAGACCCTATTGAACTTAACTTAAGTTAAACTGGGGAAGTTAATTAATTATAATTTTAATTCAAACCTTCCTAAATAGACCTAATAATATTAATAAAATGAACAAGTTACCATAGGGATAACAGCATAATATTATTTTTAAGATCTTATATAAAACAATGTTTATGACCTCGATGTTGAATTAATTATCTTTTTTAACGTAACAAATTAAAAAGAGAGTCTGTTCGACTTTTAAAAAATTACATGATTTGAGTTCAGACCGGTGTAAGCCAGGTCGGTTTCTATCTTCTATATAATTTTTACAGTACGAAAGGACCTAAAAAACTAATTTAATTACTAAAATGGCAGATAAATGCATTAGAATTAGAATCTAACAAATCAATATCCTATGCATTTTAAATCATTTACTTAGTAGAGTGAGAATTCTAGTAAGAGTTGCTTTCTATACAATTTTAGAACGAAAATTTTTAGGATATATTCAAATTCGTAAAGGACCAAATAAAGTAGGAATTATAGGAATTCTACAACCATTCAGAGATGCTATTAAACTTTTCAATAAAAATATTTCATTAACAGAAATAACTAATATTTTATTATCAAGAACATCCCCAGCCATAGCCATACTAATTAGAATTCTAATACTATCTATTATTTCATTCAATATATACCCAATATTCGATAACCAACAAAGATTATTAACATTCTTTATCCTATCTAGAATATCTGTTTATTTTATTTTGATAATCGGATGAACATCAAACTCTAAATATAGATATATAGGTGCTATTCGAAGAGTAGCCCAAATAATCTCTTATGAAGTATCCTTTTTTATAATTATTATCTATATTTCAATTATAGCACATTCTTATTCATTCACTAAAATTTCAACTACTCAATTTATACTCCCACTAATATATGGTAATATTCTATTATTAATAATATGAATTATTTCCTGCTTAGCAGAGACTAATCGAAGACCATTTGATTTTGCAGAAGGAGAATCAGAATTAGTCTCTGGATTCAATGTAGAGTATATAGGTGGATGATTTGCTTTAATTTTCTTAGCCGAATACATAGCCATAATTATTTTAAGACTAATTTCAGCCATCATATTCATAAATTTTCCATACTCATATATATCTTACACAATACTAACAAGAATTAGAATTCTACTCCTATGAGTACGAGGAACATACCCCCGATTCCGATATGATATATTAATAAAACTAAGATGAAAACTCTTTTTACCAATCTCTATCTCAATTATCCCCCTGTCTATAATTACTATATTTTATACCTTTTAGATCACAAACTTACAAAGTTTTTATTTTACTTAAACTAATTAACCTGACTTTAAAGAACATCTCTTCACAATTATTTTCAAAATAATTTAATAAAGTCACACAAAAAATATATCTTGAAATATATTTAATAATATCAATATAAAAAATATTATAAAATAAATAAAACTAAAAATAACCCCATAAACTCTATATGGCAATTCTACTACACAAGAACCAATCCATGTTAATAACAATCAATTAACTACAATAACCCAATAAATAAATTTATTTAAAAAAAAGAAAGATAAACCTCTTCTCCTTATAATTATTCAAGGAATAATATACAAAATTAAAACAGATATTAAAAGAGCTAAAACTCCCCCAATTTTTCTAGGTACTGACCGTAAAATAGTATAAGCAAACAAAAAATATCATTCAGGCTGAATATGTGTCGGTGTAACCATAGGATTAGATAAAATAAAATTCTCCACATCTATAAAAACATAAGGAGTTAACAAGCAAATTATCATAAAAAAATTTAATACAATAACCACACCATAAATATCCCTTACTATATAATAAGGATGAAATACAATCTTATCTATATCACCCTTAATACCCAAAATATTACTTGATCCTTTATTATGTAAAAACATTAAATGTAATACTACAATAAACAATACTACAAAAGGAAGAATAAAATGAAAAGAAAAAAATCGGGTTAAAGTAGGATTACCTACTGCAAACCCACCTCAAACTCATTCCACTAATATATTTCCAATATAAGGAACAGCTGATAATAAATTTGTAATTACAGTAGCAGCTCAAAAAGATATCTGTCCCCAAGGTAAAACATATCCTAAAAAAGCTGTTCCTATACATAATAAAAAAATTCTAACTCCTCTCATCCACACTTTAACTAAATAATAAGAACCATAATACAAACCACGACCAATATGAAAATACATAAACAAAAATATAAATCTAGCTCCATTTGCATGGATTACTCGAATTAATCAACCATAATTAATATCTCGTATTAAATGAATTACTGAACAAAAAGATAAATTTACATCCCCCGTAAAATGAAAAGATAGAAATAACCCTCTTAAAATTTGAACTAAAAGAAAAACTCCTAATAAAGAACCAAAATTCCACATATATCTTAATCTTCTAACTAAAGGCAAATCTACCAAAAATCCATTAACAACTTTAATTAATTCATCTCTCTTACGAATACTAACATAAATTACTCATTAATTAATCTATCAAATTAACCCTTTAATCAGGCACATTATCATCTAATACGTATAGCACCCATCCCTACATTACTTAATCAAACAACCATTAATATTACTCTCAATAAAAACCCAACAACAAATAATCTAAAAATACCAATATAAGAAGTATATATATTAATACTAACAAAAACAAAATCATTCATAAAATATTCATAACCTATACTGCTCAATCCAATTATAATCAATATTATAAATCCTAAATTATATGACTCAAATCTCTCATTAGGAATTAATCTCAATATATATGTAAATACTACTAATACACCTCTCAATATTACTATCACCATCGCATATCTATATCAATAGCTACCAATTACTATAAAAATCCAACCTCTATAAATTAAAGTAATTACAATTATTAAACTAATTATAAAAACAGGATGAATAATTCTAATAAATAGTATACCTAATAATAATACTAATATTATCAAAAGTTCTAAATAATTTATTAAAATATCTACTTTGGATGTAGAAAATTCAATATAAATATATTAAAATTAATAATCTTAATAAGATTAATAAGAATTTGCTGATGACGAAAAAACATTATTATAATATTATTAAGAATAGAAATACTATTAATTTCATTATTCACAATAATTACTACAAAAATATCAAACTTCTCATCATTATCTATACTCATTATATTGTTAATAATAGTAAGAGGATCTAGATTAGGAATTAGATTATTAGTAGCAATATCCTCATCACATAACTCCATTAACTCATTATATATTAACATAATAACTTTTGATAAAAATTGTGCTAACTATCCCTCTAATATTATTTTACAAAAAAAAATTACAACTATACGTTATAATAGTATCCATATTATTAATAATACTTATTATTAATATATCAAACCTTTCTACTCAAATATATAATAATTATTCTCTATTAGATAAATTAACATATATAATAATTATCCTATCTCTATTAAGAACCTTATTAATTATAATTTCATCAAGAATACCAAAATCAGTATCAAAGACAATAACCCCTATTCTAATACTCCTTACTATAACTTTCTCTATAAATAATATAATTATATTCTATATTTTTTTTGAACTTGTGCTACTCCCAACCTTAATCCTAATTACAAAATTAGGTAAACAACCTGAACGCTTACAAGCAAGAATTTACCTAATTATTTATACAATTTTAGCTTCCCTACCATTACTAATTAGAATCATTATTATTAAAAATCCTTCATTCACTTTCTCATATATAAATATAATTATATACCCATATTCAATATGTATAATACTAGCATTTTTAGCCAAAATACCTATATTCATACTACACCTTTGATTACCAAAAGCTCACGTAGAAGCCCCTCTAGAAGGCTCAATAATCTTAGCAGCAGTTTTATTGAAATTAGGAGGATATGGAATTATTCGATTCTATCCTATAATTATAAAAAATAGAATAAATATAAATTATTGATTAATTAGAGTTAGATTAATTGGAGCAACAATAACAAGAATAAATTGTATCCGACAAAAAGACCTAAAATCTCTAATCGCCTACTCATCAGTAGCCCATATAGGATACACTTTATGTGGAATTTTAACGTTTACAAACATTGGGATATTAGGAGCAATTATAATAATAATTGCTCATGCAATATCATCATCCGCTTTATTCCTCCTAACAAACGATATATATTTAAAATATCATACACGAAACATCACAATATTCAAAGGAATAATTTCAATTATACCCAATATTACTTTTTGATGATTCATTATAATATCTATTAATATTTCAGCTCCACCAACAATTAATACAATTAGAGAAATCTTTATTTTCTCCAGAATAATAAATTGAAGAACAAAATCAATTATAATTATTATTATTAGATCCATTATAATAGCAACTTTCTCTATACTACTATACATCAATATTATTCATAACAATCCAGAATTAAAACCCTCTCCACTATCAAATCAGAAAACCTTTTTATCTTTAATTATTCATACAATTCCAACTATTTTTTTATTAAGAAAAATAGAACTTTTCTATTATATATAATTATATAGTTATATAAACAATAGTTTGTGGTACTATAAAAATCACTATCATAAATATATCAATTATATTAAAAATAACTTCAATAATCCTATTAGTAACATCTACATTACTACTATTCAATAATACATTCATTATTATAGAATTAAATCTAATTAACATTTCATCATTCTCAATTCCAATTAATATTATACTAGACTGAATATCACTTTTATTTTTATCTACTGTATCATTCATTACCAGAATAATTTTAATATTCAGAATATACTATATTCCATATAAAGAACATAAAAACTTCTCATTAATTATATATATGTTTGTAGGCTCAATAATAATTTTAATTTTAAGAAATAATATATTTCTTTTACTATTAGGATGAGACGGCTTAGGATTATCTTCCTATGCCTTAGTAATCTTTTATCAAGACTATACAACTGCCTCATCAGGATCAATTACCCTACTAAGAAACCGAATCGGAGACATTATAATAATAATTTCAATAAGATTAATAATAATAAGAAACAATTGAAACCTATATTTATGCAATAATTCTAATTTAATTTTCATACTACTACTAATAGCAAGAATTACAAAAAGAGCTCAATTTCCTTTTTCAGCTTGATTACCTATAGCAATAGCTGCCCCAACACCAATTTCAGCTTTAGTGCACTCATCTACTCTTGTAACAGCAGGTGTATTTCTATTAATCCGACTAATAAATAACTCATTTCCCCTTCCTAATCTCATACTAATTATCTCAAGACTCACATCAATTTACGCAAGAATCTCCGCTAACTGAGAACAAGATATAAAAAAAATTATCGCTTTATCCACACTAAGACAAATCGCTATAATAATATTCGCAATCGCAATAAATAATATATTATTAGCATATATACATTTAATTATCCACGCCCTATTTAAATCTACTATATTCCTATGCGCAGGACACATAATCCACGAATCATCATACCAAGACATACGAATAATAGGAATAAATAATCATAACTATCCTATAACCATATCCGTAATAGGTATTTCAAGTATAGCTTTAATAGGAATTCCTTTCATATCAGGCTTTTTTTCTAAAGATAGAATCATTGAATTTATATTACAATCAAAAACATCATTTATTTTATCTATTTTAATAATTTCATCAATCGGAATAACCTCCTCCTACTCAATTCGACTATCTACTTTATCAGCCAAAAACTATATTAAATCTAAACCTCTATCAAGTAATCATCTAAATATTATATCCAATCTCCCTATTATAATAATAACCCTATTATCCTCACTATCAGGAAGAATATGTTATTGAACAATAAATTTCACTAATACAATAATAATTCCAACTATATATAAAATATGAATTTTACTATCACTAACAACAGGATTAATACTAAGACTATCATTATCTTTCAACAGAAAAAAATATATCAACAAAGGATTATTCTTTAACTCAATATGATTCATTCACCTATTAACTACAAGATTAGTACCACTATTAAAATTACCATCCAATACATCAAAAAATAATGATTTAACATGACAAGAACATTATGGGCCACAAAATTCATACAACAATCTAATAATAATAACGAGAATTCCAGAAAAATTCAAAATAACCCAAATAATAACAATTATTATAATAATTATAATTCCTATAATTATTCTTCTTATCACATAATTATATAGCTTAAAAAGAGCAATTTACTGAAGATAAAGAAGTCTTAGATCTTTACTATGAAATAGTAATGTGAAATCCACCTTTATAATACTTAAGTCGAAATTAAGCCTTTTAAGTTCATTAAAATAGTAGCTATCGCTATTTAAAAGTTAGCAGCTTTAATAAACTATACGTATGTAACCATATCAACTGATTGCAAATCAATTATCACTTAACAGTAAATCTTCAATATATCACAATATATTTATATATACAACTTAATCAAATAGTTTCCCGGTTCCCCCTGAACCGGAAAAAGGGGGAACCTACCTCCACCTGTCCAAATTCCCAACGCCTTTTTTCGAACTTTCATTAACAATGAATCGCCTTTGCTTTATCTATTTGGCAGACAAATGCATTAAGTTTAAGACTTAATTATAAAAATCTAATCAGTCTAATGATCCTCAGTAATATTCGTAAATTAACCCCACTAATAAAATATATAAAAAAATATAAAATATTATTAACCCATACTCTCTAAATATCAAATACGGAATTGGTAATATTAATGAAATTTCTACATCAAAAATAATAAATAAAATTGAAATTATAAAAAATCGATATGAAAATATTATACGAGTATTAGAAATAGAATTAAATCCACACTCATAAGATCTCCTTATTTCTTTTCTCACTTCAACCATATAATAAAGAAAAATAAATAATAAATAGATCATTAATACTAATATTAAAGATATAATAAATATATAGTATATCATTTTTCTCTTTTTGATTGGAAATCAAATGTATCTAGTACTTCTTAATAAAGTCCCCCACCAATATACTACAGAAAATAAAAATAATCATACTACATCTACAAAATGTCAATATCAAGCTGCAGCTTCAAATCCAAAATGATGCCCTCTAGAAAGGTGAGTCCTTAATATCCGAAATCACACTACTAATAAAAATAATGTACCTACAATTACATGAAATCCGTGAAAACCTGTCGCCATAAAAAAAACTGATCCATAAACAGAATCTCTAATTCTAAATGAAGCAGTATAATATTCAAATCCTTGTAATATTAAAAAATATAAACCTAAAAACCAAGTACATATTATATAATTATTAGCTCTTATTCATTTTTCATTCAATAATATTTGATGACTTAAAGTAACAGAGACTCCAGATGCTAATAAAATTACAGTATTTAATAAAGGCACCTGAAAAGGATTAAAAGGAATAATTCCAGTAGGCGGTCACACTACCCCTAACTCAATATCAGGTCTTAAGCTAGAATGAAAAAAAGCCCAAAAGAAAGATAAAAAAAAGAAAATTTCACTAACAATAAACAAAATTATTCCAAATATTAACCCTCTCAGTACTAAACTACAATGATAACCTTGAAAAGTTCTTTCTCGAATTACATCACGCCATCACAAAAACATTCTAACTAAAATAATAGTAAAAGAAAATAATAATAAATCTATATCTAAATATACTAACATTTTAATAATTCCAACTATAACTCTATATACACCAAACCCAATTATTAATGGTCAAGGAGATATAGTAACTATATGAAATGGGTGATATACTTTTTCCAATTAATAATAATCCAAAGCATATAACAATATTAAGATTCTAAACACAAATCCCTGAATAATCCCTACACCAAATTCCAATAATAATAATAAATTTTGTAAAAGTAGAGAACTTCTTATCCCAAAAATATTAATTATTCTAATTTTAGATAATAAACCAACAATTAAATGCCCAGCTATTATATTAGCTGCTAAACGAATAGATAAAGTAATAGGACGAATTAAATGTCTAATTCTCTCAATTATTACTAAAAGAGGAGATAGTACAATAGGACTACCCTCTGGTACTAAATGAGCAGCACATTTCCGAAATCTTTGAGTCCACCCTATTAAAAAAAAAGATAATCAAACAACAATCCCCCACCCTATAGTAATTATAGGATGAGCAGTTGCTGTAAATACAAAAGGAAACAACCCTAATAAATTTCTTATTATTAAAAACATAAAAGTTATTACACATAAATAGCTAATAATTATATGATTAGGTAAAGATATTTCTTTAAATGTATTACCAACCTTAAAAAAAATTATTTTTATAATAACTATAAACCCTCTTTCAATTAAATAATATTTAATAGGAATATATATTAATAATACAACTATAATTAAATAATTAAATGAGATTCCAAAATAAGAAGTAGGATCAAACACAGAAAATAAATTTATTATCATAAAAATATCACATCTTCCTTTATACTAAAATTAGTATAATTTAATTTAAATACCTCACATTCCATATATAACATAACTGCTAATAAAATAATAAATAATATTATAATTAAAGAAAATCTTCAATACAAAGGTATTAATTGAGGAATGATACATCTTTAACTTGACAAGTTAATATTAATTTAACTATTATTATTACTTAATTAATTTAAGAGACTAACACCTATATCGGCCACACCACTACTTAAATATTTTTAAAAAATCAAAGCAAGGAACCACCATTAATAAAATAGGTATAAATCTATGATTAGAGCCACAAATTTCTGAGCACTGTCCAGAAAACAAACCAACTCGATTAAAGTCAAATAATAGCTGATTTAATCGACCAGGTACAGCATCAACTTTAACCCCTAAAGATGGAATAGTCCAAGAGTGAATAACATCCATTCTTGAAATAATTATACGAATTCCTAATTTATATGGTAAAATTAAACAATTATCTACCTGTAATAAACGATAAATACTAGAACTATCCTCTACCATATAAGAATCATATCTATCTAAATTCAAATCTCTATACTCATAAGATCAGTATCACTGATGACCTATAACTTTAACTGTTATATCATAATTTTCAATCTCCTCTATTATATATAATAATCGTAATGAAGGAAAGGCAATTAACAATAAAAATAAACCAGGAATTACAGTTCAAATTATTTCTAACTCTTGTCCTTCAAATAATAGTAAATTATATCTCTTATTAAAAAAAGATCTAATCAAAATATATCCTACCAGAACCATTACTATTACTATAATTATTATAGTATGATCATGAAAAAAAATTAATTGCTCTATAATATATGACACCCCATTTTGAAAATAAACCGAACCTCATACCGGCAAATTCTAACTTTTTACTAATAAATTTAACTGGTTAAAAGTATGATCTAAAGGAGGAACATTATTAATTCATTCCAAAGACGTACTTACATAATAATTATCATAAACTGTATATTTCATTACTAAACTCTCTCAAATAATATAGATAAAAAAAATAACAGCAAATAAAGATATTATAGACCCTCAAGAAGAGATAATATTTCAAAAAATAAAAGCATCAGGATAATCAGAATATCGACGAGGTATTCCATTTAAACCTAAAAAATGTTGTGGAAAGAAAGTTAAATTAACTCCTATAAATATTATATAAAACTGTAATTTTATCTTTTTTTCATTAAAAGAGATACCAAAAAATAAAGGAAATCAATAAGTAATACCAGCTAAAATAGCAAATACAGCTCCCATTCTTAAAACATAATGAAAATGAGCTACAACATAATAAGTATCATGTAAAATAATATCTAATGAAGAATTAGAAAGAACCACTCCAGTTACACCACCTAAAGTAAATAAAAAAACAAACCCTATACTTCATATCAATGGTGTAGTAATTTTAAAATAAGAACCATATAAAGTAGCCATTCAACTAAATACTTTAATTCCTGTAGGAACAGCAATAATTATAGTAGCTGCCGTAAAATAAGCCCGAGTATCAACATCTATACCCACAGAAAACATATGATGAGCCCATACTACAAATCCCATACCTCCAATTCCAACTATAGCATAAATTATTCCTAAACTCCCAAAAGGTTCCTTTTTCCCTACAGAATTTCTAATTACATGAGACACAATACCAAACCCAGGTAAAATTAAAATATAAACCTCAGGATGCCCAAAAAATCAAAATAAATGTTGAAATAAAATAGGGTCACCTCCCCCTGCAGGATCAAAAAAAGAAGTATTAAAATTTCGATCAGTCAATAATATAGTAATAGCCCCAGCTAACACCGGCAAAGATAATAATAACAATACAGCAGTAATTATGACAGACCAAACAAATAAAGGAACTTTTTCTATTCTTATACCTATAGATCGTATATTAATAATAGTAGTAATAAAATTAATAGCCCCTATAATAGATGAAGCTCCCGCTAAATGTAAAGAAAAAATAGCAAAATCCATAGCCTTAGAAGGATGTCCAATACAACCAGCTAAGGGGGGATACACAGTTCATCCTGCACCCACCCCTATTTCCTCTATAGAGGAAATAAACAAAAATATTAATGAAGGAGGTAATAATCAAAAACTTAAATTATTTATTCGAGGAAAAGCTATATCTGGAGCACCTAATATTAGAGGCACTAATCAATTACCAAAACCACCAATTAAAATAGGTATAACTATAAAAAAAATCATAATAAAAGCATGAGCAGTAACAACTACATTATATAAATGATCATCCCCTAATAATCTACCCGATTGACCTAATTCCAAACGAATCAACACTCTTATTGCTATACCTACCATAGCAGATCAAGCTCCAAACACTAAATATAAACTTCCAATATCCTTATGATTAGTAGAATATAATCATCGCAGTAATATATATATATATATATATATATATATAATATAGTTTAATAAACATTAAATTGCAAATTTAACTAAATAATCATAACATGATGATGAATTGTAAATTCATATAAGCAACACTAACCTTGAAAGTTAATAGAATAGTTTTCCTAATATCCTAATATATTAATACTAATAATACTATTAATCCAATAAAAACTCCTATAACTCTTAATAAATCTATCTTTCAAAAAAAAGAATAGGAATAATAGTATTCAAATCTAAACCCTCCCCCCAATAACATATCATACACTACTCGTATATATACATAAAATATAATAACTGATATTAAAACAAACAAAATTATATTCATAAAATCCTTATAAACGATATTAATAAAAACAATTCATTTTAAAAAAAAACCTAATATAGGTGGTAAACCTCCTATACTAAATAACCCTATAATAAATCACCACTTATTTTTCCATTTTCTTATATCATTTATACTATAAACATTATATAATTTTAACCCATAAATAAGGCCTAAAATAATAACCCAATATATAAATAAATATAAAACTCAAACATAATCATTACATAACCCACACAACACAATTCAACCTAAATGTTGAATTGAAGAATAAGCCAATAATTGTTTAATTCTTCTCTGATTAAAAGACCCCACTACCCCTAATACTAAACTAATTATAATAAATAACCAACAATAATTACCCATTATTAAAAATAACAAAATTAGTGGTATAACCTTTTGAAATCTTATCAACATAAAACAAGATATTCAAGTAAGACCAGAACATATTGAAGGAAATCAAAAGAAAAAAGGCCCAAATCCTATTTTATATCTTAATGATATTAATACTAATAAGTCAACTATTTCATTTAAATAAAATGAAGAAATTAAAACTCCAGACCCCAAACTCTGAATAAAAAAATATTTAATTCTAGATTCACTATCTATTTTTCTTCCTTTATGATAAATTAGTATAATAAAACTTATTATATTCATCTCCAATCCTAGTCAAATCATAAATCAATCATCTCTATTCATTACAATAATAAAACTAATTAAATAAACAAAAACAAACAAACTTAAAGAACTTACTAATATATCCATCATATATGAGGTATGAACTCATCAGCTTCATAGCTTACTTAAGTATAATCAATATTGATTTATATATATTCTTTTATTATAATAAATATTAATATAATATATTAATACATATTTATATAAATATTATATATATATACAAATAAA

>Seq29 [organism=Scotinella pugnata] PP626081
AAACTTTTATATATATATATCATTCATATATTAATATAAACCTATTATCCTGAATATCTAAAATTTATTATAGTGTATTTGCACATAAAAATTTGATTTTTAAAGAGATGTAAACATCTAATATAAACGAAAAATTACAAATCTTTAATATAATATATTAATATTAAGATCAATAATAAATTTATCTTAAAAATATTTTTAAATATATAATATATTTAAAATAATTAATTTATATTTATCAAATATACAGTGCCAGCAGATGCGGTTAAACTTAAAAACTATTTATATTTATTAAAATTAATTTTAATCAATTAAAAATCAAATAATATTAAGTGAAATTTTATTATTTAATATAAAATACTTAAATTAATTAAATTTTAAATTCAAAATAGGATTAGATACCCTAGTATATTAAAACTTTTAAGGAAGTATTTAATAAAAAAACTTATTTAATTTGGCGGCATTTAATCTAATTAGAGGAACTTGTTATATAATCGACATTACACGATAAATTTCACTTTAATTAAAAATTTATATATCGCCATCTCTAAGATATAATTATAAAATATTAATCTTAATAAAAAATAAAAAGTTAGGTCAAGGTTTAATCTATATTAAAGTTTAAATGAGTTACTTTAAATATTATTTAAGAATTAAATAATAATAATTTAATATGAAAAAGAATTCAAAAGTAAATTTTAAATAATATTTAAATTTGAAAAAGATAATAACTGTGCACATATCGCCCGTCATCCTTATTATAATTAAGGTAAGTCGTAACATAGTTGATATTTTAGAAAAAATATCAAGAAATAAAATTAATTAATTAATTAAGCTTTATAGCATCTTATTTACACTAAGAATAATCTAATAAACCTTAAATAATTTATATATTAAAAATATTTATTTAATTATACTATAAAAATAAAAAATTAATAACTGAAAAGGAATATCTAATTTTATAAAAGAACAATAATTATTCCTTTTGTATCAGGAATTATTAAATCATTTAACAAATTTAATCTCCCGAAAATATATGATCTATTATTTTTAATAATTTTGTTTCAATAAAATTTTATAAAAAACAATAGAAATTAAACGTTATACGAATATATTAATATCTGGTATTTAATAAAAAATTAAATTTAAATAAATTACTATATTATAAAATATAATAATATTTTAATATCAACAATTTTTTACAAAGAAATAATAGTATTCATAATGTATAATAACTATATATATATATATCCTTCTCTACTCAAATAATATTAATTAAAAAATAATTACAATATATTACAATAATAATATAAGTAAATTTTAATAAAAATTTTAATAACTAATTATATCAAATGACTGTTTATCAAAAACATTTCTATTATTATAATTAATAGTAAAATCTGCTCAATGATAATTAAATAGCCGCAAATAACTTTGTGCTAAGGTAGCATAATCACTCGTTTTTTAATTAAAAACTAGAACAAAAGATTTAACATTTTAATAAATTTCTTAAAATTTATATTTAAAATTATTCTAAATGTAAAAAAACATTTATAAAAAAGGTAGACGACAAGACCCTATTGAACTTAACTATAGTTTAACTGGGGCAGTTAATTAATAATTACTTTAATTTATTTATTTTTAAAAATCAGACCTAATATAATTAATTTCATAATCAAGCTACCATAGGGATAACAGCATAATATTTAATTAAAGCTCTTATACAATTATTAAATTGTGACCTCGATGTTGAATTAATCACCTTTAATATGCAATAGTTTTAAAAGGAAGTCTGTTCGACTTTTAAAAAATTACATGATTTGAGTTCAGACCGGTATAAACCAGGTCAGCTTCTATCTCCTATTACATTTCTTTATAGTACGAAAGGACAAAAAGAAATTTATTATATTAAATTAGCAAACAATGCATTAGACTTAGAATCTAAATAAACTACTAATATTAATTAATATACTATTAATTTCTATTTGCATTTTAATTAGAGTAGCATTTTATACATTACTAGAACGAAAAATTTTAAGATATATTCAAATTCGTAAAGGACCTAATAAAGTAGGATTTATAGGTATATTACAACCATTTAGAGATGCTATTAAATTATTTAACAAAAATTTAACATCTATAGAAATAATAAATACCACTTTAGCTTATTTATCACCAGCCTTAACATTTATAATTATTCTTATAATAATCCCTATTATACCATTCCAAATAAACTCATTATATGATATTAAACATAGTATTTTAATATTTTTTATTTTATCCAGCATATCAGTCTACTTTATTCTACTTATTGGTTGATCAGCTAACTCAAAATATAGTTATATAGGAGCAATTCGAAGAATTGCACAAATAATTTCATATGAAGTTTCATTCTTCCTCATCATTTTATTTATTGTACTAATTTCTTATTCATATGCTCTTACAGAAATTTCATCTTCTCAATCATTCCTTATATTTTTATGAGGTAATACAATTATATTTACAATATGAATTATTTCATGTTTAGCTGAAACCAATCGTAGACCATTCGATTTCGCAGAAGGTGAATCAGAATTAGTATCAGGATTTAATGTTGAATATATAGGTGGTTGATTTGCATTAATCTTTCTAGCAGAATATATAAGTATACTAATTCTAAGAATCATAACCATTTTAATTTTCTTTAAATCAATAAATTCATTAATATCAATACTTTTTATTTCTTTTATTGCAACAATACTACTTTGAATCCGTGGAACATTACCACGATTTCGCTACGATATACTAATAAACTTAAGATGAAAAATCTTTCTACCTATATCATTAATAATTATTCCATTACCCAAAATTATACACTTATATTTTATTTAGATCCTAAACTTACAAAGCTTTTATTTTACTTAAACTAATTAACTTGACTTTAAAGAATATCTTATAAACTGTTTTCAAAACAGTTTTAACTAAAATCTAAATTATAATTACATCTTGAATTTCATAAATTATCCAGAAAAAAATAAAAAATATAAAATATAAAAATCTAAAAAAAATTCCAATAAATATATAAGGTATATCAACTACACAAGCTCCAATTCATGTCAATATTAATCAATTAATAATAAAAATTCAATATAAATATTTAATAAAAAAATAAAAGAAATTTCTACGAAATCGATGCTCCCATAAACAAGGTAAAAAATAATAAATAATCACCGATATAATTAAAGCAATAACCCCACCAATTTTTCTAGGTACAGAACGCAAAATAGCATAAGCAAATAAAAAATATCATTCAGGTTGAATATGAATAGGAGTGACTAAAGGATCAGAAGAAATAAAATTTTCTACATCCATAAAAATATAAGGATACATTAAACAAATTATTATATAAATTATAATAATTATTATAAATCCATAGATATCCTTAATAATATAATAAGGAGAAAATAAAATTTTATCACAACCTCTAAATAATCCTATAGGGTTACCAGATCCAGTCTCATGCAAAAACAAAAGATGTAATAAAACAAAAAATAAAATAATAAAAGGAAATAAAAAATGAAAAGCAAAAAAACGAACTAAAGTAGGATTACTTACCGCAAAACCCCCTCATACCCATTCTACTATTATTACTCCTATATAAGGAATAACAGATAATAAGTTAGTAATAACAGTTGCTGCCCAAAAAGATATCTGCCCTCAAGGTAATACATAACCTAAAAAAGCTGTCCCTATAGATAATAATAAAATTGTTACCCCTCTCAATCATGTTTTATAAAATCGATAAGATCCATAATATAATCCACGACCGATATGATAATATATTAATAAAAAAAATATTCTAGCCCCATTAGCATGTATTACTCGTAATAATCACCCATAATTCACATCTCGCATTATATGAACTACACTATTAAAAGATAATAATAAATCACCTCTAAAATGAAAAGCTAAAAACAACCCAGATAAAATCTGAATTAACAAAAACATTCCCAGCAAAGATCCAAAATTCCAAAAATATCTTAAACTTCTAGGGGATGGTAAATCAAATAATGAACCATTAATTATCCTAAATAATCTATCTCTTTTACGAAAAGATATATAAATAATTCATTATTTAATCTATCAAATTAATCCTTTAATCAGGCACCTTATAATATTATCCTATACGAACTCCACCTTCCTCTATACATCTTAATCATACAACCATTAATATTATTCTAAACAAAAATCCCACTATAAATAAATTTCATAATCCTATATAAACTATCCATAAATTTAAACATAAATATACTAAATTATATATATATATATATAATCATATACCACCAAATATTATTATAAATAAAACTATTATAATTAAATTATAATTATCAAATCTTTCATTAGGAATAAAACTAATTATATAAGTAAAAACTACTAATACTCCTCTTAACATTACTAAAATCATAACATAACTATATCAATAACTTCCTATACATATAAATACTACATAAGAATATAATAATACAATTACAATTAATCTACTTACTATAAATACTGGTTGAATATTACTAACAAAAAATACCCCTAATATTATTATTATTACTTTCAAAAGTTCTAAATAATTTAATAAAATATCTACTTTGGATGTAGAAAATTCACAAATTAATTTTATAAAAACAATATTAATAATAAGATTATTAAGAATACTTTGATGACGAAAAAATATCATTCCTATACTATTAAGATTAGAATTAATAATTATTTCACTATTCATAATTATTATAATATTATTATCATCATCATCAACCCTCCCTTTATTAATTATATTAATTATAATAGTTAGTGGTTCAAGAATAGGACTAAGCCTATTAATTTCAATATCCCATTCTCATAACTCCTCATCTTCTTCATCTATTAATATACTTACATATGATAAAACTTATTATATTATCAATTTCATCTATTATTATAATAAATTATTATCCAAACATAATATTTATACTACTTATAATAACTATTATAACTATAATTATAATTTCTAATCCAAAAACAATATTAATAAACTCAATATTATCCACAGATAATTTATCATCAATAATAATTATACTTACATTAATTAGAATAATTCTTATTTTAATATCCTCTATAAACTATAAAAAAATTTCAAAAACAATAATTCCAATTCTAATTATCCTAATTATAACTTTTTCATCTCATAATATATTAAACTTCTATATTTTATTTGAAATAGTTCTTATCCCAACAATAATTCTAATTATAATAAATGGAAAACAACCAGAACGATTACAAGCAAGAATTTATCTTATAATATATACTATCACAGCTTCGTTACCTTTACTAATTAGAATTATTTCAATAAAAAATAATATATCATTTAATTTAACACACATTATTATAACAAAATTTAATATATCCATTCTATTAATAATAGCATTTCTAGTTAAAATACCAATATATTTTTTTCATTTATGATTACCAAAAGCCCATGTAGAAGCTCCACTAGAAGGATCAATAATCTTAGCAGCAATTCTACTAAAATTAGGTGGATATGGGTTAATTCGATTTATACCAATATGTATAAAAATAATTAATAATATAAATTATTGAATTATTAGAATTTGCTTAATCGGAGCAACAGCTACAAGAATAAACTGCATTCGACAAAAAGATCTTAAATCCCTAATTGCATATTCATCAGTAGCTCATATAAGTTTCGTATTAATTGGATTATTTACTATAAATTTTACAGGTATATCAGGGGCAATTATTATAATAATTGCTCACGGTTTATCATCATCAGCATTATTTCTATTAACCAATGATTTATATATAAAATACTCCTCACGAAATATTATATCATTTAAAGGAATAATTTCACTATCACCAAATATTACTTTTTGATGATTTATCTTCATAGCAATTAACATTTCAGCACCCCCTACAATTAACACTATTAGAGAAATCTTTTTAATATCAAGCCTAATTTCATGAAATAATTTAACACTAATTATATTATTTATAATATCACTAACAACAACCTCATTTTCATTAATTATATTTATTAATTTATCTCATAATAAAAATAACATAATACCATCTACACAAACTCAACCAAAAATCTTTATTTCTTTACTTATACATTCAATTCCCTTAATCATTTTAATTACAAAAATAGAAACCATAATATATATATATATATATAGTTTAACTAAAACAATAGTTTGTGGAACTATATATTCTTAACATTTCCAAATATTCAATTTTATTAATAATTATTTCATTAATTATATTCATATTATCCTTAATATTAATAAACATAAACATATTCATCTCACTAAATATTAACATAATAAATTTTACTACTTTAAATATTTCAATTAACATCATATTAGATTGAATCTCATCCCTATTTATAACAACAGTAATATTAATCTCAAGAATAATCTTAATATTTAGAATATATTATATTCCAAAAATCCAACAAAAAATATTCTCTATTTTATTAATTATATTTATTATATCAATAAATATTTTAATTTTAAGAAACAATATTTTTCTCATATTACTAGGATGAGATATACTAGGTCTTTCATCTTATATTTTAGTAATCTTTTACCAAAATTACATAACAGCTTCCTCAGGTTCTATTACTCTTATTAGAAACCGAATTGGAGATATTATAATTTTATTTTCAATTAGAATATTATTTATATCTAAAAATTGAAATATAAATTTAAATCATAACTTTACTTTAATAATTATATTAATATTAATAATTGCAGCTTGTTCAAAAAGAGCTCAATATCCTTTCTCAGCATGACTACCCATAGCTATAGCAGCTCCTACCCCAATCTCAGCTTTAGTTCACTCTTCAACTTTAGTAACTGCAGGAGTCTATCTTATAATTCGTACAATAAACAATCCACACCCATATTCTATATTATTACTAATAATAATTTCAAGAGCCACAACTCTTTATGCAAGAATATCTGCAAACTGAGAACAAGATATAAAAAAGATCATTGCATTATCTACCTTGAGTCAAATCGCTATAATAATATTTGCCATTTCCATTCACGCAATTAACATAGCATTTATACATTTAATTATTCATGCTATCTTTAAATCAACTATATTTTTATGTGCTGGAATTATAATCCACGAAACATCATATCAAGATATACGTATAATAGGATTAATATCTAATAATATTCCTTTAGTTTCATCAACATTAGGAATTACTAGAATATCATTAATAGGAATTCCTTTTATATCAAGATTTTTTTCAAAAGATATAATTATTGAAAAAATAATTTCATCTAAACTTGAATGTCTATTATCATTAATAATAATTTCATCTATCGCCCTAACCACTATCTACTCAACTCGAATATCAATTATATCTAATAAATATCTAATAAAATCTAAATCTATTTCATCTAACAATCCCTCAATAAATTATAATATACCTTTACTAATTATAAGTATAATTACAATCACTTCAGGATTATCAATATCATGAATACTCTATCCAGAACAAAACTTAATCTTACCTTATATTTTTAAATATCTTATTATACTATCAATCATTTCTATATTTTTAATTACCTTATCTTTATTTAATAAAATAAAAATTTATTACAAACTCGGAGAAAGATCAATTTCACTATGATTTAATCATTTTATTACAATATCCCCAATAATCTTCACTCCACAATTAATAATAAATTTCTCAAAAAATGATAATTCATGACAAGAAATATATGGACCAAAAAACTCCTTTAACATATCAACACTTATATCTAAATTAAGAGAAACTTATAAATATAATACATTCATAATTATATCAATAATTATATTAATTCCTTTATTAATAAATATATAATAAATATGTATAACTAATTAGCTTATATATAGAGCAATTTACTGAAAATAAAGAAGACTAAACATTTTCATCATGAAATAATGACGTGAAATTCACTAAATTTACCACCACTTAAGTCGAAATTAAGCACTACATAAAGCTTCATTATAATAGTAGCACTTCGCTATTAAAAAGTTAGCAGCTTTAAATAACTATTCAGTGTGATATTTCACATAGACTAAGTGCAAATTAGCCAACAACCTCCTATAAATCATATTTAACATGCCGGCGCTTAGTTTTCGGTTCATATATGAACCGAAAAAGGGGCCACCGCCTCCATCTATTCATTAACAATGAAATTGCTACAGCTCTATCTTCTTGGCAGATAAATGCATTAAGTTTAAGACTTAATTATAAATCTATTCAGTCAATTTAAAGAACCACAATAATATTCATATAATAAACCAATGATTAAAATTAAAATAAAGTAAATAAAAATTCATACTCTTGTAATACTAATTCTATAAGGAATAGATAGTATTAATGAAATCTCTACATCAAAGATAATAAATAAAATTGAAATTAAATAAAAACGATAAGAAAAAGTCAATCGAGTCAGTGAATAAGGATCAAATCCACATTCATAAGATCTTACTATTTCATTTTCCATTTTTACCTTATAAAACATTATTAAAAATAATAAATAAATTATACAGCTTAATAATAATGATATAAATATTGCTATAATAACTATATTTCTCCCTTTGATTGGAAATCAAATGTACAATATACTTATATAATATTAAATACCCCATCAATATACTACAGAAAATAAAAATAACCACACAACATCAACAAAATGTCAATACCACGCAGCAGCTTCAAACCCAAAATGATGACTAAAAGAAAAATGTTTTATAAATATTCGAATTCATATAATAAATAAAAAAATAGTTCCTACAATTACATGAAAACCATGAAAACCAGTAGCTATAAAAAATACAGAACCAAATACTGAATCAGAAATTGTAAAAGAAGCTATTTTATATTCAAATCCTTGAAGACATAAAAAATAAAACCCTAATATTCAAGTAATTATCAAAGATTTATTAGCTAAACTACTTTTATTCATTAAAATTATTTGATGACACCAAGTAACTCTAATCCCAGAAGATAATAAAATTACTGTGTTTAATAAAGGAACTTGAAAAGGATTAAAAGAAAAAATTCCAAAAGGAGGTCAAACTGAACCTAATTCAATGTTAGGTCTTAGACTCGAATGAAAAAAAGCTCAAAAAAAAGAGAAAAAAAAAAAAATTTCTCTAATAATAAAAAGAATTATTCCTATTATTAAACCTATCAAAACAACACTTGAATGAAACCCCTGAAAAGTACTCTCACGTACTACATCTCGTCATCATAATATACTTATTAATACTAATAAAAATAAAGAAATTAATAATAAATTTACTTCAAGAAACATAAATATTTTAATTAAACCAATAACTATTCTTAAAACATTAAATCCAACTATTAAAGGTCATGGAGAAATATTCACTATATGATAAGGATGATAAACTTTTTCCAAAAGTTAATAATATTCTAAAGCATATAATAATAGTAAAATTCTAAATACAAAACCTTGAATAATAGCTACCCCAAATTCTAATATTAATATTACATTTTGCAAAATTAATGATCCTATAAATCTATATAAATTAATCAATCTAATACTTGATAATAAGCCAATAATTAAATGTCCTGCCATTATATTTGCTGCTAATCGAATAGATAAAGTAAAAGGTCGAATCAAATGACTAATTCTCTCAATTAATACTATTAAAGGAGAAAGGAGTAAAGGTCTTCCCTCAGGAACCAAATGAGCAGCTCTATTTTTAAAATTCTTTATTAATCCTATTAAAAAAAAAGATAATCATAACACCACCCCTCATCCTAACGTAATTATAGGGTGAGCAGTACTAGTAAAAATAAAAGGAAATAATCCTAATAAATTTCTAAATCCTAAATATATAAAAATTATAACACAAAAGAAATTTATAGCTAATTGATTAGGAATAGAAACTTCATTAAAAATTTTTCTAACGTATATTATTATAATTTTTAAAATCTCATAAACTCCTCTTTTAACAACATAATATTTTCTAGGTATTAATAAAAACAAAAAAATCATAATTACCCAATTAAAAGATAATCCAAAATAAGAAGTAGGATCAAAAACAGAAAATAAATTAATTATCATTTATATTTCGCTATATCTCTACAAAATATTACAGATTCTTTTATAATAAACCCCTTTTCATTTAACCAAAAAAAAAAATCTACCTTTATTATTAATAATAATATTACTATAAATATAGAAATTACTCAAAATAAAGGTATTAATTGAGGAATTTATCATCTTTAATTTGACAAATTAATATTAAGTTAACTACATTTATCATAATTAATTTAAGAGACTAACACCTTAATTCGGTCACATATTTAAAATCACTTAGATAAAAATTCCATTCGAGGAATTACAATAACTATAATAGGCATAAATCTATGATTAGAACCACAAATTTCAGAACATTGACCTCTAAATTTACCTATACGATTAAAATTTAAACATAATTGATTTAATCGACCAGGAATAGCATCTACTTTAACCCCCAATGTAGGGATAGTCCATGAATGAATTACATCAGCTCTTCTTAATAATAACCGAATATTTGTTTTAAAAGGAAGTATTAAATAATTATCTACATCTAATAAACGATTAATTATATTACTAGATAATATATATGAATCAAATCTTAACAAACTAAAATCTCTATATTCATATGATCAATATCATTGATGACCTAATACCTTAATAGTTAAATCATAATCTCTATATTCTTCTATTAAATATAATAAACGTAAAGAAGGAAAAGCAATAAATAATAAAAATACAGCTGGTAAAATAGTTCAAATTCTTTCTAATTCTTGGCCCTCAAATAAACCTAAGTTATAATAACTATTTAAACACGAATTAAATAATATATAACCTACTAATACTATTACTATAATTATAATTATTATTGTATGATCATGAAAAAAAATCAAATGCTCTATAATAGAAGAAACTCCATTTTGAAAATAAAAAGAACCCCAAATTGGCAAAAGTTATTCCTTATTTAATAGATTTAGTTGATTAAAAGTATGATCAAAAGGAGGAACATTATTAATTCACTCTAACGATGAACAAACATAATATCTATTAAATACCCTATATTTTATAATAAATCTTTCCCAAATAATATACATAAATATTAATACAGCAAACAAAGATATTAATGAACCCATAGAAGAAACTATATTTCAAAATAAAAATACATCAGGATAATCAGAATAACGACGAGGTATTCCATTTAAACCTAAAAAATGTTGAGGAAAAAAAGTCAAATTAACTCCTATAAATATAATATAAAATTGGAGTTTAGTTTTCCTTTCATCTAAAATTATACCAAAAAATAAAGAAAATCAATAAGTAATTCCAGCTATAATAGCAAACACAGCTCCTATTCTCAATACATAATGAAAATGTGCTACCACATAATATGTATCATGAAGAACAATATCCAAAGAAGAATTAGATAATACTACTCCAGTAATTCCTCCTAACGTAAAAAGAAAAACAAAACCTATACATCATATTAAAGAACTTCTCATTTTAAAAAAAGAACCATGAAAAGTAGCTATCCAACTAAAAACTTTAATTCCAGTAGGAACTGCAATAATTATAGTAGCCGCTGTAAAATAAGCACGAGTATCTACATCTATTCCAACAGAAAATATATGATGAGCTCATACAACAAATCCTATTCCCCCAATTCCTACTATAGCATAAATTATTCCTAATGAACCAAAAGGTTCACGTTTTCCTACAGAAGATCTAATTACATGAGATACAATTCCAAATCCAGGTAAAATTAAAATATATACTTCAGGATGACCAAAAAATCAAAACAAGTGCTGAAATAAAATAGGATCTCCACCCCCAGCAGGATCAAAAAAAGAAGTATTAAAATTACGATCAGTTAATAATATAGTAATAGCTCCAGCTAAAACCGGTAAAGATAATAATAATAAAATAGTTGTAATAAATACAGATCACACAAACAAAGAAACTTTTTCCATTCTTATTCCATAAGAACGTATATTAATAATAGTTGAAATAAAATTAACAGATCCTATAATAGAAGAAGCTCCAGCTAAATGAAGAGAAAAAATAGCAAAATCTATAGCTCTACCAAAATGCCCTACCCCAGAAGCTAAAGGTGGATAAATAGTTCACCCAGCTCCTACTCCTATCTCAGCTATAGATGAGACAAATAATAAAATTAATGAAGGTGGTAATAATCAAAATCTCAAATTATTCATTCGAGGAAAGGCTATATCCGGAGCTCCTAATATTAAAGGAATTAATCAATTACCAAATCCCCCAATCAAAATAGGTATAACCATAAAAAAAATCATAATGAATGCATGTGCAGTTACAATTACATTATATAAATGATCATCCCCTAATAAACTACCAACCTGACCTAATTCTATACGAATAATAACTCTTATAGCAGTGCCTACTATAGCTGATCATGATCCAAATAACAAATATAATGTTCCAATATCCTTATGATTAGTAGAAAAAACTCATCGCAGTAAATTAGTTTAATAAACACTAAATTGCAAATTTAAAGTTCAAATAAAAAAATCATATTGATGATGAACTGTAAATTCATTTTTGTTACACTCTTAACTTTGAAAGCTAATAGAATATTTATCTTAAATTTCTAAAAAAAAAATAATATTAATATACCTATTCCAGAAGCCAATCCTCCTAATATAAAATAATCTATTTTAATTTCATATTTAAATATAAATAAGCTATTAATATACACTATAGTAGATTTAAAACATATAATAATATCATAAATAATACGAAAATAAACATAAAATATAACAACCGAAGTAATAATTAATAATAATATTCATAAATTACCTAAATTATCTAAATTTAAAATAATTTCAAATACTATTCATTTTAAAAAGAATCCTAATAAAGGAGGTATACCTGCTATTCTTAATATACAAAAAACAAATCACCATCTTTTATCCCATTCACCTTTTAACATGAATGATAATATTTCCTTATCCCTCATTACATATATAATAGAAAAAATTACAAATCTATAAATTAATAAATACATAATTCAAATTACATCATTATATTTATTACATAAAATAATTCAACCTAAATGATAAATAGATGAATAAGCTATTAATTGCTTAAATTCACTTTGATTAAAAGATCCAAACGTTCCTAAAATTAATCTTATTATGATAATAAGATTAATTAATCAACCTAAATATACACTTAATAATAATACTAAAGGTAAAATCTTTTGTAATGTTATTAAAATAAAACACGACATCCATTTTAATCCTCTACATACAGAAGGAAATCAAAAATAAAATGGCCCTGCCCCTATCCTATATCTTAATAATATCATTAATAAGCCTCTTATTATATTTATATTAATATAAATCATACTAATAAACATAGCAGATCCCAATCTCTGTACAAAAAAATATTTTAAACAAGATTCTAAACAATCTTGATTAAAACGAAAATAAATTATCATAATAAAACTAATTATATTAATCTCCAAACCAATTCAAACTTCAAATCAATCATCCCCACCTATTACTAATATAAATCTTATTAAATATAAACTTATAAACAAATATACTGAAGGTATAATACTTCATTTATGAGGTATGAACTCATTAGCTTAATAGCTGATTTATCTACTTAAATAAATAAACTCTAACCTATTTATACTAATTTAATATTTGATATACCATATCAAAAATTATAAATTTAGCTAAGATATACAAAAGATGCTTATTTTTTTTAACAGTTGATACACTTTTTAAGCCAACATCAAAATTCTATACCTAAAAAATTTTTAAAGATTTCGAAGACGCTTCGCGTCTATGTAACAGATTTATTAAATAACATATTACATATATCATCCACATAAAATTTATGTAACATATTATTAAGATGATGCAAGCTAATCACACAATATTATTTAGATTGTGTAATAATTATATATCAGATAATAAATTTCAAAATACATCATTTCAATTTTACTAGATTATATTGAGGGCCCCTTTTTGAGGGGCAGGGGCCCTCAACAATCCGAATATTAATAAATTTCATATAATTTCTTTAATAATGCAATGATAATATATTACTCTCTTAATTTTTACATGTATTATTTATGTGTTGAGTGGGACCCATTTTGGGAGGGCCCACTCAACGTATAAGATGTATATTTTATTACTCTCTTAAACTTTTATATACACATATATATATGTATATATATATTATTCTTTTAAACTTTTATATATATATATATACATATGTATATATTACTCTCTTAATTTTTACATGTATTATTTATGTGTTGAGTGGGACCCATTTTGGGAGGGCCCACTCAACGTATAAGATGTATATTTTATTACTCTCTTAAACTTTTATATATATAATATATATAATATGTATTACTCTCTTAAACTTTTATCTACTTAAATAAATAAACTCTAACCTATTTATACTAATTTAATATTTGATATACCATATCAAAAATTATAAATTTAGCTAAGATATACAAAAGATGCTTATTTTTTTTAACAGT

>Seq30 [organism=Selenops sp MAI04083] PP626082
TTAATTGCCTACTCATCAGTAGCCCATATAGGCTTAGTACTAACAGGTATCTTTACTCTAAACTATATTGGAACTACAGGTGCACTAATAATAATAATCGCCCACGGTCTATCATCATCAGCACTCTTCTTATTAGTTAACGACTTATATACTAAATATCACTCCCGAAATATTATATCTTTCAAAGGAATAATTACACTAATTCCTAATATTACCTTCTGATGATTTATATTCATAGCAGTAAATATCTCAGCACCTCCATCAATCAATACAATCAGAGAAATCTTCCTAATATCAAGATTATTATATTGAAACCAATATACAATAATTATAATCTTTTTTATATCACTAATAGCAGCCTCATTTTCAATATCTTTATTTATTAATATTTCTCATAACAAAAACGATTTAATACCATCTTCAAATACACATCAAAAAATTTTTCTATCTCTATTTCTCCACCTCATTCCACTAATTTTACTCCTAACAAAAATAGAAACAATAATAATATAATTATATAGTTTATCAAAACAATAGTTTGTGGAACTATAAATCTAACAATTAAATTCATCATAGTCTCTATATTAATTACATCTTCAATCCCTCTTTCAATAAGAATTTACATACTATTAACCAATACATTCATTTCCATTAATATCCCCTTAATAAATATATTATCCACAAATATCTCAACAGATATTATAATAGATTGAATATCACTAATATTCCTAAGAACAGTAATACTAATTTCAAGACTTATTATTATATTTAGAGTCTATTACATTCCAAAAAAAGAACACAAACTCTTCATTACATTATTAATAATATTCATTCTTTCAATAGGAATTCTAATTATCAGAAATAATATTTTTCTAATTTTATTAGGATGAGATGGACTAGGTTTATCATCCTACATTTTAGTAGTATATTATCAAAATTATCAGTCAGCAGCATCAGGATCAATTACTCTCCTCAGAAACCGAATTGGAGACATCATAATCCTTCTATCAATCAGCATAATAATAATAATTTCCAATTGAAACTTTAATATAAATGAAGAATTTATAAAACTCCCTTTAATCTTTCTATTAATTGCAGCCTGCTCAAAAAGAGCCCAATTTCCATTTTCAGCTTGATTACCTATAGCAATAGCAGCTCCAACTCCTATTTCAGCTCTAGTACACTCATCAACCCTAGTAACAGCAGGTGTTTTCATTCTACTTCGCATCATAAATTATCCTCACCCTATTCTTATAACAACCCTAATAATTATTTCAAGAGCAACAGCCATCTATTCAAGAATATCAGCTAACTGAGAACAAGATATAAAAAAAATCATCGCCTTATCTACCCTCAGCCAAATCGCAATAATAGTATTTGCCATCTCTATTGGATCTATTATCCTTGCCTTTTCCCATCTTATTATTCACGCCTTATTTAAATCAACAATATTCCTATGTGCAGGAATCATAATTCACGAATCATCATACCAAGACATACGAATAATAGGTCTAAATTTTTCATCTCTCCCATTAACCACATCTATCCTTGGTATTACAAGAATAGCTCTAATAGGAATCCCCTTCATATCAGGATTTTTCTCAAAAGATGCCATCATTGAAAGCTTAATCTCGATTAAACCAGAATCATTAATATCAATTATAATAATTATATCAATTGGAATAACAGCCTCATACTCCATTCGCATATCATTTTTCTCAAATAAACAAATCATAAAATCAACTCCAACATTATCTAATCACTCCAATTCAATATGCCTCATTCCTATTCTTATAATAGGGCCAATAGCTATTATCTCAGGTACATGAATAACATGAATACTAATTCCAGATCAACTATTTCTAATTAGTACACAACTTAAATTAGTCATTATCATTACACTAACAATAGGGGCAACCTTAGGAACAATCCTTTCATTTAAAAGACACAAATATATCTCAATAGGAGAGTCATCAATCTCATTATGATTCACTCACTTCATATCCATTTCCCCAATAACTATTACATCCCCCCTAATATCTCTATATTCAAATAATGATAAACTATGACAAGAAATATATGGACCACAAAAAATATTCATTACTTCAAAAATAATGTCAATCTTACCAGACTCATCAAAATCAATATTAATAATAATTACCATCATAATAACAATTATTCCCCCAATATTTATTTTATATCTTTGTAGCTTATATATAGAGCAATTTACTGAAGATAAAGAAGACTAAAAATAATATTATAATACATATTCATCATGAAATAATGACGTGACCCTTCACTTCTCAATCCACTACTTAAGTCGAAATTAAGCCGCTTTCCAGCTCCTATCTATGTAGCATTCGCTATAAAAAAGTTAGCAACTTCTTATTAAACTATTCAAAGTATGGCATCCATTTTCGTTAATTGCAAATTAACATAAACTTCCTTAAAAACACAACCTAGACTTAATGGCTTTCCCGGTTCCCCCTGAACCGGAAAAAGGGGGAACCTAGCCACAACTAAAAACCGCTCCTTACCCTTCTTTTCATTAACAATGAAAATGCTACTGCTCTTATCTATTTGGCAGATCAATGCATTAAGTTTAAGACTTAATTACGAAATCTCCAATCAATCTAACGAACCACATAAATATTCATACAACAATCCAACAAGTAAAACGACAATAAATCTTAAAAATACCAATAATCCTATTCTTCTTTCCATTAAAAATGGAACAGGTAATATTAAAGAAATCTCTACATCAAAAATAATAAATAAAATAGAAATTAAAAAAAACCGATACGAAAATACTATTCGTGTATATGAATTCGGATCAAATCCACACTCATAAGCTCTCATACTCTCCATATCTATTATATTCCTATAAAACATAAAATAAAAAACTATATAAACCAATACTACTAAAATTAATCTTTCTAATAAGATATAAAAAACAATTAACTCTCCTTCTGATTGGAAATCAAATGTACTATGTACTTATTAAGTAAGTACCTCATCAATATACAACAGAAAATAAAAATAACCAAACTACATCAACAAAATGTCAATACCAAGCAGCTGCCTCAAATCCAAAATGATGTCTTCTAGATAAATGCATCTTTACTACTCGAATTCAAATAATAAATAAGAATAAAGTCCCAATAATTACATGAAATCCATGAAAACCAGTAGCCATAAAAAAAGTAGATCCATAAACAGAGTCATTAATTCCAAAAGAAGCTATTCTATATTCAAATCCTTGTAATAACAAAAAATATAAGCCCAATATTCATGTAATTATTAATGCTTTTTTAGCACCTATTCAATTCTCATTTAAAATCATCTGATGAGCTCATGTTACTCTAATTCCAGATCCTAACAAAATTACAGTATTTAATAAAGGAACCTGAAAAGGATTAAAGGGAGAAATTCCACATGGAGGCCACGATGATCCTAACTCAATAGCTGGACTTAATCTAGAATGAAAAAATGCTCAAAAAAAAGAAATAAAAAAAAATACCTCTCTAACAATAAATAAAATTATTCCAATCATTAATCCTCTTAATACAACACTAGTATGATATCCTTGAAATCTTCTTTCACGAATCACATCACGTCATCAAATTAAAGAAAGTAAAACTAATAATAAGAACGATATAAATAATAAGTCATTCTCTATAAACACAAATATCTTTACTATTCCAATAGTAATTCCTAATGCACTAAACCCAACAACCAAAGGCCAAGGAGATATATTTACTATATGATAAGAATGATAAAACTTTTCCAAATTAATAATATTCCATTGCATACAATAATAATAAAATTCTAAAAACAAAACCTTGAATCACAGCAACACCAAATTCTAATACTAATAAAATATTCTGTAAAATTAAAGAGCCAACAAATCCAAATACTCTAATTATACTAATTCTAGATAACAATCCAACAATTAAATGACCGGCTATTATATTTGCCGCCAAACGAATAGATAAAGTAAAAGGACGAATTAAATGACTAATTCTTTCAATCAATACTATTAAAGGAGCTAATATAATAGGACTTCCTTCAGGAACCAAATGAGCAGCTCTACTCTTAAAATTCTTAATTCAACCTATTAAAAAAAAAGATAACCAAAATACCACCCCTAACCCTATAGTAATTAAAGGATGAGCAGTTCTAGTAAATACAAAAGGAAATAATCCCATTAAATTTCTTACTACTAAATACATAAAAGTTATAACTGACAAAAAATTTAAAGCTACATGTTGCGGTATTGATACCTCAACAAACACCTTACTTACTCCAACAAAAATTGATTTAAAAACCAAATAAAAGCCTCTTCTAATCAAATAATAATTAATAGGAAAATAAGCAATAATTAAAATCATCACTACTCAATTTAAAGACAACCCAAAATAAGACGTAGGATCAAAAACCGAAAATAAACTTATTATCATTGATAAAATATTTGCCCCTCACTAATATTTAAACTTAAATACTCTAATTCTGATACATTCTTATACGAAAACATCTCAATCAATATCAACATTACAAAAATCAACATAAATAAAGAAATAATTCAATTCAAAGGTATTAACTGAGGAATTTTACCATCTTTAACTTGACAAATTAATATTAATTTAACTACTTTATCCATTATTAATTTAAGAGACTAACACCTCTACTTCGGCCACTTAACTATATTCATCTTTCTAAAAATTTCATACGAGGAATTACTATTATTAGAATTGGCATAAAACTATGATTAGCTCCACAAATTTCAGAACATTGTCCACTAAATAATCCTATTCGATTAAAAATTATAGATAACTGATTCAACCGACCAGGAACAGCATCAACCTTAATCCCTAAAGAAGGAATGGTTCAAGAGTGAATCACATCAGTTCCAGAAATTACTATACGAATGTTTGTTTTAAAAGGAACTGCCAATACATTATCTACATTTAATAAACGAAAAACTCTATCCTCATCCTCCTTTATATAAGAATCAAATCCAATTAAACTAAAATCTCTATACTCATATGATCAATACCACTGATGACCTAATACTTTAATAGTTATATCATAATCATCCACCTCTTCCATTAAATACAACAATCGCAAAGAAGGAAAAGCAATAAATAATAAAAATACAGCAGGAAGAACAGTTCAAATTCTTTCTAACTCCTGACCTTCAAATAACCCTAAATTATAGAACTTATTAACACAAGATCTAATAAGTATATATCCTACTATTATTATAATTATGATTATAATAATCATGGTATAATCATGAAAAAAAATTAAATGTTCCATAACAGGAGATACTCCATCCTGAAAATATAATGACCCTCAAACTGACATTTATTCCTTATTTAACAAATTCAATTGATTAAATGTATGATCCAAAGGAGGAATATTATGAATTCACTCCAATGAAGATTCAACAAAATATCTATTATAAAAAGAATATTTCATAATTAGAGCTTCTCACACAATATAAATAAATATTACTACCGCAAATAAAGACAACAGAGATCCCAACGAAGAAACCATATTTCAAAATAAAAATACATCTGGATAATCAGAATATCGACGAGGTATTCCATTTAATCCTAAAAAATGTTGAGGAAAAAAGGTTATATTTACCCCTAAAAATATAATATAAAATTGCAATTTAGTTTTCCTTTCTCTTAACACTACACCAAAAAACAAAGGAAACCAATAAGTAATTCCAGCTAAAATAGCAAATACAGCTCCTATTCTTAATACATAATGAAAATGCGCAACCACATAATAAGTATCATGTAATACAATATCCAAAGAAGAATTAGACAATACTACTCCAGTAATTCCCCCTAGAGTAAATAAGAACACAAATCCAATACATCATATCAAAGGCGTATTAATCTTAAAATAAGAACCATGAAGAGTCGCTATTCATCTAAACACTTTAATCCCAGTTGGCACCGCAATAATTATTGTGGCAGCAGTAAAATAAGCCCGCGTATCTACATCCATCCCCACAGAAAACATATGATGAGCTCATACAACAAACCCTATTCCACCAATACCAACTATTGCATAAATTATTCCTAAAGAGCCAAAAGGTTCACGCTTTCCTACAGAAGAACTAATTACATGAGAAACAATTCCAAATCCAGGCAAAATTAAAATATATACTTCAGGATGACCAAAAAATCAAAATAAATGTTGAAATAAAATAGGATCTCCTCCTCCAGCAGGATCAAAAAATGAAGTATTAAAATTCCGATCAGTTAATAATATAGTAATAGCTCCTGCTAAAACAGGTAAAGACAACAATAATAAAATTACCGTAATAAAAACAGATCATACAAACAGAGGAACCTTCTCTATAGATATTCCAACTGATCGTATATTAATAACAGTAGTAATAAAATTCACCGCACCTAAAATAGAAGATGCTCCAGCTAAATGTAAAGAAAAAATAGCAAAATCAACTGATCTACCCGCATGTCCTATAACTCTTGCTAAAGGAGGATATACAGTTCATCCAGCTCCAACTCCTATTTCAGCTATAGATGAAATAAATAATAATAATAACGAAGGAGGTAATAATCAAAAACTTAAATTATTCATACGAGGAAACGCTATGTCAGGCGCCCCTAATATTAAAGGAATTAATCAATTTCCAAAACCCCCAATTAAAATAGGCATCACTATAAAAAAAATTATTACAAAAGCATGAGCAGTTACAATAACATTATATATATGATCATCACCCAAAAATCTCCCAGTCTGACCCAACTCCATTCGAATTAATACTCTTATAGCTGTTCCCACTATAGCCGATCAAGCTCCGAATACTAAATACAAAGTTCCAATATCCTTATGATTAGTTGAAAATATTCATCGCAGTATTCCATTTAGTTTATCAAACATTAAATTGCAAATTTAAACTAATAAATCAATATGATGGTGAACTGTAAATTCACATTAGAAGCACTTTTAACTTTGAAAGCTAATAGAATAAATATCTTAATATCACAAATTATAAAAACAAATCCCATAATAATACCTAATAAAGTTCCAAACAGACTGAAATAATCTCTTTTATAAATATATTTATGACAAATTATAAAGTTATTTCAAGATACATTACATCCAGTGTCCATTAATACATCGTATAAAATCCGAATATATACGTAAAACATAATTACAGATATTATTACTAAAAACATAGCACAAACATAGCTTATATTAAAAATATAAACAAAAGCCATTCATTTCAAATAAAATCCCAACAAAGGAGGTATACCAGCTATTCTTAATATCATAATAATAAATCACCACTTACCCTTCCATTTATTAATTATTATTAAATCAACAATCTCATAATCAATCAAAATATAAACAACTCCAAATAAAATAACTCCATAAATAAATAAATATATTAATCAAAATAAATCATGAGATATCATACATAACATAATTCACCCTAAATGATGAACAGATGAATAAGCTAACAATTGTTTAATATCTTTTTGATTAAATGATCCAAAAACTCCAAAAATTAATCTTATTAACACAATTACCAAAATAAATCTACTCACAAATATTGATATCAATATCAACGGCATAACTTTTTGAAAAGTTATTAAAACATAACATGAAAATCATCTTAACCCCCTACATACTGAAGGAAATCAGTAAAAAAAGGGCCCAGCTCCAACCTTATATCTTAAAACCATTATTAAAATAATATTCATTACTATTTCATTCATAAAAAGACATCCCATAAAAATCGCAGAACCAATTCTTTGAATAAAAAAGTATTTTATACATGATTCTATAATTTCAATTCTATAACGCTGAAAAATCAAAATAATAAAAGTTAATATATTAATTTCAAGGCCTAATCACACTAAAAACCATCTATCTCCTCCAATAACTAAAATAAATCTTACTACATACAAAAATAAAAATAACGACAATGAAGAAATAAGAATCAATTCATTTATGAGATATGAACTCATCAGCTTAAAGTTAGCTTACTTAAATGTAAAAATATATAACTTCCTATTGTAGTTGTTCCTAACGAGAATTTAAAAATCTTCCCTATATAATTATGATTTATTCATTACCTCCTAAGAAAATTAGGGAATCCAACATTTTTTTAGGAGGTAATGAATAAGGCTCATTAAATTGATTCAGTTTAACATTAAATTAATGAGCACATACTAAAAATAGGATATATTATAATAATAAATTATTTAAATCTAATGAAATTTTAGTATCCCAACTTAAATATTTAATACATAAAACTAAAGACCTAAATTTACAAAGGACGATATACATATGTCACGGTATATATGTCAGGTTAACTTTTTACTTTTTTTTTTATGGAGGCCCCCGGTTTTTGGGGTCCGGGGCCTCCTAAAAACGTAAAGTAAAGACTATATCTGACTAAATCATTTTGGGTAAAATAGATTTTAA

>Seq31 [organism=Syspira longipes] PP626083
[truncated: 67,418 more chars]
