# Supplementary material for: Comparative mitogenomics of Cheiracanthium species (Araneae: Cheiracanthiidae) with phylogenetic implication and evolutionary insights
Source: PeerJ. 2025 Feb 14;13:e18314. doi: 10.7717/peerj.18314 (PMC11831973; doi:10.7717/peerj.18314)
Supplement: Supplemental Information 12 [file peerj-13-18314-s012.txt]

>Cheiracanthium solidum OR726570
ATAAGTCAGCTATAAAGCTAATGAGTTCATACCTCATTTATGTAAATATTGTAATTCCTTCGATATTATTATTCATATCATTATATATAATTAGTTTTGTATTAGTAATAAGATGTAATGATTGATTTGTATTATGATTAGGATTAGAAATAAATATAATTTGTTATATTATGTTAGTTTACAAGCGTTATGATCTTATGAATTTAGAAGCGTGTTATAAATACTTTTTTTTACAGAGATTAAGATCAGCCTTGTTTTTAATATTATTATTTATTAATTTTTTTAATGTGAAATTTTTGGTATTAATAATATTATTTTTGAAAATAGGAGGAGGTCCTTTTTATTTTTGGTTTCCTACAATTATTAAAGGTTTAAATTGAATTTCTAGATTCTTATTAATAAGAATTCAGAAATTTATTCCTTTAATAATTGTAACAATATTTATTGATTCAATTTTATGAAAAGTTGGATTAATAAGAATATTTATTGGGATATATGGTTCTTTTAATCAGATTAATATTAAGGGGTTAATAGCTTATTCTTCTATTCATCATTTAGGTTGAATGTTGACTTGTATAATAATTGATAATTTATATTGATTAATATATTTATTCATTTATAGATTATTATTAATTAGAATTATTTATTTATTAATTGATGAAGAAATTATTAGAATAATAAGAATTTTTAAAATAAAGAATAAATGATGATTTTTAATAGGAATATTAAGAATGGCAGGAATACCTCCATTATTAGGATTTTTCTTGAAAGTATTAACTTTATATTATATTTTTGTGCAAGATGTATTCTATGTATTATTATTATTATTATTATCTATTGTAATATTTTATATTTATATTCGTCTTTTATATAATACATTTATAGGATATAGAGATGAAATAATATGAATAAGAATAATAATCGGAGATAAATATACTAAAAATGATATTTTTAGAATAGTAGGAATATTATTAATATTATTAATAGGTTTATTATTAATATATTATATAAATAAGATAATGTTCTGTTAACTTTCAAAGTTAAAAGTGCTCTAATGTGAATTTACAATTCACCATCATATGATTTTTATTAAATTTGCAATTTAATGTTTATTAAACTAATAGATACTGCGATGATTATATTCTACAAATCATAAGGATATTGGAACTTTATATTTTATTTTTGGGGCTTGATCTGCTATAGCAGGTAGAGCAATAAGAGTATTGATTCGAATAGAATTAGGTCAGGTAGGATCTTTTTTAGGTGATGATCAATTATATAATGTAGTAGTAACTGCACATGCTTTTGTAATAATTTTTTTTATAGTAATACCTATTTTGATTGGTGGATTTGGAAATTGATTAGTTCCTTTAATATTAGGTGCCCCTGATATAGCTTTTCCTCGAATAAATAATTTAAGTTTTTGATTATTACCTCCTTCTTTATTTTTATTATTTATATCATCTATAGTAGAAATAGGAGTGGGTGCTGGTTGAACAGTTTATCCTCCTTTATCTTCATTAATAGGACATGCTGGAAGTTCTGTAGATTTTGCTATTTTTTCTTTACATTTAGCTGGAGTTTCTTCTATTATAGGAGCAATTAATTTTATTTCTACTATTATTAATATACGTTTATTAAGAATAAGAATAGAAAGGGTTCCTTTATTTGTATGATCTGTATTAATTACTGCTATTTTATTATTATTATCACTACCTGTATTAGCAGGTGCTATTACTATATTATTAACTGATCGTAATTTTAATACTTCTTTTTTTGATCCTGCTGGAGGTGGTGATCCTATTTTATTTCAACATTTATTCTGATTTTTTGGTCATCCTGAAGTATATATTTTAATTTTACCAGGATTTGGAATTATTTCTCATATTATTAGTTCTTCTGTTGGAAAGCGTGAACCATTTGGCTCATTAGGAATAATTTATGCTATAGTTGGAATTGGTGGAATAGGATTTGTTGTATGAGCTCATCATATATTTTCTGTAGGAATGGATGTTGATACACGTGCTTATTTTACTGCTGCAACTATAATTATTGCTGTTCCTACTGGAATTAAGGTTTTTAGATGAATAGCTACATTACATGGATCTTATTTTAAGTTAGATACACCTATATTGTGAAGAATTGGATTTGTATTTTTATTTACTTTAGGTGGTGTAACTGGAGTTGTATTATCTAATTCTTCTTTGGATATTGTATTACATGATACTTATTATGTAGTTGCTCATTTTCATTATGTATTGAGAATAGGAGCAGTATTTGCTATTTTAGCTGGTATTACATATTGATTTCCTTTATTTTTTGGTTCATTTTTAAATGAAAAAAAGTCTCAACTTCAATTTTATATTATATTTATTGGAGTTAATATAACTTTTTTTCCTCAACATTTTTTAGGTTTAAATGGAATACCTCGTCGATATTCTGATTATCCTGATATTTATTTATTTTGAAATATAGTATCTTCAATAGGATCTTTATTATCATTATTTGGAGTAATTATATTTATTTATATTATTTGAGAAAGATTGATTATAAAATTTTCTTTATATAATAGATATACTGTTAATTCGTCTTTAGAATGAATTAATAATATTCCTCCTATTAGACATACTTTTAATCAATTGAATTTAGTATATAATAATTATTGTCTGTTTGAGGCTCTTTATATTTTCAAAATAGAGTTTCCCCTGTAATAGAATATCTTATTTTTTTTCATGATTATACTATAATAATTATAATTTTAATTATAATTTTAGTTGGATATATATTATTTAGATCTTGTATTAATAAATTCTTTAATTTAAAAATATTTGAAGGTCAGGAGTTAGAAAGAATTTGAACTATTTTACCTGGGTTATTTTTATTATTTATTGCATTTCCTTCATTACGTTTATTATATTTAATGGAAGAATCTGGTGATTATGATTTAACAATTAAAGTATTAGGCCATCAATGATATTGATCTTATGAATATAGAAATTTTAATTTAAATGAATTTAATTCTTATATGAAAGAGGATGATGAAAGAATTTTTCGACTTTTAAATGTTGATAATTGTTTAGCAGTTCCTTATAAAACTATAATTCGAATAATTGTAGCTAGAAATGATGTAATTCATTCTTGAACAATTCCATCTTTAGGTGTAAAAGCTGATGCAGTTCCTGGTCGATTAAATCAATTAATACTATTATTTAATCGAGTCGGGTTGTTTTCTGGGCAATGTTCTGAGATTTGTGGAGCAAATCACAGATTTATACCAATTTTAATGATGGTAATACCTCAAATAAAGTTTTTATCAATATTATAGTATAGTGGCCGAGTTAAGGTGTTAGTCTCTTAAATTAATTATGAATAATATAGTTAAATTAATATTAATTTGTCAAATTAAAGATGAGAAAATTCCACAATTAATACCATTATATTGAATTATATCTACTTTTATAATTATATTATTATTATTGATTATGATAGATATATATTATTACAAAATAATATATAATTTTTTTATTAAAAAAATAAAAAAAATAAATTTAATTAAAATTGATTTTAAATGATAATAAGTTTATTTTCTGTATTTGATCCAACTTCTTATTTTATATTACCTTTAAATTGAATAATTATAATTATAATTTTTATTTTTTATCCTATAAAGTATTATTTTATTGAAAGTGGATTTTTTTTAATATTTAAATCTGTTTTTATAGGAGTAAGAAAAGTATTTAAGGATGTATCTATACCTAATTATATTGGTTTAAATTTTGTTGTAACTATAACTTTTATATATTTAGTAGTTAATAATTTATTAGGTTTATTTCCTTTTGTATTTACTGGAACTGCTCATCCTATTATTAATCTTGGATTTGGTGTTGTATTATGAGTATCTTTTTTTGTAATAGGATGATCTAAGAATTTTATGAATAGAGCTGCTCATTTAGTTCCTGAAGGAGCTCCTATAATATTAGCACCTTTAATAGTAGTAATTGAATCAATTAGTCATTTAATTCGTCCTTTTACGTTGTCAATTCGATTAGCAGCAAATATAATAGCAGGTCATTTAATTGTAGGATTATTATCAAGAATTAGAACTATAAGATTTTTAGGATTTTCTAGTTCTTTAATTTTACAAAATATTTTATTAGTATTAGAATTTGGTGTGGCAGTAATTCAAGGATTTGTATTTAGAATTTTATTATTATTATATGCTCTAGAATATTATTAACATTTGGAAAAATTTTTTCATCCTTATCATATAGTAAATATATCCCCTTGACCATTAATAGCTGGATTTAGAATTCTTAGAATCATAATAAGAATAATTAAAATATTTTCTTTTTTTGAAATAGATATATTTATATTATCTATAGTAATAATAATATTTGTATCAATATTTTGGTGACGAGATGTTATTCGAGAAAGAACATATCAAGGAAATCATTCTAGAGTAGTATTAAATGGATTAATAGTTGGAATAATCTTATTTATTGTAAGAGAAGTATTTTTCTTTGTATCTTTTTTTTGAACATTTTTCCATTCAAGATTAGGTCCTGGTATTGAATTAGGAGCATTATGACCCCCTTCTGGAATTATTGCTTTTAATCCTTTTCAAGTTCCATTATTAAATACTGTAATTTTATTAGCTTCAGGAGTTTCTATTACTTGGTGTCATCAAGCAATTTTAAAAAATAATATGATTATTGCTAAAAATTCTTTAGCAATAACTTGAGTATTAGGATTATATTTTTTAATATTACAATGATTTGAATATAAAATAGCTTCATTTGGAATTAGTGATTCTGTATATGGTTCTATTTTTTTTATAGCGACTGGATTTCATGGCTTTCATGTAATTGTAGGAACTATATTTTTATTTTTAATATGACTTCGAATAATAAATATAGAGTTTTCTAATTCACATCATTTTGGATTTGAAGCAGCAGCTTGATATTGGCATTTTGTAGATGTAGTATGATTATTTTTATTTTCAATAGTATATTGGTGAGGATTATAATTTAAGAAGTATAATGTACATTTAATTTCCAATTAAAGAGACTATAAATAGTTTATAAAGTTTTATTAGGTTCTATAATATTAGTAATGATTGTTTATTTATTATTTTTAATATTATATTATAAAAAAAATATAGATATGGAAATAATAAGAGCTTATGAATGTGGTTTTGATTATAATTCTTTAACTCGACATATATTTTCTTATCGATTTTTTTTAATTTCTATTTTATTTATTATTTTTGATGTTGAAATTTCATTAATAATTCCTATTCCATTTTTAATGGAAAATGAAGTAGGAATTTGAATATTTATTTTATTTGTATTAATTTTAATTATTGGTTTATTATATGAATATATATATGGTTCTTTAGACTGATTAAATATTGTAATTAAGTCTTAAACTTAATGCACTGATCTGCCAAATAGATATTAGCATAAATGTATTTCATTGTTAATGAAAAGAAAGAAAGAGAGTAGGAGGGAGGTCCCCCCTTTTTACGGTCCAAGGGGGGACCGGAAAAAACAGAATATTTAAATTTAAGATAGAATATTTTTGATTGATTTGCAATCAGTTGATATGAGTTTTCTCATATATTATAATGAAAAGTTTTTTTAGAAAGCTGCTAACTTTTTAATAGTGATGAACTACTTTATTAGATAAAAGTAATTGAAGGAAGCAGTTATGCAATTTGATTTCGACTCAAAAGGTGAATGAAAATTAAATAGTGTAAATCACATCATTATTTCATGATGAAAATGTATTCCTTTTTATCTTCAATAAATTGCTCTATGTAAGCTATATTAATATATTATATATATATATATATTAAATTAGTAATATGGTTGGAATTATAATGGTAGTTAATACAAATAATATTATAGTACTTTTTTTGAAATTTAGGAGGTTTGTTGATGAAATTATATTAGAATAATGAATTTTATAAGGACCATAATTTTCTTGTCATTCTTTATCATTATTTAAAAATAAAATTATTGGAGGAGATAATAGTTTTTTTGGTAAAATAGATATAATATGAATAAATCAGATAGAAATAGCAGATAATCCTATTTTTATTCAATTGTAGTTTTTATAAGATAAAAATATTCCTGTAATAATTCCTATTAAGAGAATTATAATAATATATATTTTAAAGTAAAAATTTATAATAAATACTTGGTCTGGAGTTAAAATTCATATTAATATTGTTCCTATTGAAATTGATAATGGAGATATAATAATTATTGGAATGATTGAGGAAAAATTTAAGTGATTTGAAAGATTAGAGTAAGATTTTATTATTCATTTATTAGATATTGAGATTATTCGAATTGAATATGATGCTGTTATTCCAATTGATAAAATTATTAAGATTGTTATCAGTGAATTTAATTTTAATGATAATAAGTTTTCAATAATTAGGTCTTTTGAAAAAAATCCTGATCTAAATGGAGCTCCTATTAATGCTATTGATGTAACTCCTAAGGTTATTGAAGGAATAAGAAGTATATTTATATTTATTCCTATTATTCGTATATCTTGATAAGATGATTCATGAATTATGGTTCCAGCACATATAAATATAGTGGATTTGAATAATGCATGAATAATTAGGTGAATGAATGCTAGTATGTGAGCATTTATTGAAATTGCAAATATTATTATGGCAATTTGTCTAAGTGTAGAGTATGCGATAATTTTTTTTATATCATTTTCTCAACATGCAGTTATTCTTGCATAAATAGCAGTTATACTTGTAATAATTATTATAATATTTGAAAGGAAGGATTGATTTATTATTAGACGTAAGGATATAAATACACCTGCTGTAACTAATGTGGAAGAGTGAACTAGAGCTGAAATAGGAGTGGGTGCTGCTATTGCTATAGGAAGTCATGCTGAGAAAGGAAATTGTGCTCTTTTTGAACATGCTGCTAAGATTAATAATATAAGTGAAATTAAAGTAAATTCAGTTTTTATGGAAAAACTTCAATTTATAATTATTATATTTATTCCTATTGATATAAGAATTATAATATCTCCAATTCGATTTCTGATTAAGGTAATTGATCCTGATGCTGCTGATGAATAATTTTGATAATAAATTACTAATACATATGATGATAATCCTAATCCATCTCATCCTAATAATAATAAAAATATATTATTTCTAATAATTAAAATTATTATTGATAAAATGAATAGTATTATTATTAATATAAATTTATATTGTTCTTTTTTATTAATGTAATAAATACTGAAAAGTAAAATTAGTCTTGAAATAAATAAAACTGTTCTTATAAATAGTATTGAAATTCAATCTAATATTATATCGGCTGATAATATAATTAAATTAAATTTGATTAAAGGAATTTTTATAATAATAAATATATTGTTTATAATTATAAATATAGAAAGTAGAAATAATATTATTGAAATTAATGAAATTATTTTAGTTATTAGTATTATTATATCTTTTATAGTTCCACAAACTATTGTTTTATAAACTATAATATTATATTATTATGTCTATTTTTGAAATTAAAATAATAAGTGGAATTATATGGAAAAATAAAGATATAAAGGTTTTTTGATTTGAATTGAAGATAGAATATTTTATTTTGTTGTTATTATGGGATAAATTAATAAATAAGGATAATGAAAATGAAGCTGCGGCTAATGATATTAAAAAGATTATAATAATTGTTTGATTTGATCATATAATTATAGATGATATTAATAAAATTTCTCTAAATGTATTGATTGTAGGAGGTGCTGAAATATTAATAGCTATAAAAATTGATCATCAAAAAATAATATTTGGAAAAATTATTATTAATCCTTTAAATATTAAAATATTTCGAGAATGATATTTAAAGTAAATGTCATTTACTAGAAAGAAAAGTGCAGATGATGAAAGACCATGAGCAATTATTATTATGATAGCTCCATATAAACCATTGGAATTGAATGAAAATAATCCTAATAATACAAATCCTATATGTGCTACTGATGAGTAGGCAATAAGAGCTTTTATATCTTGTTGACGGATACAATTTATTCTTGTTGCAGTGGCTCCAATTAATGAAATTCTAATAATTCAATAATTTAATTTGTTAATTTGTTTGATACATAAAGGTATAAATCGAATAATTCCATATCCTCCTAATTTTAAGAGAATTGCGGCAAGGATTATTGAACCTTCTAGTGGTGCTTCTACGTGAGCTTTAGGGAGTCATAAATGGGTTAAATATATTGGGGATTTAATTAAAAAGGCTATTATTAAAAAAATAATTATATTAAATTTAAATATAAGAATATTTATAATAATGAATGATAAATTGTTATTAATAATAATAATTCTTGCTAATAGAGGTAAGGATGCTGTAATTGTATAAATCACTAAGTAAATTCTAGCTTGTAATCGTTCTGCTTGTATTCCTTGTATAGTAATTAGAATTAGTGTAGGAATTAAAACGATTTCAAAAAAAATGTAAAATCTTAATATTCTTGATATTATAAAGGTTAATATAAGAATTATAAAAATTGGAATAATTATATTTGTAATTTTTTTAAAATTGGAAGATGAAATAATAATTAGAATAATTCTAATAATAGTAAGTATTAATATAATTATTGAAATTATATCTATTGATGAGTTTCTATTAGTAATATAAAAATAATCATAATTAGAAATATTGTAAGTTATTATTGTTAATAATAATAATAATATAATGGTTATTATAGGAAATGATTTAATTATAATTAAAGTAATAGATGATATTAAAATTATTTTTATCAAATGTTAATATATTAATATATGAAGAATTTGATGATTTATGAGAATGAGATAATGATACTATTAATGCTAATCCTATTCTTGAGCCTCTAACTATTATTACTAATATAATTAGTAATGATGTATTTGAAGATATATCTATATATAAGGATAGAGATAAGAATAATGATAATACTATTAGTTCTAGTCTTATTAATATTAAAATAATGTTTTTTCGTCATCAACATATTCTTATTATTCTTAAAAATATTATTGTTAGAATTAAATTAATTGTAAGATTTTTCTACATCCAAAGTAGATATTTTTATAAATTATTTAGAACATTTGAGAATAATATTAGTTTTGTTGGGAATTTTTTTTGTTATTAGAGTTCAACCTATATTTATAATAAGAACATTAATTTTTATTATTATTTTATATTCTATTATTATATACAATAAATTAATAGGGTATTGATTTAGATATTTACTTATAATAGTAATGTTGAGAGGTGTAATGGTTTTATTTACTTATATAGTGAGTTTAGTTCCTAATGAATGATTTGAGGGATATAATGTAATATATATATTATTAGTAATATTAATAGTAATGTTTATGGTTGATATTATGTTATATAATAATGGAAATTTTTATATATCTTTGTTTTTGTGAATGTCTGCTTTGAGAATTTTTACTATTTTTTTGGTAATTTTTTTATTAATAATAATATTGATAGTTGTATGATTAAGTCAAATAAATGAAGGATCACTTCGTATTTATTAAAGTGCCTGATTAAAGGGTTAATTTGATAGATTAAATAATGAATTATTTTTTTAATAATTCGAAGGAAAGATAAATTAATTAATATTGCTAATGGTTCTTTAGTAGATTTACCTTCTCCGTCAAGATTAAGATATTTATGAAATTTTGGTTCGTTATTAGGAGTATTTTTAATAATTCAAATTTTGTCAGGGTTATTTTTATCATTTCATTTTAGAGGTGATGTGGATTTATCTTTTGATGTTATTATTCATATAATGCGAGATGTAAATTATGGATGATTGATTCGTATTATCCATGCTAATGGAGCTAGAATATTTTTTTTATTAATATATATTCATATTGGTCGAGGATTATATTATAGATCTTATTTTTATAAAAAGACATGAATTAGTGGTGTTAGAATTTTTTTATTATCAATAGCTGCTGCATTTTTAGGTTATGTTTTACCATGAGGTCAGATGTCTTTCTGAGCTGCTACTGTAATTACTAATTTATTGTCAGCTATTCCTTATGTAGGTGTATTATTAGTAGAATGGGTATGAGGAGGATTTGCTGTTGGGAATCCTACATTAACTCGCTTTTTTGCTTTTCATTTTGTATTACCTTTTTTAATTTTATTTATAGTAATTTTACATTTATTTTTTCTTCATGAAACAGGTTCTAATAATCCAACAGGTATATTAAGAGATTATGATAAGATTTTTTTTCATCCTTATTTCAGAATTAAAGATATTTTTGGATTTTTTATATTTTTTATATTTTTCTTTTTTTTATGTATATTATATCCTTATATATTTATAGATGTAGAAAACTTTATTACATCTGATCCTTTAGTTACTCCTGTTCATATTCAACCTGAATGATATTTTTTGTTTGCTTATACTATTCTTCGTTCTATTCCTAGAAAAATTGGAGGGGTATTTGCATTAATTATATCTGTATTAATTTTATATTTTATTCCTTTTTTTTTGATTCACAAGTTTCGAAGAATAATAATGTATTATTATATAAAATATATATTTTGATTATATTTAGTAAATTGATTATTATTAACTTGAATTGGAGCTTGTGTGGTTGAATTACCATATATAGTAATAGGAATAATTTTTAGATTTTTATATTTTTTTATACTATTTATATTTTGAATAATTTACATAATTCAAGATCATTTAATTTTATGATTTTATTTTTAATTATTTTGAAAATAATTATTAAGATTGGGTTCTTTAAAGTCTTATTAATTAGTTTAAGTAAAACATAAATTTTGTAAATTTAAGAAGATTTAAATAAATATAAAAAGTAAATTTATTGGGATAATAATAATAAATAATGAAATTGGAAGAAATATTTTTCATCTTATTTTTATTAATATGTCATATCGAAATCGAGGATAAGTTGATCGAACTCATAGTAAAATAATTGTAATTAGAATTATAATGATAGAAGATATAAATATTTTGGGAAATGAAAAAAATATAATAGTAGAAATTATTCTTAAGATTAATATTCTTATATATTCAGCTAAAAAAATTAATGCAAATCAACCTCCTATAAATTCTACATTAAATCCTGATACTAATTCGGATTCTCCTTCTGCAAAATCAAATGGTGCTCGATTTGTTTCTGCTAAACAAGATATAATTCATATTAGAAATAGAGATAAATTACCTATAAAAAATAATATTATATTTTGTGATATTATAATTTCGTGAAATGTATATGAGAATGATATAATTGAGATAAATAAAATAATTATAAAAAATGATACTTCGTATGAAATTATTTGTGCTACTCTTCGAATTGATCCAAGACTTCTATATTTAGAGTTTGCTGATCATCCAATTATTAAAATTACATAAACAGCTATACTTGAAATAATAAAAAATAATAAAATATTATGTTTGTTATCATATAATGAAAATATATTAAAATTAATAATTGGAATTAATAAAATTGATAAAAATAAAGATATAGCTGGAGTTCTAACTGATAGGATTGTATTTATTATTTCTGAATAAGATAAGTTTTTATTAAAAAGTTTTAATGCATCTCTAAATGGTTGTAAAATTCCTATAAATCCTACTTTATTGGGTCCTTTTCGAATTTGTATATATCTTAGAATTTTTCGTTCTAAAATAGTATAAAATGCAACTCTTACTAAAATTCTGATTGTAATTAAGATAAAATTAATTAAAAAGATTATATTAGTTTATTTAGATTCTAATTCTAATGCATTTTTTTGCTAATTAAATAATATTATTAATTTCTTAGGTCCTTTCGTACTACAAGAAATTTTGTTAAAAGATATAAACCGACCTGGCTTATACCGGTCTGAACTCAAATCATGTAATTGTTTAAAAGTCGAACAGACTTCCTGTTAATACTTTTGCTTATTTTTAGGTTATTAATTCAACATCGAGGTCACAATCTAAATTATATATAAGATCTAAATAATTTTATTGTGCTGTTATCCCTACAGTAATTTGATCTTTTAATTAAATTAGATTAATTTTTTATAAAATTAATTAAAGTATTAATTGATTAACTGCCCCAGTTAAATTTAAATAAAATTTGATAGGGTCTTATTGTCTATTATATATATAAATGTCTTTTTACATTTAAGAAAAATTTAAATTTTAAAATTTAATAAAATAATTGAAATGTAATATCTTTTATTCTGGTCTTTATTTAAAAGACAAATGATTTCGCTACCTTAGCACAAAGTATGACTTTGCGGCTATTTAAATTTTCATTGAGCAGATTTTATTAATAATTAATTCTATTAAAAATGTTTTTGATAAACAGTCATTCAATTTGGATGAATTAATGAAATTAAATTTTTTATTTATTTATATAAATATTATTTTGTTAAAAGTAAAAATATTTCAATTTTAAAATTTTGTTATTAAAAATTTTAGTTATTAAACTTTGTGAATACTGTTGGTTCTTATTTTTGTGTTATATAATTAAATTTTTATAATAATTTAAATTATTATTAATAATTGTTTATTAAGTTTTTGAAATACTAGATATTTAAAAATTCGTAAATGTTTAGTAACTATCATTAATTAAATTTATTTTATGAAAAAAATATAGTGAAATGATGATAATTCATTTTTTTTTTCGAGATATTAAATTTATGGATTATATTAATTTATTCCTGATACTAAAGGAAATGAAAAATTCTTTTTAAAAATTATGAAGTTTCCTTTTCAGTTTATCTTATCGATGATTAAATTATAATATAATATTTATTTTTATAAAAAATAATATCTTGAATTATAATTAGTTATTTTCAGTGTAAATGAAATGCTATTAAAGCTTTTATTCTCTTGATACTTTTTCCAAAATATCAACTCTGTTACGACTTACCTTATTTTAAAATAAGGGTGACGGGCGATATGTGCACTTTATTAATCTGATTCAAATTATAATAATATTATAATAATACTAATAAATCCTTTTTATTAATGATTTTAATAATTATCCTTTAAATATATTTAATGTAATCCATTTATTCTTATATGTAGACTAAACCTTGACCTAACATTTTATTTATTATTTTGAGTAATTAATATTATTAATTCTTGATGGTGATATATAAATTATTAATATAAGTTAAATTTATCGTGTATTTTCGATTATTAAACAGATTCCTCTAATAAGAATGAAAGCCGCCGTTTTAAGTAGGTTTATTAATTATACTACCTTAAATAATTTCATATACTAGGGTATCTAATCCTATTTTATATTAAAATTTGCTAATTAAATATTAGATTTTATTTATTATTTTATTAAATTTCACTTGGTTTATAATAATTTTAGTAAAAGAAAGAAAAATTTAATTTATTTTTATATGAATTTATATAAAGTATAACCGCAACTGCTGGCACGTTAATTAGTTTATTTATATATTAATTATCTTGAATATATAAAATATTTATAAGTATTATTAAGAATAATTTATTTTTAAATCCTAATATTAATTTAACATATATTTTGACTTAATTTTATTACTACTGAATGAATTCATTTCTTTAAAAATCAAATTTTTATGTGCATTAACACCCCCGTAGTGAATTTTCTGCGTTTTTTTTGTAATTTGCTATATACAATTTCCTGTTGTGATCAAAATTCTATACCTACAATTTTTTTAAGGTATCCATTTCAATTCATTGAGAATTGAAAAAAATATTGATAAGTAAAAATCTGATAAAAAAATAAAAAAAATCTCTTTTTTATTTTTTTATTATATATTACCACTATTATCAAGAAAACACAAAAAAAATTTTTATAATATATATATATATATATATATATATATATATATAATTAATAGTATTCGTAGTTCTATGAGATCCTCTCCTAAAGAGAGGATCTCTAAAGAACTACAGATACTATTAAGTGTTTTATAATCATTAAAATAGTGAAATGTATTAATATATAATTATAATTAATCTTTATGCTCGTTCACGACTTTTAAAGTCACTTTATGGCGAGCATATATAAAAAAATTCTATACCTACAATTTTTTTAAGGTATCCATTTCAATTCATTGAGAATTGAAAAAAATATTGATAAGTAAAAATCTGATAAAAAAATAAAAAAAATCTCTTTTGTATTTTTTTATTATATATTACCACTATTATCAATAAAACACAAAAAAAATTTTTATAATATATATATATATATATATATATATATATAATTAATAGTATTCGTAGTTCTATGAGATCCTCTCCTAAAGAGAGGATCTCTAAAGAACTACAGATACTATTAAGTGTTTTATAATCATTAAAATAGTGAAATGTATTAATATATAATTATAATTAATCTTTATGCTCGTTCACGACTTTTAAAGTCACTTTATGGCGAGCATATATAAAAAAAAATTCTATACCTACGATTTTTTTAAGGTATCCATTTCAATTCATTGAGAATTGAAAAAAATATTGATAAGTAAAAATCCTGTAAAAAATCCAAAAAAATCTCTTTTTGGAATTTTTTACAATCACTCTACATTAAATTACTCTCAATGTTCTTTTTTTTTAAAAGTTATAAATTCTTTTCAAGTCTTGTTTATCTTTAAATGAAATGTAGTTCTTGGAGGGCCCCTGCCCTCCAAAAAGGGGCCTCCATGAACTACCAGGTATATATCACTTCATTGAATGTTGACTTTGAATTAAGATGATTTAGTTTTTTTTTGTAATTTTTTTATTATTTATGGTTCAATTATTAATTTTGTATTTATATTTATAAGTAACTTAATAAAAGGTTAGTAGTTCTGTAAGGTTTCTCCACAAAGAGAAACCTTAAAAGAACTACGAACTGTATAGAGTAATCTTTAGGTTTTTGTTATATTATTATTTTTAAATAAATTGTTAATGTAATTAATTATTATAATTACAATAAATTAATAGTATTCGTAGTTCTGTAGGTTTCTCCACAAAGAGAAACCTTAAAAGAACTACAGATACTATTAAATGTTTTATAATTATTAAAATAGTAAAATGTATTAATGTATAGTTATAATTAATCTTTATGCTCGTTCACGACTTTTAAAGTCACTTTATGGCGAGCATATATATATATGACTTCT
